# Supplementary material for: Conversational repairs on Reddit: Widely initiated but often uncompleted
Source: PLoS One. 2025 Jan 2;20(1):e0316618. doi: 10.1371/journal.pone.0316618 (PMC11694982; doi:10.1371/journal.pone.0316618)
Supplement: S3 File — (XLSX) [file pone.0316618.s003.xlsx]

## Sheet: Sheet1
sequence_id1	sequence_id2	turn_level	author	author_position	repair_part	initiation_type	text
Open_request_1	seq_108	1	A	Self	Trouble		Title: Even nature has communism Body:
Open_request_1	seq_108	2	B	Other	Initiation	open request	I dont get it
Open_request_1	seq_108	3	C	Other	Completion		OP tried to make hammer and sickle with two sticks.
Open_request_2	seq_109	1	A	Self	Trouble		Title: What do flat-earthers call global warming? Body: Toast
Open_request_2	seq_109	2	B	Other	Initiation	open request	What
Open_request_2	seq_109	3	C	Other	Completion		The world is bread, obviously
Open_request_3	seq_192	2	B	Self	Trouble		Not quite. Some have died already but were revived. So they have X/x
Open_request_3	seq_192	3	A	Other	Initiation	open request	wait what?
Open_request_3	seq_192	4	C	Other	Completion		Think Jesus then rethink. If you're not religious think clinical death and then resuscitation. Then rethink post
Open_request_4	seq_197	2	C	Self	Trouble		what an unfortunate way to start the title
Open_request_4	seq_197	3	D	Other	Initiation	open request	?
Open_request_4	seq_197	4	E	Other	Completion		The first word sounds like a slang term for vagina.
Open_request_5	seq_248	4	D	Self	Trouble		Sorry, sarcasm doesn't translate well through text only. That is unless you have a "/s" at the bottom of your comment.
Open_request_5	seq_248	5	E	Other	Initiation	open request	Huh?
Open_request_5	seq_248	6	D	Self	Completion		I said... >Sorry, sarcasm doesn't translate well through text only. That is unless you have a "/s" at the bottom of your comment.
Open_request_6	seq_252	3	D	Self	Trouble		Except the good old days is exactly why we ended up with covid in the first place.
Open_request_6	seq_252	4	E	Other	Initiation	open request	What?
Open_request_6	seq_252	5	F	Other	Completion		I'm not the person who made that comment but here's an example of how the way we've been running the world this far has gotten us to this point; an emerging hypothesis that climate change drove bat migration such that humans were exposed to this novel coronavirus: [Climate change "may have played a key role" in coronavirus pandemic, study says](https://www.cbsnews.com/news/climate-change-coronavi…
Open_request_7	seq_267	4	B	Self	Trouble		Portnay is a dumbass. Also this guy doesn't have it "together" if you know what I mean
Open_request_7	seq_267	5	C	Other	Initiation	open request	What
Open_request_7	seq_267	6	D	Other	Completion		He doesn't have it together.... Allegedly
Open_request_8	seq_296	3	A	Self	Trouble		Anyways, um... I bought a whole bunch of shungite rocks, do you know what shungite is? Anybody know what shungite is? No, not Suge Knight, I think he's locked up in prison. I'm talkin' shungite. Anyways, it's a two billion year-old like, rock stone that protects against frequencies and unwanted frequencies that may be traveling in the air. That's my story, I bought a whole bunch of stuff. Put 'em…
Open_request_8	seq_296	4	D	Other	Initiation	open request	Wtf?
Open_request_8	seq_296	5	E	Other	Completion		It's a rant Doc went on about Shungite, and a lot of people think he was secretly sponsored by a shungite provider or something without Doc disclosing that he was sponsored/paid to advertise. Twitch found out about the agreement and found a clean out from his contract after paying a high premium that would soon be filled from folks coming back from Mixer like Ninja and Shroud for far less money d…
Restricted_request_1	seq_13	5	C	Self	Trouble		15 year economic forecasts are worthless.
Restricted_request_1	seq_13	6	E	Other	Initiation	restricted request	Then why did you introduce it?
Restricted_request_1	seq_13	7	C	Self	Completion		I didn't, this sub likes to believe in worthless forecasts.
Restricted_request_2	seq_17	4	B	Self	Trouble		Basically, in 1982, my family were in Gulf Port visiting family. My cousins asked if I could walk down to the 7/11 with them. As we were leaving the store, at the motel next door, we heard a lady screaming. I looked up to see two men, one with long hair and a 70's style bushy mustache, another a blonde man, clean shaven, come running out of the end room on the second floor. The mustached man had …
Restricted_request_2	seq_17	5	D	Other	Initiation	restricted request	What the hell?!?!?! Why wouldn't your parents let you talk to the police?! That actually pisses me off! GAAAA!!!!!
Restricted_request_2	seq_17	6	B	Self	Completion		I honestly do not know.
Restricted_request_3	seq_27	3	A	Self	Trouble		In a software company, the "Product Manager" role sits at the intersection of Development, Marketing and Sales and has to act as a conduit of information between these teams and to the company stakeholders. In addition, the PM must have an overall product vision and maintain a product roadmap. The PM in smaller companies may also help with QA, project management and supporting Sales. At DNASTAR, …
Restricted_request_3	seq_27	4	C	Other	Initiation	restricted request	But why male models?
Restricted_request_3	seq_27	5	A	Self	Completion		Sorry, I don't understand your question.
Restricted_request_4	seq_62	4	B	Self	Trouble		I mean, definitely please don't emulate our ridiculous system of Presidentialism. I'd go for a parliamentary republic (ceremonial Head of State), or at most a French style semi-presidential republic. Alternatively, you could possibly just turn the House of Lords into a collective Heads of State (again, purely ceremonial).
Restricted_request_4	seq_62	5	D	Other	Initiation	restricted request	Why bother with "ceremonial" anything?
Restricted_request_4	seq_62	6	B	Self	Completion		It's a good question, and ceremonial offices may seem without purpose, but they do actually serve an important function: in short, they keep certain trappings of legitimacy and political authority out of the hands of offices that wield material power. This comes down to the entire concept of separating the State and the Government as distinct entities. The State is eternal and sacrosanct - it is …
Restricted_request_5	seq_75	3	C	Self	Trouble		well yeah why would I sell it if its down to 20? the company is worth more than that, and this is money I could burn, casino's haven't been safe for like a year and this is way more fun.
Restricted_request_5	seq_75	4	D	Other	Initiation	restricted request	What makes you think this company is worth more than $20
Restricted_request_5	seq_75	5	C	Self	Completion		I've shopped there more in the last year than the previous 30 years, their website has a wide variety of products and competitive prices and they sell more than used games. Their competition is only Amazon, no physical retail store can stand up to their selection, most other 2nd hand video game chains and local stores have closed up years ago, they've proven they can get a bigger quantity of next…
Restricted_request_6	seq_120	1	A	Self	Trouble		Title: Me and my friend found a cute cat in my outer sofa Body:
Restricted_request_6	seq_120	2	B	Other	Initiation	restricted request	Squeeeee! So cute! You found it? Where did it come from? What do you mean in your sofa? What did you with it? I NEED ANSWERS!
Restricted_request_6	seq_120	3	A	Self	Completion		Well it was morning i waked up, got refreshed, eaten breakfast and stuff than i went for one walk but saw a cute lil cat sleeping there in my outer area sofa
Restricted_request_7	seq_141	5	D	Self	Trouble		Yeah she's a cunt
Restricted_request_7	seq_141	6	E	Other	Initiation	restricted request	Why?
Restricted_request_7	seq_141	7	F	Other	Completion		Acts like a total diva, and had an entire hospital floor shut down so she can give birth to a baby and feel like a VIP
Restricted_request_8	seq_156	2	B	Self	Trouble		Novel published 1993. Checks out. :) Interesting: Clancy wrote it before HFRO, but agent and publishers more or less told him it was too dark. Eventually was published...sixth? or so of his books.
Restricted_request_8	seq_156	3	C	Other	Initiation	restricted request	HFRO?
Restricted_request_8	seq_156	4	B	Self	Completion		Hunt for Red October. His first published novel.
Restricted_request_9	seq_161	4	B	Self	Trouble		Their family are a bunch of pricks if they're not willing to do this for free. If the old people aren't willing to get it, that's a huge shame, but there are other ways to convince them to get it. This will just logjam people who need it from getting it.
Restricted_request_9	seq_161	5	C	Other	Initiation	restricted request	I dont get what the issue is? Theyre getting more vaccines in people. Mass has been sucking at distribution.
Restricted_request_9	seq_161	6	B	Self	Completion		Then they need to fix the distribution, not the customer base. I can get you that there are tons of essential workers or other sick people who won't be able to get the vaccine right now but healthy people can because they're taking their parents or grandparents. If they weren't willing to take them before, that's bad. If the elderly weren't willing to go before, then why's that? There's no reason…
Restricted_request_10	seq_164	2	B	Self	Trouble		Think of lighting as a big static shock, same as if you rubbed your feet on a carpet and touched a doorknob. Like your feet on the carpet, the water and ice particles in the cloud rub against each other. This creates charged particles, negative towards the bottom of the cloud and positive towards the top. Once the negative charge is big enough, it will attract to positive charge in the ground, be…
Restricted_request_10	seq_164	3	C	Other	Initiation	restricted request	Why doesn't the negative part of the cloud just connect to a closer positive part than the ground ie others positively charged parts of clouds ?
Restricted_request_10	seq_164	4	D	Other	Completion		Something to do with the electrical difference following the path of least resistance..
Restricted_request_11	seq_163	2	B	Self	Trouble		Gravity. Same reason we have atmosphere. The only way to escape the Sarahfort gravity well is to accelerate to a speed of over 11.2 km/s on the surface (or 7km/s at 9km altitude).
Restricted_request_11	seq_163	3	A	Other	Initiation	restricted request	Thank you! So... why don't they fall down immediately, but kind of float around as clouds until they come down as rain?
Restricted_request_11	seq_163	4	B	Self	Completion		Air pressure - they will stick around in a layer where the density of the air below them is higher than the density of the cloud. Once the water vapor becomes dense enough, the air below them cant support the droplet anymore and it falls down.
Restricted_request_12	seq_180	1	A	Self	Trouble		Title: [Homemade] Nutella babka Body:
Restricted_request_12	seq_180	2	B	Other	Initiation	restricted request	How do you bake something like that and not eat the whole thing in one sitting?
Restricted_request_12	seq_180	3	A	Self	Completion		Its very very hard. Between me and my flat mates nothing last more than a day usually though.
Restricted_request_13	seq_216	2	B	Self	Trouble		>A man in Robinsonstad charged in the Capitol riot is accused of attacking a police officer and causing **her** to lose consciousness Ekwahlity fer da winn!
Restricted_request_13	seq_216	3	C	Other	Initiation	restricted request	Fuck outta here with that bullshit. What even is your point?
Restricted_request_13	seq_216	4	B	Self	Completion		Female cops are hilarious is the point.
Restricted_request_14	seq_208	1	A	Self	Trouble		Title: At BLM protest in Josephhaven Body:
Restricted_request_14	seq_208	2	B	Other	Initiation	restricted request	What is the purpose of this post?
Restricted_request_14	seq_208	3	A	Self	Completion		Isn't this to show pics we've taken?? It shows emotions.
Restricted_request_15	seq_243	2	B	Self	Trouble		As a virologist, I am highly skeptical it works in a practical way. The forces affecting viral evolution are far too complex for a present-day computer to reliably predict the future Edit: I went back and skimmed the paper. It doesn't predict the future, it defines a large subset of viral amino acid substitutions as potential escape mutants under antibody selection, using in silico modeling.
Restricted_request_15	seq_243	3	C	Other	Initiation	restricted request	Can you tell how they are making the predictions? What data set are they using?
Restricted_request_15	seq_243	4	D	Other	Completion		I'm just supposing, and I'm not a virologist, so sorry for that. But I would say that it's just one more black box, as always. We don't know how those AI, neural networks and lately solutions on that field is reaching the conclusions, which is pretty much useless in my opinion. Yeah, cool that the new startup could solve some protein folding problems, but still we don't know how to do that or wha…
Restricted_request_16	seq_254	2	B	Self	Trouble		Someone else posted basically the exact same shower thought two days ago
Restricted_request_16	seq_254	3	A	Other	Initiation	restricted request	I searched for my wording on the sub before posting, and i didnt find anything(then again, reddits search engine is Shit) I thought of it myself so i assumed it wasnt posted Here. What was the exact wording of the Other Post?
Restricted_request_16	seq_254	4	B	Self	Completion		To be honest Ive actually never seen anything resembling this shower thought before. I just couldnt resist. It fit so perfectly.
Restricted_request_17	seq_270	2	B	Self	Trouble		This is why we need a global child policy. Danielton messed up on their one child thing so we have to do one for the planet. We need mass sterilizations and force people from giving birth. With the help of scientists and statisticians we can use predictive models to forecast which populations should increase / decrease their populations. Keep doing this until we reach stable, pre-industrial level…
Restricted_request_17	seq_270	3	C	Other	Initiation	restricted request	The solution to removing excess population can always start with you. What leads you to believe you arent taking up the space of someone more worthwhile?
Restricted_request_17	seq_270	4	B	Self	Completion		killing people isn't synonymous with preventing people from being born. faulty reasoning.
Restricted_request_18	seq_271	5	C	Self	Trouble		Kindly fuck off you raging bigot, thanks!
Restricted_request_18	seq_271	6	B	Other	Initiation	restricted request	a bigot? how? I was just bringing up bringing down the population. what does that have to do with bigotry?
Restricted_request_18	seq_271	7	C	Self	Completion		You have the attention span of a small mammal, Ive no interest in another one of your diatribes where youll some how shoehorn in homosexuality is also bad, I couldnt care less about what you have to say about anything.
Restricted_request_19	seq_273	2	B	Self	Trouble		pretty mean to do something like that to your kid for a video
Restricted_request_19	seq_273	3	C	Other	Initiation	restricted request	why its a good learning experience
Restricted_request_19	seq_273	4	B	Self	Completion		whats the lesson, not to trust your mom? The little girl said "no" repeatedly and the mom basically insisted by continuing to ask. The little girl went against her own judgement and trusted her mom, and it resulted in her feeling pain. Probably not the lesson you want your kid to learn
Restricted_request_20	seq_279	1	A	Self	Trouble		Title: A lot of the writing on Futurama is evergreen absurdism Body:
Restricted_request_20	seq_279	2	B	Other	Initiation	restricted request	Wtf is evergreen absurdism
Restricted_request_20	seq_279	3	C	Other	Completion		Evergreen as in "universally and continually relevant : not limited in applicability to a particular event or date"
Restricted_offer_1	seq_9	5	C	Self	Trouble		15 year economic forecasts are worthless.
Restricted_offer_1	seq_9	6	D	Other	Initiation	restricted offer	Didn't you say you already lost it in a month?
Restricted_offer_1	seq_9	7	C	Self	Completion		Due to covid... Brexit is a fart in the breeze in comparison
Restricted_offer_2	seq_14	3	C	Self	Trouble		my first thought as well
Restricted_offer_2	seq_14	4	D	Other	Initiation	restricted offer	Putting some tasty meat into your mouth a thought that happens pretty often then? I saw a girl like that in a movie once...
Restricted_offer_2	seq_14	5	C	Self	Completion		lol - I am a carnivore (quit the herbivore thing 6 months ago) so.... ya, tasty meat in my mouth is something I think of all the time, but no homo.
Restricted_offer_3	seq_31	3	A	Self	Trouble		The first tool I used was a big whiteboard. I used Venn diagrams to illustrate where our products currently were and where I wanted them to be. I moved these ideas to a real roadmap ProductPlan. ProductPlan is very easy to use and gets the big ideas across on a timeline. The details of each component of the Roadmap are then recorded in JIRA and we use versions in the backlog to organize ideas for…
Restricted_offer_3	seq_31	4	B	Other	Initiation	restricted offer	Oh wow, never thought Venn diagrams could be used for that. Thanks for the explanation. Also curious to know why did you decide to work as a PM instead of continuing research or working in a lab? Don't you miss that?
Restricted_offer_3	seq_31	5	A	Self	Completion		I went from lab work to a Sales position at DNASTAR back in 2004. I became involved with product development almost immediately, but only as a part time gig. It wasn't until almost 10 years later that I fully transitioned to PM. No, I don't miss working in a lab at all. Research probably moved a little too slowly for my tastes. Also, as a Sales rep, I helped customers with many projects that were…
Restricted_offer_4	seq_33	3	A	Self	Trouble		the Toydarian parts dealer.
Restricted_offer_4	seq_33	4	B	Other	Initiation	restricted offer	Specifically Watto or any Toydarian?
Restricted_offer_4	seq_33	5	A	Self	Completion		Anyone resistant to Jedi mind tricks...
Restricted_offer_5	seq_47	7	C	Self	Trouble		Kind of, we do everything you called out currently... for our technical resources, which empowers them to stand up and clearly say "Our velocity is 100 / sprint, you want this 500 point project done, it will take us 5 sprints". &#x200B; The part that we have issues with is how to quantify "Its going to take a Product Manager working 75 hour weeks for 1+ month straight to build a sufficient backlo…
Restricted_offer_5	seq_47	8	D	Other	Initiation	restricted offer	Oh I follow. How do you decide if and when your engineering teams are too big? You mention feeding velocity instead of delivering value. Is your job to write stories to keep up with the team's velocity or writing stories to encompass the most valuable work?
Restricted_offer_5	seq_47	9	C	Self	Completion		Typically they are being capped around 9ish people (2 QA, 5 Dev, 1 Dev Lead, 1 Dev Ops). &#x200B; We are feeding velocity to enable delivery of value. Our role is both to be honest. Product Managers are writing user stories and relying on Product Owners to manage backlog / prioritization and assist with grooming sessions. On average from a "available time to focus on actual work" our product mana…
Restricted_offer_6	seq_52	6	D	Self	Trouble		> even giving engineering very clear descriptions of exactly what the customer needs to do business, including UX and clear AC's, they still miss the mark at least 1/2 the time. That's exactly what I said I hated PM trying to micromanage. The fact of the matter is that PMs are middle-men between people who don't exactly understand what they need and people who know how to take their needs and dev…
Restricted_offer_6	seq_52	7	C	Other	Initiation	restricted offer	So you are saying engineering can solve the problems of the business, without have any idea at all what the issue is, what the business wants, or how it needs to look to adhere to rules and guidelines / style guides?
Restricted_offer_6	seq_52	8	D	Self	Completion		Obviously not, my very first post read : \>Product's role should be to describe customer problems to engineering and let engineering figure out what to build. And UX's role shouldn't be to solution user experiences, it should be to develop a style universe for a product that engineers can operate with. &#x200B; Instead, product and UX keep coming up with less-than-ideal solutions without even inc…
Restricted_offer_7	seq_68	4	D	Self	Trouble		i think it's because they say that with these RNA/lipid vaccines that the immunity begins to decrease pretty quickly around the 12 week mark. but still. 12 weeks would give us more time to build up a vaccinated population
Restricted_offer_7	seq_68	5	E	Other	Initiation	restricted offer	Do you have a study that says it decreases "pretty quickly" after 12 weeks or just going by the initial study only following for 3 months?
Restricted_offer_7	seq_68	6	D	Self	Completion		google it? i started my shit off with "i think" so i didn't have to do the work for yalls. i got my news from this here reddit thingy
Restricted_offer_8	seq_73	3	A	Self	Trouble		About $20/day
Restricted_offer_8	seq_73	4	C	Other	Initiation	restricted offer	Did you need a high resolution image, or just a Google image
Restricted_offer_8	seq_73	5	D	Other	Completion		the way resolution works is that you don't need high resolution for signs and billboards. you're seeing them from >50 feet away. 2 megapixels is fine.
Restricted_offer_9	seq_110	2	B	Self	Trouble		I mean, no one would put resources into that for that reason unless the animal had some incredible value to medical science, so I'd probably be okay with it.
Restricted_offer_9	seq_110	3	A	Other	Initiation	restricted offer	What about for purely cosmetic reasons?
Restricted_offer_9	seq_110	4	B	Self	Completion		If they're willing to spend the money, I'm willing to let them and then make the lawsuit later to ban cosmetic testing. Legislation changes, but extinction is forever.
Restricted_offer_10	seq_115	2	B	Self	Trouble		Hey Team, I want to record a demo sequence in Robinside and AR to introduce my potential clients and new users. What do you recommend to create my very own personal demos in VR with the Millerton? Also, what do you think of Spectar and VisualLive BIM solutions? Thanks and keep up the great work.
Restricted_offer_10	seq_115	3	A	Other	Initiation	restricted offer	Are you looking to build your own app, or use someone else's app and record it? What are you trying to demo? We know the guys at Spectar and VisualLive very well. They're doing great work and helping to push the technology out into the AEC industry which is, historically, very much a tech laggard. They're competitors to us, but the truth is that AR/MR/VR is such a new industry that all the boats …
Restricted_offer_10	seq_115	4	B	Self	Completion		Thanks for the reply. I want to sell, support and develop with any and all companies mentioned. Just learned about Trimble and have requested a callback. I want to put a HoloLens headset on a new users hardhat and press play on a prerecorded audio/vr walkthrough of the operation of the headset and a mini virtual/real world to walk around and interact with to simulate a construction site build out…
Restricted_offer_11	seq_133	4	C	Self	Trouble		There are a ton of open and free discussions, as long as what isn't being debated are simple facts. "All BLM protestors are murderous criminals" isn't a political debate, it is a baseless point of view made in bad faith and has no value in a debate/conversation.
Restricted_offer_11	seq_133	5	A	Other	Initiation	restricted offer	I agree, and those people SHOULD be banned. But, what if the comment was "All Trump protestors are murderous criminals"? It would trend with thousands of upvotes.
Restricted_offer_11	seq_133	6	C	Self	Completion		No, those end up in West Davidfort just like the BLM ones. Hyperbole is generally frowned upon from all sides. Now there are philosophical debates that have a lot of support from historical purposes that say it is impossible to be a Republican without approving of some very bad behavior. This is based on the adage if you are sitting at a table with 20 Nazis, there is a table with 21 Nazis at the …
Restricted_offer_12	seq_134	1	A	Self	Trouble		Title: CMV: People who criticize the "animal crossing Cute Space Buns girl" DO have a point Body: I'm not defending the doxxing or the death threats, I'm just saying the people criticising her arent doing it out of malice and they do have a point Black girls had to fight for the right to have our hair featured in the game, other races just didnt, usually when some white people were black people h…
Restricted_offer_12	seq_134	2	B	Other	Initiation	restricted offer	>but seeing how black peoples hair was treated by society, you cant blame us for rolling our eyes when we see a white person wear it Why? Don't you think it's something good that "black" hairstyles no longer have that stigma attached to them? Don't you think white people could have worn those hairstyles during times of segregation? Do you really think that exclusivity is helping your cause of mak…
Restricted_offer_12	seq_134	3	A	Self	Completion		Its because it still happens to this day, discrimination against black hairstyles still happens and we are still impacted by it to this day. White people could of worn those hairstyles yes but they still were never stigmatised for their natural hair. I'm a bit more lenient on this issue than other black folk, however if a white person wants to wear it, they shouldn't try to steal it and rename it…
Restricted_offer_13	seq_136	2	B	Self	Trouble		I have never heard "special snowflake" been used to shit on someone being their own thing. It's most commonly used to mock people who demand special treatment "because I'm special". In more recent years both liberals and conservatives like to throw it at each-other making fun of how the other side is easily offended (for the sake of clarity it did start from the right - it was commonly used to mo…
Restricted_offer_13	seq_136	3	A	Other	Initiation	restricted offer	It feels like you're arguing against yourself. Twitter has afforded people too much freedom, thereby giving people too much leverage to bully others, and thus... curtailing freedom?
Restricted_offer_13	seq_136	4	B	Self	Completion		No. What I'm saying (and other people have said again and again in this thread) is that while the in-communal pressure to conform might be higher, the amount of communities that exist are unprecedented. I don't like it, because I think it damages society on the long run by reinforcing tribalism and othering, but if you wanna be something unique, there is a place to be that. Doesn't matter if you …
Restricted_offer_14	seq_154	9	C	Self	Trouble		> We dont have to agree on this - but the n-word analogy is poor. 50%+ of the population is regularly referred to with the pronoun him - comparing it to the n-word is patently ridiculous. Nope. The similarity is that they're both things that attack people based on their identity. In the case of trans people, intentionally using the wrong pronouns is saying "who you are isn't valid, I reject your …
Restricted_offer_14	seq_154	10	B	Other	Initiation	restricted offer	Listen, man. We established that Yaniv is not acting in good faith. Who knows what their real motivations are - I think that using misgendering here as a way to question those motivations and highlight the chauvinistic nature of their conduct is reasonable. The n-word is a derogatory term for a whole race of people. It does not have a non-insulting meaning that is widely used - so using it as an …
Restricted_offer_14	seq_154	11	C	Self	Completion		> Who knows what their real motivations are - I think that using misgendering here as a way to question those motivations and highlight the chauvinistic nature of their conduct is reasonable. No, it's not. I think she can be an asshole completely outside of their gender identity. I don't think the answer is she's trying to be trans for the purpose of preying on people, and I don't think it's prod…
Restricted_offer_15	seq_172	2	B	Self	Trouble		>if cellular respiration produces water? The process of which, itself, is still dependent upon water.
Restricted_offer_15	seq_172	3	A	Other	Initiation	restricted offer	Are you talking about sweat during exercise? If Im not wrong, water isnt a reactant in cellular respiration?
Restricted_offer_15	seq_172	4	B	Self	Completion		Your body still requires *far* more water to survive.
Restricted_offer_16	seq_175	1	A	Self	Trouble		Title: ELI5 whats the spiny wire in claw machine Body: What is it my friend told me that it torsion Im only 14 please help bye also it looks like the phone wire
Restricted_offer_16	seq_175	2	B	Other	Initiation	restricted offer	Are you referring to the coil cord that attaches to the claw? Thats the wiring harness. Much like the wiring inside of a vehicle or other mechanical devices. It completes the circuit to the moving parts, and is wrapped in a form of insulating coil, to stop an electrical charge from coming into contact with the metal parts. (Metal being conductive of electricity, would cause the charge to short ou…
Restricted_offer_16	seq_175	3	A	Self	Completion		The spiral wire
Restricted_offer_17	seq_176	1	A	Self	Trouble		Title: ELI5:How exactly does potential difference work? I still don't get it. Body: Yeah the title..
Restricted_offer_17	seq_176	2	B	Other	Initiation	restricted offer	Gravitational? Electrical?
Restricted_offer_17	seq_176	3	A	Self	Completion		Electrical please
Restricted_offer_18	seq_189	2	B	Self	Trouble		Correction: china virus Are people this stupid just because a "new variant" occurred. I remember people saying its r word to say where it came from. Eat my downvote
Restricted_offer_18	seq_189	3	C	Other	Initiation	restricted offer	Im trying to find out what "r Word" are; Ragdoll? North Peterbury? Rankenstein? Ray-Ban? Roasted beef? Regenerate? Raw?
Restricted_offer_18	seq_189	4	D	Other	Completion		I'd guess "racist" based on context
Restricted_offer_19	seq_226	1	A	Self	Trouble		Title: Ericmouth will offer support, treatment instead of prison as the first state to decriminalize all drugs Body:
Restricted_offer_19	seq_226	2	B	Other	Initiation	restricted offer	I am confused. Won't this just make *everyones* lives better without pointless hurting anyone or wasting money? ...This is West Kyleside?
Restricted_offer_19	seq_226	3	C	Other	Completion		Christopherfurt is kinda like East Connieberg with an asterisk, and that's how we like it.
Restricted_offer_20	seq_242	2	B	Self	Trouble		Kibble is absolute garbage with some spray-on vitamins. It isn't food. It's all filler, and that passes through. Look up how kibble is made, and you'd never buy it again. Our dogs have always been on a raw diet, and it's 1/5 the volume. Turns white and disappears in a day or two. Also keeps them young longer. Most dogs by 10-12 are a shell of themselves, and don't make it past 15. All our dogs ha…
Restricted_offer_20	seq_242	3	C	Other	Initiation	restricted offer	What's raw, like meat based? Take me through the diet and what dogs you got?
Restricted_offer_20	seq_242	4	D	Other	Completion		Probably meat based. I talked to a vet about a raw meat diet once. They did not recommend it cuz, y'know, parasites and such. But still, every pet store has a little fridge section for the raw meat foods. Maybe you're supposed to cook it?
