# Supplementary material for: Conversational repairs on Reddit: Widely initiated but often uncompleted
Source: PLoS One. 2025 Jan 2;20(1):e0316618. doi: 10.1371/journal.pone.0316618 (PMC11694982; doi:10.1371/journal.pone.0316618)
Supplement: S1 Data — (ZIP) [file pone.0316618.s004.zip]

Archive with 10 entries (9 files):
- data/
- __MACOSX/._data
- data/conv.csv
- __MACOSX/data/._conv.csv
- data/turn_anon.csv
- __MACOSX/data/._turn_anon.csv
- data/threads.csv
- __MACOSX/data/._threads.csv
- data/mc_anon.csv
- __MACOSX/data/._mc_anon.csv
