# Supplementary material for: Conversational repairs on Reddit: Widely initiated but often uncompleted
Source: PLoS One. 2025 Jan 2;20(1):e0316618. doi: 10.1371/journal.pone.0316618 (PMC11694982; doi:10.1371/journal.pone.0316618)
Supplement: S1 Data — (ZIP) [file pone.0316618.s004.zip › data/conv.csv]

id_conv	subreddit	TurnToInitiation	contains_initiation	interaction_size
conv_0	funny	3	0	3
conv_1	music	2	0	2
conv_10	pics	4	0	4
conv_100	aww	2	0	2
conv_1000	aww	6	1	8
conv_1001	showerthoughts	10	1	10
conv_1002	brexit	3	0	3
conv_1003	askreddit	10	1	15
conv_1004	books	3	0	3
conv_1005	askreddit	4	1	45
conv_1006	coronavirus	6	0	6
conv_1007	aww	3	0	3
conv_1008	politics	3	1	23
conv_1009	funny	3	1	50
conv_101	aww	19	1	34
conv_1010	worldnews	8	1	51
conv_1011	changemyview	2	1	15
conv_1012	coronavirus	1	0	1
conv_1013	LifeProTips	4	0	4
conv_1014	food	1	0	1
conv_1015	coronavirus	4	1	11
conv_1016	politics	7	1	29
conv_1017	IAmA	2	1	178
conv_1018	wallstreetbets	4	1	499
conv_1019	unpopularopinion	18	0	18
conv_102	explainlikeimfive	4	1	17
conv_1020	videos	1	0	1
conv_1021	explainlikeimfive	8	0	8
conv_1022	coronavirus	4	0	4
conv_1023	movies	13	1	13
conv_1024	todayilearned	4	1	33
conv_1025	music	1	0	1
conv_1026	jokes	3	0	3
conv_1027	todayilearned	7	0	7
conv_1028	pics	3	0	3
conv_1029	askreddit	9	1	14
conv_103	psychology	1	0	1
conv_1030	books	2	1	5
conv_1031	music	2	0	2
conv_1032	psychology	5	0	5
conv_1033	music	6	1	11
conv_1034	food	1	0	1
conv_1035	publicfreakout	6	1	125
conv_1036	jokes	4	0	4
conv_1037	videos	1	0	1
conv_1038	unpopularopinion	5	1	10
conv_1039	videos	3	0	3
conv_104	unpopularopinion	9	1	63
conv_1040	psychology	1	0	1
conv_1041	music	5	0	5
conv_1042	publicfreakout	8	1	17
conv_1043	publicfreakout	7	1	460
conv_1044	coronavirus	5	0	5
conv_1045	music	1	0	1
conv_1046	funny	4	0	4
conv_1047	movies	4	1	27
conv_1048	funny	4	1	16
conv_1049	explainlikeimfive	4	1	19
conv_105	funny	3	0	3
conv_1050	books	1	0	1
conv_1051	askreddit	49	1	91
conv_1052	LifeProTips	2	0	2
conv_1053	todayilearned	6	1	9
conv_1054	science	1	0	1
conv_1055	showerthoughts	6	1	15
conv_1056	coronavirus	10	1	16
conv_1057	showerthoughts	12	1	21
conv_1058	LifeProTips	7	0	7
conv_1059	food	2	0	2
conv_106	brexit	3	1	96
conv_1060	music	1	0	1
conv_1061	jokes	4	0	4
conv_1062	explainlikeimfive	6	0	6
conv_1063	changemyview	5	1	75
conv_1064	IAmA	3	1	315
conv_1065	showerthoughts	14	0	14
conv_1066	music	1	0	1
conv_1067	psychology	2	0	2
conv_1068	askreddit	9	1	18
conv_1069	showerthoughts	6	1	6
conv_107	music	2	0	2
conv_1070	politics	4	1	63
conv_1071	aww	3	0	3
conv_1072	movies	15	1	25
conv_1073	funny	4	1	19
conv_1074	aww	4	1	5
conv_1075	todayilearned	9	1	17
conv_1076	pics	5	1	7
conv_1077	changemyview	3	1	25
conv_1078	unpopularopinion	14	1	47
conv_1079	movies	2	0	2
conv_108	politics	9	1	36
conv_1080	movies	8	1	9
conv_1081	explainlikeimfive	4	1	5
conv_1082	wallstreetbets	12	1	219
conv_1083	todayilearned	3	1	92
conv_1084	aww	10	1	12
conv_1085	LifeProTips	11	0	11
conv_1086	food	3	0	3
conv_1087	psychology	3	1	7
conv_1088	showerthoughts	2	1	6
conv_1089	food	2	1	3
conv_109	IAmA	4	1	8
conv_1090	psychology	1	0	1
conv_1091	changemyview	2	1	33
conv_1092	wallstreetbets	5	1	16
conv_1093	funny	13	0	13
conv_1094	movies	1	0	1
conv_1095	LifeProTips	10	0	10
conv_1096	music	2	0	2
conv_1097	coronavirus	8	1	13
conv_1098	IAmA	2	1	472
conv_1099	books	9	1	10
conv_11	funny	2	0	2
conv_110	pics	1	0	1
conv_1100	pics	2	1	2
conv_1101	jokes	2	1	7
conv_1102	wallstreetbets	4	0	4
conv_1103	changemyview	4	1	39
conv_1104	books	5	0	5
conv_1105	explainlikeimfive	9	1	24
conv_1106	books	4	1	5
conv_1107	jokes	4	1	5
conv_1108	videos	1	0	1
conv_1109	publicfreakout	3	0	3
conv_111	music	2	0	2
conv_1110	coronavirus	4	1	15
conv_1111	books	5	0	5
conv_1112	worldnews	3	1	7
conv_1113	food	5	1	11
conv_1114	askreddit	10	1	21
conv_1115	publicfreakout	6	1	334
conv_1116	books	9	1	12
conv_1117	music	1	0	1
conv_1118	food	2	1	4
conv_1119	explainlikeimfive	4	0	4
conv_112	politics	3	1	41
conv_1120	changemyview	8	1	8
conv_1121	unpopularopinion	3	1	198
conv_1122	worldnews	4	1	383
conv_1123	unpopularopinion	12	1	136
conv_1124	unpopularopinion	1	0	1
conv_1125	books	6	1	11
conv_1126	food	3	0	3
conv_1127	askreddit	3	0	3
conv_1128	music	1	0	1
conv_1129	psychology	5	0	5
conv_113	coronavirus	8	1	219
conv_1130	brexit	17	1	62
conv_1131	showerthoughts	3	0	3
conv_1132	aww	3	0	3
conv_1133	publicfreakout	3	1	8
conv_1134	funny	2	0	2
conv_1135	movies	3	0	3
conv_1136	videos	4	1	78
conv_1137	science	5	1	6
conv_1138	worldnews	2	1	28
conv_1139	funny	4	0	4
conv_114	movies	4	1	135
conv_1140	coronavirus	3	0	3
conv_1141	brexit	12	0	12
conv_1142	science	2	0	2
conv_1143	changemyview	10	1	112
conv_1144	explainlikeimfive	10	0	10
conv_1145	changemyview	5	1	39
conv_1146	movies	1	0	1
conv_1147	changemyview	2	1	105
conv_1148	LifeProTips	9	0	9
conv_1149	politics	9	0	9
conv_115	changemyview	4	1	59
conv_1150	showerthoughts	4	1	12
conv_1151	todayilearned	3	1	421
conv_1152	books	5	1	77
conv_1153	jokes	12	1	21
conv_1154	funny	3	0	3
conv_1155	pics	6	0	6
conv_1156	brexit	3	0	3
conv_1157	funny	5	0	5
conv_1158	changemyview	7	1	59
conv_1159	movies	3	0	3
conv_116	coronavirus	4	1	6
conv_1160	changemyview	2	1	6
conv_1161	worldnews	1	0	1
conv_1162	psychology	1	0	1
conv_1163	showerthoughts	2	1	25
conv_1164	food	7	0	7
conv_1165	psychology	2	1	48
conv_1166	brexit	5	0	5
conv_1167	pics	2	1	4
conv_1168	todayilearned	14	1	51
conv_1169	videos	4	1	480
conv_117	todayilearned	7	0	7
conv_1170	movies	1	0	1
conv_1171	worldnews	6	0	6
conv_1172	videos	1	0	1
conv_1173	movies	5	1	27
conv_1174	science	9	0	9
conv_1175	pics	3	0	3
conv_1176	coronavirus	8	1	10
conv_1177	funny	4	1	214
conv_1178	books	6	1	45
conv_1179	jokes	7	0	7
conv_118	askreddit	7	0	7
conv_1180	explainlikeimfive	1	0	1
conv_1181	worldnews	3	1	48
conv_1182	books	1	0	1
conv_1183	food	3	1	6
conv_1184	politics	5	1	6
conv_1185	IAmA	2	1	69
conv_1186	science	4	1	4
conv_1187	showerthoughts	7	0	7
conv_1188	LifeProTips	2	0	2
conv_1189	explainlikeimfive	4	0	4
conv_119	politics	11	1	32
conv_1190	wallstreetbets	47	1	497
conv_1191	funny	10	0	10
conv_1192	wallstreetbets	14	1	103
conv_1193	movies	4	1	11
conv_1194	showerthoughts	4	0	4
conv_1195	music	2	0	2
conv_1196	brexit	4	1	35
conv_1197	books	10	1	24
conv_1198	jokes	9	0	9
conv_1199	showerthoughts	5	0	5
conv_12	aww	8	0	8
conv_120	LifeProTips	6	1	26
conv_1200	askreddit	17	0	17
conv_1201	pics	3	1	499
conv_1202	funny	10	1	11
conv_1203	books	5	0	5
conv_1204	askreddit	2	1	15
conv_1205	food	2	0	2
conv_1206	brexit	14	1	19
conv_1207	videos	2	0	2
conv_1208	jokes	7	0	7
conv_1209	worldnews	2	0	2
conv_121	books	1	0	1
conv_1210	unpopularopinion	4	1	41
conv_1211	psychology	2	1	6
conv_1212	publicfreakout	13	1	38
conv_1213	askreddit	3	0	3
conv_1214	LifeProTips	2	0	2
conv_1215	todayilearned	2	1	372
conv_1216	pics	1	0	1
conv_1217	publicfreakout	8	1	43
conv_1218	jokes	1	0	1
conv_1219	funny	5	0	5
conv_122	psychology	3	1	9
conv_1220	brexit	5	0	5
conv_1221	explainlikeimfive	8	1	10
conv_1222	funny	29	1	40
conv_1223	IAmA	3	1	54
conv_1224	explainlikeimfive	4	1	5
conv_1225	LifeProTips	16	0	16
conv_1226	IAmA	3	1	501
conv_1227	LifeProTips	8	0	8
conv_1228	coronavirus	2	0	2
conv_1229	science	5	1	16
conv_123	videos	1	0	1
conv_1230	music	6	1	7
conv_1231	worldnews	4	1	4
conv_1232	explainlikeimfive	4	0	4
conv_1233	food	3	0	3
conv_1234	pics	1	0	1
conv_1235	publicfreakout	8	1	149
conv_1236	worldnews	1	0	1
conv_1237	wallstreetbets	8	1	8
conv_1238	videos	3	0	3
conv_1239	changemyview	17	1	35
conv_124	books	1	0	1
conv_1240	movies	9	1	27
conv_1241	videos	5	0	5
conv_1242	worldnews	7	1	120
conv_1243	psychology	1	0	1
conv_1244	politics	14	1	288
conv_1245	psychology	1	0	1
conv_1246	politics	11	1	61
conv_1247	wallstreetbets	4	1	9
conv_1248	LifeProTips	5	0	5
conv_1249	videos	4	1	6
conv_125	brexit	7	1	9
conv_1250	unpopularopinion	4	1	119
conv_1251	food	5	0	5
conv_1252	coronavirus	2	1	225
conv_1253	brexit	8	1	75
conv_1254	worldnews	1	0	1
conv_1255	wallstreetbets	15	1	19
conv_1256	showerthoughts	4	1	6
conv_1257	askreddit	3	1	18
conv_1258	aww	2	0	2
conv_1259	brexit	26	1	28
conv_126	publicfreakout	6	1	12
conv_1260	coronavirus	3	0	3
conv_1261	food	1	0	1
conv_1262	unpopularopinion	6	1	10
conv_1263	wallstreetbets	1	0	1
conv_1264	videos	3	1	99
conv_1265	worldnews	2	0	2
conv_1266	changemyview	3	1	35
conv_1267	movies	5	1	19
conv_1268	worldnews	2	1	227
conv_1269	psychology	10	1	12
conv_127	politics	3	1	18
conv_1270	aww	8	1	9
conv_1271	science	3	1	4
conv_1272	todayilearned	2	1	13
conv_1273	politics	3	1	46
conv_1274	psychology	8	1	31
conv_1275	explainlikeimfive	5	0	5
conv_1276	movies	26	0	26
conv_1277	wallstreetbets	14	1	92
conv_1278	changemyview	4	1	19
conv_1279	coronavirus	1	0	1
conv_128	coronavirus	13	0	13
conv_1280	IAmA	3	1	481
conv_1281	showerthoughts	16	1	17
conv_1282	LifeProTips	7	1	32
conv_1283	LifeProTips	6	1	28
conv_1284	videos	8	1	77
conv_1285	worldnews	13	1	415
conv_1286	psychology	4	1	4
conv_1287	LifeProTips	3	1	4
conv_1288	music	1	0	1
conv_1289	science	2	0	2
conv_129	food	5	1	14
conv_1290	LifeProTips	3	0	3
conv_1291	music	1	0	1
conv_1292	brexit	3	1	7
conv_1293	LifeProTips	5	1	12
conv_1294	movies	13	0	13
conv_1295	IAmA	3	1	56
conv_1296	todayilearned	8	0	8
conv_1297	psychology	1	0	1
conv_1298	brexit	4	0	4
conv_1299	LifeProTips	3	0	3
conv_13	books	4	0	4
conv_130	pics	6	0	6
conv_1300	worldnews	20	1	44
conv_1301	jokes	5	0	5
conv_1302	pics	1	0	1
conv_1303	showerthoughts	16	0	16
conv_1304	publicfreakout	20	1	29
conv_1305	funny	5	1	12
conv_1306	food	1	0	1
conv_1307	showerthoughts	3	1	7
conv_1308	explainlikeimfive	1	0	1
conv_1309	jokes	4	1	12
conv_131	publicfreakout	4	1	60
conv_1310	unpopularopinion	3	1	23
conv_1311	jokes	3	1	3
conv_1312	worldnews	4	0	4
conv_1313	videos	2	0	2
conv_1314	todayilearned	2	1	6
conv_1315	psychology	2	1	15
conv_1316	food	2	1	5
conv_1317	askreddit	18	0	18
conv_1318	books	8	1	9
conv_1319	unpopularopinion	5	1	102
conv_132	explainlikeimfive	3	0	3
conv_1320	politics	6	1	32
conv_1321	IAmA	4	1	383
conv_1322	books	4	1	170
conv_1323	psychology	3	0	3
conv_1324	books	10	1	46
conv_1325	music	1	0	1
conv_1326	pics	2	1	6
conv_1327	aww	2	1	6
conv_1328	movies	3	0	3
conv_1329	explainlikeimfive	3	1	7
conv_133	brexit	6	1	14
conv_1330	changemyview	2	1	25
conv_1331	politics	19	1	468
conv_1332	LifeProTips	4	1	9
conv_1333	coronavirus	3	0	3
conv_1334	food	2	0	2
conv_1335	changemyview	3	1	28
conv_1336	wallstreetbets	4	1	41
conv_1337	unpopularopinion	5	1	20
conv_1338	changemyview	3	1	42
conv_1339	pics	2	0	2
conv_134	brexit	6	1	13
conv_1340	LifeProTips	5	0	5
conv_1341	psychology	5	0	5
conv_1342	publicfreakout	5	1	196
conv_1343	IAmA	3	1	98
conv_1344	movies	12	1	50
conv_1345	videos	2	1	80
conv_1346	worldnews	4	1	9
conv_1347	brexit	20	1	79
conv_1348	aww	5	0	5
conv_1349	askreddit	4	1	16
conv_135	showerthoughts	9	1	10
conv_1350	showerthoughts	11	1	21
conv_1351	changemyview	2	1	52
conv_1352	changemyview	9	1	68
conv_1353	unpopularopinion	11	0	11
conv_1354	wallstreetbets	6	1	49
conv_1355	showerthoughts	4	1	9
conv_1356	changemyview	5	1	10
conv_1357	jokes	1	0	1
conv_1358	askreddit	8	1	14
conv_1359	science	2	1	2
conv_136	explainlikeimfive	16	1	432
conv_1360	IAmA	3	1	102
conv_1361	brexit	15	1	28
conv_1362	publicfreakout	4	1	26
conv_1363	IAmA	2	1	30
conv_1364	todayilearned	3	1	40
conv_1365	funny	6	1	8
conv_1366	unpopularopinion	2	1	3
conv_1367	changemyview	10	1	53
conv_1368	food	1	0	1
conv_1369	showerthoughts	6	0	6
conv_137	unpopularopinion	4	1	6
conv_1370	todayilearned	17	1	17
conv_1371	askreddit	5	1	301
conv_1372	food	1	0	1
conv_1373	publicfreakout	9	1	158
conv_1374	jokes	1	0	1
conv_1375	changemyview	3	1	42
conv_1376	wallstreetbets	17	1	133
conv_1377	videos	1	0	1
conv_1378	publicfreakout	15	1	49
conv_1379	showerthoughts	4	1	9
conv_138	funny	4	0	4
conv_1380	publicfreakout	6	1	40
conv_1381	brexit	2	0	2
conv_1382	psychology	3	1	3
conv_1383	coronavirus	2	0	2
conv_1384	jokes	2	1	253
conv_1385	worldnews	3	0	3
conv_1386	videos	2	1	280
conv_1387	changemyview	2	1	39
conv_1388	music	3	0	3
conv_1389	books	13	0	13
conv_139	jokes	2	0	2
conv_1390	askreddit	8	1	15
conv_1391	science	2	1	19
conv_1392	food	1	0	1
conv_1393	IAmA	2	1	453
conv_1394	explainlikeimfive	6	1	10
conv_1395	movies	6	1	49
conv_1396	books	5	1	25
conv_1397	aww	1	0	1
conv_1398	books	5	1	20
conv_1399	unpopularopinion	16	1	20
conv_14	showerthoughts	6	0	6
conv_140	unpopularopinion	16	0	16
conv_1400	changemyview	19	1	24
conv_1401	jokes	2	1	3
conv_1402	wallstreetbets	2	1	20
conv_1403	music	1	0	1
conv_1404	brexit	11	1	16
conv_1405	psychology	2	0	2
conv_1406	aww	1	0	1
conv_1407	pics	4	1	4
conv_1408	books	22	0	22
conv_1409	aww	2	0	2
conv_141	jokes	5	1	7
conv_1410	books	2	0	2
conv_1411	psychology	1	0	1
conv_1412	movies	2	1	30
conv_1413	changemyview	3	1	477
conv_1414	movies	7	1	501
conv_1415	changemyview	5	1	42
conv_1416	science	4	0	4
conv_1417	pics	1	0	1
conv_1418	aww	2	0	2
conv_1419	brexit	8	0	8
conv_142	science	3	0	3
conv_1420	pics	3	0	3
conv_1421	todayilearned	17	1	327
conv_1422	wallstreetbets	7	1	9
conv_1423	explainlikeimfive	3	0	3
conv_1424	LifeProTips	6	0	6
conv_1425	pics	2	0	2
conv_1426	science	3	1	8
conv_1427	explainlikeimfive	1	0	1
conv_1428	science	12	0	12
conv_1429	LifeProTips	6	1	9
conv_143	todayilearned	7	0	7
conv_1430	science	1	0	1
conv_1431	books	6	0	6
conv_1432	funny	2	0	2
conv_1433	wallstreetbets	12	1	84
conv_1434	movies	4	1	200
conv_1435	explainlikeimfive	8	0	8
conv_1436	wallstreetbets	2	1	114
conv_1437	jokes	3	1	31
conv_1438	music	1	0	1
conv_1439	music	3	0	3
conv_144	IAmA	2	1	129
conv_1440	food	3	0	3
conv_1441	todayilearned	7	1	37
conv_1442	music	3	1	7
conv_1443	psychology	1	0	1
conv_1444	worldnews	2	1	10
conv_1445	jokes	10	1	16
conv_1446	unpopularopinion	5	1	8
conv_1447	music	3	0	3
conv_1448	books	4	0	4
conv_1449	coronavirus	2	1	3
conv_145	music	3	0	3
conv_1450	pics	1	0	1
conv_1451	publicfreakout	3	1	50
conv_1452	askreddit	32	0	32
conv_1453	pics	5	1	137
conv_1454	publicfreakout	2	0	2
conv_1455	todayilearned	10	1	20
conv_1456	jokes	2	1	3
conv_1457	changemyview	8	1	20
conv_1458	movies	4	1	28
conv_1459	unpopularopinion	2	1	5
conv_146	todayilearned	2	1	111
conv_1460	publicfreakout	3	1	5
conv_1461	music	1	0	1
conv_1462	explainlikeimfive	2	1	5
conv_1463	coronavirus	8	1	13
conv_1464	wallstreetbets	7	1	23
conv_1465	funny	7	0	7
conv_1466	IAmA	2	0	2
conv_1467	food	7	0	7
conv_1468	aww	3	1	6
conv_1469	todayilearned	35	0	35
conv_147	food	1	0	1
conv_1470	books	13	0	13
conv_1471	jokes	1	0	1
conv_1472	movies	7	1	7
conv_1473	politics	3	1	15
conv_1474	askreddit	4	0	4
conv_1475	publicfreakout	3	1	167
conv_1476	IAmA	2	1	188
conv_1477	politics	6	1	126
conv_1478	LifeProTips	9	1	16
conv_1479	explainlikeimfive	3	0	3
conv_148	IAmA	3	1	35
conv_1480	coronavirus	1	0	1
conv_1481	changemyview	4	0	4
conv_1482	videos	1	0	1
conv_1483	worldnews	3	0	3
conv_1484	psychology	1	0	1
conv_1485	LifeProTips	4	1	4
conv_1486	askreddit	13	1	15
conv_1487	pics	4	1	8
conv_1488	showerthoughts	9	1	38
conv_1489	coronavirus	7	1	7
conv_149	IAmA	2	1	140
conv_1490	wallstreetbets	4	0	4
conv_1491	pics	5	1	85
conv_1492	science	2	1	5
conv_1493	IAmA	5	1	32
conv_1494	food	2	0	2
conv_1495	unpopularopinion	13	1	14
conv_1496	changemyview	6	1	72
conv_1497	videos	1	0	1
conv_1498	videos	1	0	1
conv_1499	todayilearned	7	0	7
conv_15	brexit	6	1	7
conv_150	todayilearned	2	0	2
conv_1500	movies	14	1	18
conv_1501	IAmA	3	1	34
conv_1502	music	9	0	9
conv_1503	todayilearned	2	0	2
conv_1504	publicfreakout	6	1	62
conv_1505	coronavirus	3	1	18
conv_1506	todayilearned	3	1	106
conv_1507	publicfreakout	5	1	21
conv_1508	brexit	13	1	15
conv_1509	videos	1	0	1
conv_151	LifeProTips	3	1	4
conv_1510	todayilearned	2	1	77
conv_1511	IAmA	3	1	37
conv_1512	food	10	1	14
conv_1513	funny	6	0	6
conv_1514	showerthoughts	2	0	2
conv_1515	showerthoughts	2	0	2
conv_1516	showerthoughts	6	0	6
conv_1517	food	1	0	1
conv_1518	coronavirus	7	1	8
conv_1519	askreddit	9	1	160
conv_152	pics	4	1	4
conv_1520	unpopularopinion	11	1	24
conv_1521	jokes	12	1	18
conv_1522	LifeProTips	6	1	38
conv_1523	science	7	0	7
conv_1524	music	1	0	1
conv_1525	science	4	1	9
conv_1526	todayilearned	6	0	6
conv_1527	politics	6	1	30
conv_1528	psychology	1	0	1
conv_1529	videos	1	0	1
conv_153	IAmA	5	1	46
conv_1530	IAmA	3	1	496
conv_1531	science	1	0	1
conv_1532	publicfreakout	7	1	44
conv_1533	IAmA	3	1	40
conv_1534	explainlikeimfive	7	1	8
conv_1535	psychology	1	0	1
conv_1536	explainlikeimfive	9	1	17
conv_1537	brexit	9	1	60
conv_1538	music	1	0	1
conv_1539	politics	36	1	166
conv_154	funny	3	1	12
conv_1540	IAmA	2	1	25
conv_1541	books	3	0	3
conv_1542	LifeProTips	6	0	6
conv_1543	music	1	0	1
conv_1544	unpopularopinion	4	1	5
conv_1545	funny	4	0	4
conv_1546	food	2	0	2
conv_1547	music	5	0	5
conv_1548	brexit	14	1	24
conv_1549	worldnews	5	0	5
conv_155	music	1	0	1
conv_1550	jokes	2	1	4
conv_1551	funny	12	1	21
conv_1552	jokes	4	1	8
conv_1553	music	10	1	35
conv_1554	IAmA	3	1	459
conv_1555	psychology	6	1	41
conv_1556	LifeProTips	10	0	10
conv_1557	food	3	1	5
conv_1558	books	29	0	29
conv_1559	politics	7	1	15
conv_156	videos	2	0	2
conv_1560	books	20	1	28
conv_1561	psychology	2	0	2
conv_1562	IAmA	2	0	2
conv_1563	coronavirus	4	1	29
conv_1564	politics	5	1	10
conv_1565	publicfreakout	3	1	9
conv_1566	pics	2	1	6
conv_1567	politics	8	1	48
conv_1568	books	4	0	4
conv_1569	funny	11	1	420
conv_157	worldnews	4	1	454
conv_1570	movies	2	1	13
conv_1571	videos	1	0	1
conv_1572	worldnews	3	0	3
conv_1573	unpopularopinion	2	0	2
conv_1574	pics	2	1	8
conv_1575	food	2	0	2
conv_1576	psychology	5	1	6
conv_1577	politics	5	1	17
conv_1578	science	1	0	1
conv_1579	showerthoughts	2	1	21
conv_158	unpopularopinion	14	1	16
conv_1580	brexit	7	1	10
conv_1581	pics	1	0	1
conv_1582	movies	5	1	22
conv_1583	videos	1	0	1
conv_1584	wallstreetbets	7	0	7
conv_1585	movies	10	1	44
conv_1586	brexit	6	1	52
conv_1587	askreddit	8	1	153
conv_1588	pics	2	0	2
conv_1589	pics	3	0	3
conv_159	publicfreakout	6	1	30
conv_1590	psychology	8	0	8
conv_1591	science	1	0	1
conv_1592	wallstreetbets	14	0	14
conv_1593	videos	2	0	2
conv_1594	science	2	1	36
conv_1595	aww	1	0	1
conv_1596	movies	11	1	43
conv_1597	showerthoughts	3	0	3
conv_1598	coronavirus	10	0	10
conv_1599	worldnews	6	1	16
conv_16	psychology	3	0	3
conv_160	books	2	0	2
conv_1600	changemyview	4	1	20
conv_1601	IAmA	3	1	23
conv_1602	science	3	1	439
conv_1603	psychology	2	1	2
conv_1604	publicfreakout	15	1	84
conv_1605	funny	11	1	12
conv_1606	jokes	7	0	7
conv_1607	changemyview	3	1	39
conv_1608	todayilearned	6	1	59
conv_1609	todayilearned	6	1	33
conv_161	brexit	6	0	6
conv_1610	aww	13	1	36
conv_1611	askreddit	24	1	24
conv_1612	pics	1	0	1
conv_1613	funny	9	0	9
conv_1614	unpopularopinion	3	1	17
conv_1615	music	1	0	1
conv_1616	brexit	14	1	100
conv_1617	publicfreakout	5	1	31
conv_1618	unpopularopinion	2	1	56
conv_1619	explainlikeimfive	3	0	3
conv_162	music	17	1	146
conv_1620	wallstreetbets	7	1	117
conv_1621	food	2	0	2
conv_1622	IAmA	3	1	11
conv_1623	politics	14	1	15
conv_1624	books	5	0	5
conv_1625	todayilearned	4	1	9
conv_1626	aww	2	0	2
conv_1627	movies	7	1	27
conv_1628	funny	3	0	3
conv_1629	jokes	2	0	2
conv_163	publicfreakout	3	1	17
conv_1630	movies	1	0	1
conv_1631	politics	5	1	35
conv_1632	aww	1	0	1
conv_1633	LifeProTips	9	0	9
conv_1634	publicfreakout	24	1	25
conv_1635	coronavirus	2	1	6
conv_1636	politics	5	1	14
conv_1637	worldnews	8	0	8
conv_1638	psychology	2	0	2
conv_1639	brexit	5	1	8
conv_164	coronavirus	19	1	105
conv_1640	food	3	1	6
conv_1641	aww	1	0	1
conv_1642	books	11	0	11
conv_1643	todayilearned	2	1	9
conv_1644	funny	4	1	30
conv_1645	movies	14	1	73
conv_1646	movies	13	0	13
conv_1647	unpopularopinion	4	1	18
conv_1648	movies	2	1	2
conv_1649	aww	13	0	13
conv_165	music	1	0	1
conv_1650	books	44	1	290
conv_1651	food	1	0	1
conv_1652	explainlikeimfive	12	0	12
conv_1653	jokes	4	1	24
conv_1654	changemyview	12	1	32
conv_1655	pics	1	0	1
conv_1656	showerthoughts	2	1	5
conv_1657	explainlikeimfive	6	0	6
conv_1658	LifeProTips	5	0	5
conv_1659	psychology	1	0	1
conv_166	coronavirus	1	0	1
conv_1660	showerthoughts	1	0	1
conv_1661	politics	30	1	37
conv_1662	askreddit	24	1	80
conv_1663	LifeProTips	6	1	10
conv_1664	science	2	0	2
conv_1665	coronavirus	3	1	3
conv_1666	music	1	0	1
conv_1667	food	1	0	1
conv_1668	politics	12	1	36
conv_1669	unpopularopinion	2	1	32
conv_167	showerthoughts	3	0	3
conv_1670	changemyview	9	1	40
conv_1671	wallstreetbets	9	1	19
conv_1672	movies	50	0	50
conv_1673	worldnews	3	1	9
conv_1674	brexit	13	1	113
conv_1675	food	2	1	3
conv_1676	publicfreakout	5	1	12
conv_1677	jokes	5	1	16
conv_1678	science	3	1	10
conv_1679	askreddit	2	1	8
conv_168	todayilearned	9	1	17
conv_1680	coronavirus	6	0	6
conv_1681	books	3	1	32
conv_1682	askreddit	7	1	15
conv_1683	movies	3	1	9
conv_1684	jokes	1	0	1
conv_1685	coronavirus	5	1	18
conv_1686	IAmA	3	1	385
conv_1687	politics	10	1	314
conv_1688	jokes	2	1	3
conv_1689	wallstreetbets	4	1	305
conv_169	explainlikeimfive	4	1	5
conv_1690	worldnews	10	1	13
conv_1691	changemyview	10	1	63
conv_1692	explainlikeimfive	7	1	15
conv_1693	brexit	13	1	56
conv_1694	todayilearned	17	1	23
conv_1695	food	2	1	3
conv_1696	pics	4	0	4
conv_1697	askreddit	4	1	35
conv_1698	psychology	2	1	32
conv_1699	brexit	7	1	31
conv_17	funny	3	0	3
conv_170	explainlikeimfive	4	1	7
conv_1700	worldnews	2	0	2
conv_1701	movies	13	1	151
conv_1702	worldnews	16	1	226
conv_1703	brexit	7	1	17
conv_1704	psychology	4	0	4
conv_1705	brexit	4	1	49
conv_1706	food	1	0	1
conv_1707	changemyview	6	1	58
conv_1708	unpopularopinion	12	1	22
conv_1709	videos	3	0	3
conv_171	worldnews	5	0	5
conv_1710	food	2	0	2
conv_1711	politics	13	1	21
conv_1712	science	4	1	5
conv_1713	IAmA	3	1	32
conv_1714	showerthoughts	5	1	8
conv_1715	food	2	0	2
conv_1716	unpopularopinion	22	0	22
conv_1717	jokes	3	1	9
conv_1718	funny	4	1	18
conv_1719	science	3	0	3
conv_172	videos	1	0	1
conv_1720	showerthoughts	1	0	1
conv_1721	coronavirus	2	0	2
conv_1722	worldnews	8	0	8
conv_1723	jokes	1	0	1
conv_1724	jokes	1	0	1
conv_1725	jokes	2	1	3
conv_1726	changemyview	7	1	39
conv_1727	food	1	0	1
conv_1728	showerthoughts	4	0	4
conv_1729	IAmA	5	1	18
conv_173	IAmA	4	1	29
conv_1730	pics	4	0	4
conv_1731	askreddit	5	1	7
conv_1732	LifeProTips	4	0	4
conv_1733	science	2	1	6
conv_1734	worldnews	9	0	9
conv_1735	jokes	3	0	3
conv_1736	unpopularopinion	8	1	41
conv_1737	music	3	0	3
conv_1738	pics	1	0	1
conv_1739	showerthoughts	2	0	2
conv_174	todayilearned	2	1	493
conv_1740	pics	6	0	6
conv_1741	music	1	0	1
conv_1742	showerthoughts	2	1	2
conv_1743	pics	1	0	1
conv_1744	publicfreakout	17	1	23
conv_1745	food	6	1	14
conv_1746	explainlikeimfive	3	1	12
conv_1747	funny	2	0	2
conv_1748	unpopularopinion	2	1	5
conv_1749	worldnews	8	0	8
conv_175	science	1	0	1
conv_1750	videos	2	0	2
conv_1751	politics	5	1	9
conv_1752	food	2	0	2
conv_1753	science	6	0	6
conv_1754	brexit	12	1	116
conv_1755	psychology	1	0	1
conv_1756	wallstreetbets	2	1	13
conv_1757	funny	2	0	2
conv_1758	unpopularopinion	8	1	16
conv_1759	politics	4	1	129
conv_176	LifeProTips	4	0	4
conv_1760	books	1	0	1
conv_1761	LifeProTips	4	1	9
conv_1762	aww	2	1	4
conv_1763	coronavirus	4	0	4
conv_1764	changemyview	2	1	44
conv_1765	brexit	4	1	16
conv_1766	politics	6	1	498
conv_1767	coronavirus	5	1	5
conv_1768	LifeProTips	4	1	8
conv_1769	science	56	1	336
conv_177	psychology	2	1	3
conv_1770	worldnews	2	1	3
conv_1771	food	1	0	1
conv_1772	brexit	3	1	4
conv_1773	psychology	3	1	4
conv_1774	movies	8	0	8
conv_1775	brexit	2	0	2
conv_1776	unpopularopinion	3	0	3
conv_1777	movies	6	1	19
conv_1778	worldnews	6	1	9
conv_1779	wallstreetbets	3	1	116
conv_178	politics	6	1	30
conv_1780	changemyview	11	1	36
conv_1781	pics	4	1	9
conv_1782	publicfreakout	3	1	205
conv_1783	brexit	6	1	212
conv_1784	psychology	2	0	2
conv_1785	todayilearned	4	1	7
conv_1786	worldnews	8	1	29
conv_1787	explainlikeimfive	2	0	2
conv_1788	videos	4	0	4
conv_1789	explainlikeimfive	8	0	8
conv_179	todayilearned	5	1	68
conv_1790	explainlikeimfive	5	1	7
conv_1791	worldnews	2	0	2
conv_1792	politics	4	1	9
conv_1793	publicfreakout	9	0	9
conv_1794	psychology	2	0	2
conv_1795	LifeProTips	5	0	5
conv_1796	politics	6	1	46
conv_1797	LifeProTips	3	1	8
conv_1798	LifeProTips	4	0	4
conv_1799	explainlikeimfive	3	0	3
conv_18	music	2	0	2
conv_180	IAmA	3	1	185
conv_1800	movies	9	1	136
conv_1801	todayilearned	12	1	487
conv_1802	coronavirus	4	0	4
conv_1803	publicfreakout	18	1	45
conv_1804	science	1	0	1
conv_1805	IAmA	3	1	459
conv_1806	LifeProTips	3	0	3
conv_1807	explainlikeimfive	28	1	39
conv_1808	explainlikeimfive	5	1	26
conv_1809	changemyview	6	1	89
conv_181	IAmA	4	1	31
conv_1810	LifeProTips	3	0	3
conv_1811	todayilearned	6	1	15
conv_1812	LifeProTips	4	0	4
conv_1813	music	1	0	1
conv_1814	videos	1	0	1
conv_1815	coronavirus	3	1	499
conv_1816	publicfreakout	1	0	1
conv_1817	wallstreetbets	12	0	12
conv_1818	unpopularopinion	3	1	12
conv_1819	videos	9	0	9
conv_182	videos	11	1	50
conv_1820	explainlikeimfive	11	0	11
conv_1821	worldnews	8	1	9
conv_1822	changemyview	2	1	11
conv_1823	psychology	7	0	7
conv_1824	brexit	4	0	4
conv_1825	politics	5	1	31
conv_1826	brexit	5	1	49
conv_1827	politics	8	1	132
conv_1828	movies	2	1	5
conv_1829	changemyview	6	1	27
conv_183	explainlikeimfive	11	0	11
conv_1830	worldnews	5	1	99
conv_1831	psychology	2	0	2
conv_1832	brexit	5	0	5
conv_1833	food	1	0	1
conv_1834	pics	2	0	2
conv_1835	books	1	0	1
conv_1836	brexit	4	1	16
conv_1837	jokes	5	1	6
conv_1838	explainlikeimfive	9	1	15
conv_1839	coronavirus	10	1	291
conv_184	movies	1	0	1
conv_1840	funny	5	0	5
conv_1841	worldnews	2	0	2
conv_1842	coronavirus	3	1	5
conv_1843	politics	3	1	176
conv_1844	aww	2	0	2
conv_1845	showerthoughts	4	1	23
conv_1846	food	2	0	2
conv_1847	askreddit	10	1	35
conv_1848	music	1	0	1
conv_1849	brexit	3	1	15
conv_185	publicfreakout	6	1	15
conv_1850	IAmA	2	1	153
conv_1851	publicfreakout	4	1	72
conv_1852	LifeProTips	8	0	8
conv_1853	jokes	2	0	2
conv_1854	unpopularopinion	2	1	4
conv_1855	showerthoughts	8	0	8
conv_1856	brexit	3	1	20
conv_1857	todayilearned	9	1	19
conv_1858	psychology	10	0	10
conv_1859	publicfreakout	6	1	34
conv_186	aww	1	0	1
conv_1860	food	5	0	5
conv_1861	LifeProTips	9	0	9
conv_1862	coronavirus	11	0	11
conv_1863	showerthoughts	2	1	6
conv_1864	music	12	0	12
conv_1865	unpopularopinion	2	0	2
conv_1866	jokes	6	1	14
conv_1867	jokes	4	0	4
conv_1868	psychology	4	1	55
conv_1869	brexit	5	1	37
conv_187	music	1	0	1
conv_1870	showerthoughts	4	1	45
conv_1871	coronavirus	15	1	100
conv_1872	explainlikeimfive	4	0	4
conv_1873	unpopularopinion	2	1	9
conv_1874	changemyview	7	1	111
conv_1875	jokes	3	1	18
conv_1876	movies	21	0	21
conv_1877	todayilearned	3	1	15
conv_1878	IAmA	3	1	158
conv_1879	LifeProTips	5	1	7
conv_188	coronavirus	1	0	1
conv_1880	food	1	0	1
conv_1881	LifeProTips	11	1	12
conv_1882	askreddit	12	1	252
conv_1883	jokes	3	0	3
conv_1884	books	10	1	18
conv_1885	pics	3	0	3
conv_1886	funny	4	0	4
conv_1887	videos	2	0	2
conv_1888	changemyview	2	1	44
conv_1889	changemyview	2	1	36
conv_189	changemyview	6	1	38
conv_1890	wallstreetbets	1	0	1
conv_1891	pics	2	0	2
conv_1892	LifeProTips	11	1	499
conv_1893	explainlikeimfive	4	0	4
conv_1894	worldnews	8	1	51
conv_1895	wallstreetbets	7	1	32
conv_1896	movies	8	1	18
conv_1897	aww	2	0	2
conv_1898	brexit	3	0	3
conv_1899	books	21	1	68
conv_19	pics	6	0	6
conv_190	videos	3	1	501
conv_1900	publicfreakout	4	1	28
conv_1901	pics	6	0	6
conv_1902	coronavirus	2	0	2
conv_1903	books	5	0	5
conv_1904	movies	3	0	3
conv_1905	unpopularopinion	6	1	13
conv_1906	wallstreetbets	2	1	32
conv_1907	books	10	1	16
conv_1908	coronavirus	6	1	77
conv_1909	books	2	0	2
conv_191	movies	2	1	2
conv_1910	videos	3	1	3
conv_1911	jokes	7	0	7
conv_1912	movies	9	1	31
conv_1913	coronavirus	4	0	4
conv_1914	books	5	1	59
conv_1915	videos	2	0	2
conv_1916	food	3	1	11
conv_1917	publicfreakout	7	1	20
conv_1918	explainlikeimfive	3	1	6
conv_1919	science	10	1	465
conv_192	worldnews	1	0	1
conv_1920	changemyview	14	1	33
conv_1921	music	1	0	1
conv_1922	pics	1	0	1
conv_1923	psychology	17	1	28
conv_1924	movies	3	0	3
conv_1925	aww	3	0	3
conv_1926	IAmA	2	1	494
conv_1927	askreddit	7	0	7
conv_1928	music	1	0	1
conv_1929	showerthoughts	3	1	8
conv_193	brexit	2	0	2
conv_1930	aww	6	1	23
conv_1931	LifeProTips	7	0	7
conv_1932	music	3	0	3
conv_1933	pics	3	1	4
conv_1934	politics	3	1	23
conv_1935	science	2	0	2
conv_1936	aww	1	0	1
conv_1937	askreddit	9	0	9
conv_1938	pics	11	1	61
conv_1939	wallstreetbets	9	1	11
conv_194	showerthoughts	5	1	12
conv_1940	explainlikeimfive	10	0	10
conv_1941	aww	29	1	30
conv_1942	unpopularopinion	2	1	21
conv_1943	wallstreetbets	4	1	102
conv_1944	brexit	11	1	25
conv_1945	aww	14	0	14
conv_1946	askreddit	39	1	163
conv_1947	changemyview	3	1	36
conv_1948	jokes	4	1	9
conv_1949	changemyview	2	1	119
conv_195	coronavirus	10	1	61
conv_1950	food	2	0	2
conv_1951	publicfreakout	3	1	238
conv_1952	coronavirus	7	0	7
conv_1953	videos	1	0	1
conv_1954	music	3	1	3
conv_1955	publicfreakout	6	1	12
conv_1956	todayilearned	10	0	10
conv_1957	publicfreakout	5	0	5
conv_1958	worldnews	10	1	16
conv_1959	funny	4	0	4
conv_196	music	1	0	1
conv_1960	brexit	3	1	8
conv_1961	psychology	2	0	2
conv_1962	music	14	1	34
conv_1963	changemyview	1	0	1
conv_1964	explainlikeimfive	4	0	4
conv_1965	videos	1	0	1
conv_1966	coronavirus	8	0	8
conv_1967	publicfreakout	2	1	16
conv_1968	LifeProTips	8	0	8
conv_1969	IAmA	3	0	3
conv_197	showerthoughts	5	1	14
conv_1970	videos	2	1	14
conv_1971	jokes	5	0	5
conv_1972	changemyview	3	1	16
conv_1973	LifeProTips	4	1	8
conv_1974	IAmA	2	1	459
conv_1975	askreddit	15	1	72
conv_1976	videos	2	0	2
conv_1977	pics	5	1	20
conv_1978	aww	4	0	4
conv_1979	coronavirus	2	0	2
conv_198	food	1	0	1
conv_1980	movies	8	1	14
conv_1981	wallstreetbets	6	1	32
conv_1982	todayilearned	2	1	6
conv_1983	science	4	0	4
conv_1984	IAmA	2	1	29
conv_1985	LifeProTips	3	0	3
conv_1986	videos	2	0	2
conv_1987	changemyview	3	1	23
conv_1988	wallstreetbets	5	1	10
conv_1989	pics	5	1	12
conv_199	books	13	0	13
conv_1990	IAmA	2	0	2
conv_1991	brexit	24	1	46
conv_1992	music	7	1	13
conv_1993	brexit	10	0	10
conv_1994	books	4	1	23
conv_1995	politics	10	1	32
conv_1996	coronavirus	6	1	10
conv_1997	coronavirus	11	0	11
conv_1998	politics	4	1	22
conv_1999	politics	24	1	65
conv_2	food	5	0	5
conv_20	books	2	0	2
conv_200	IAmA	3	1	66
conv_2000	food	3	0	3
conv_2001	politics	25	0	25
conv_2002	psychology	1	0	1
conv_2003	jokes	3	1	8
conv_2004	pics	1	0	1
conv_2005	explainlikeimfive	5	1	12
conv_2006	funny	12	1	370
conv_2007	music	1	0	1
conv_2008	food	2	0	2
conv_2009	askreddit	28	1	40
conv_201	pics	4	0	4
conv_2010	askreddit	7	1	90
conv_2011	psychology	3	1	9
conv_2012	todayilearned	4	1	6
conv_2013	funny	6	1	9
conv_2014	unpopularopinion	13	1	62
conv_2015	aww	5	1	10
conv_2016	unpopularopinion	7	0	7
conv_2017	LifeProTips	7	0	7
conv_2018	IAmA	4	1	45
conv_2019	science	3	1	7
conv_202	science	1	0	1
conv_2020	brexit	4	1	83
conv_2021	videos	2	1	483
conv_2022	funny	11	1	21
conv_2023	science	8	1	22
conv_2024	LifeProTips	3	1	18
conv_2025	food	12	1	20
conv_2026	publicfreakout	6	1	7
conv_2027	worldnews	11	1	36
conv_2028	jokes	1	0	1
conv_2029	videos	2	0	2
conv_203	politics	3	1	14
conv_2030	music	1	0	1
conv_2031	todayilearned	13	1	21
conv_2032	LifeProTips	4	1	7
conv_2033	coronavirus	2	1	136
conv_2034	todayilearned	3	1	33
conv_2035	books	6	1	399
conv_2036	politics	7	1	169
conv_2037	jokes	5	0	5
conv_2038	explainlikeimfive	9	1	22
conv_2039	food	1	0	1
conv_204	aww	2	1	47
conv_2040	publicfreakout	2	1	69
conv_2041	publicfreakout	7	1	31
conv_2042	coronavirus	1	0	1
conv_2043	brexit	10	0	10
conv_2044	politics	8	1	60
conv_2045	pics	6	0	6
conv_2046	politics	4	1	45
conv_2047	askreddit	10	0	10
conv_2048	science	2	1	92
conv_2049	todayilearned	5	1	8
conv_205	todayilearned	7	1	20
conv_2050	videos	4	0	4
conv_2051	changemyview	2	1	20
conv_2052	changemyview	2	1	23
conv_2053	videos	2	1	6
conv_2054	aww	2	1	7
conv_2055	showerthoughts	1	0	1
conv_2056	brexit	13	1	16
conv_2057	todayilearned	11	1	31
conv_2058	politics	4	0	4
conv_2059	wallstreetbets	13	1	113
conv_206	videos	1	0	1
conv_2060	politics	3	0	3
conv_2061	politics	5	1	21
conv_2062	todayilearned	3	1	31
conv_2063	publicfreakout	3	1	31
conv_2064	showerthoughts	2	1	5
conv_2065	explainlikeimfive	5	0	5
conv_2066	coronavirus	5	1	51
conv_2067	publicfreakout	6	1	95
conv_2068	music	1	0	1
conv_2069	science	4	1	64
conv_207	movies	10	0	10
conv_2070	todayilearned	14	1	70
conv_2071	LifeProTips	3	0	3
conv_2072	videos	2	1	19
conv_2073	worldnews	3	0	3
conv_2074	funny	2	0	2
conv_2075	worldnews	13	1	468
conv_2076	music	1	0	1
conv_2077	publicfreakout	12	1	218
conv_2078	books	8	1	63
conv_2079	unpopularopinion	2	1	27
conv_208	changemyview	3	1	120
conv_2080	jokes	2	1	4
conv_2081	unpopularopinion	5	1	16
conv_2082	changemyview	4	1	162
conv_2083	politics	2	0	2
conv_2084	books	5	0	5
conv_2085	coronavirus	2	0	2
conv_2086	wallstreetbets	2	1	65
conv_2087	aww	1	0	1
conv_2088	politics	3	1	40
conv_2089	movies	3	1	28
conv_209	wallstreetbets	3	0	3
conv_2090	videos	3	0	3
conv_2091	wallstreetbets	3	1	67
conv_2092	IAmA	3	1	109
conv_2093	food	4	0	4
conv_2094	aww	1	0	1
conv_2095	unpopularopinion	21	1	49
conv_2096	changemyview	3	1	133
conv_2097	movies	3	0	3
conv_2098	books	9	1	9
conv_2099	aww	3	0	3
conv_21	showerthoughts	10	0	10
conv_210	worldnews	3	1	74
conv_2100	brexit	4	0	4
conv_2101	pics	2	1	4
conv_2102	pics	4	0	4
conv_2103	videos	10	1	25
conv_2104	jokes	3	1	11
conv_2105	brexit	7	0	7
conv_2106	music	3	1	30
conv_2107	food	2	0	2
conv_2108	showerthoughts	3	1	92
conv_2109	IAmA	2	1	420
conv_211	videos	7	1	73
conv_2110	todayilearned	2	0	2
conv_2111	movies	16	0	16
conv_2112	movies	8	0	8
conv_2113	aww	1	0	1
conv_2114	IAmA	3	1	140
conv_2115	showerthoughts	3	1	12
conv_2116	science	1	0	1
conv_2117	todayilearned	6	0	6
conv_2118	wallstreetbets	12	1	12
conv_2119	wallstreetbets	3	1	5
conv_212	IAmA	2	0	2
conv_2120	unpopularopinion	3	0	3
conv_2121	publicfreakout	8	1	74
conv_2122	science	8	1	76
conv_2123	videos	8	0	8
conv_2124	worldnews	3	0	3
conv_2125	funny	8	1	94
conv_2126	worldnews	3	0	3
conv_2127	jokes	4	1	13
conv_2128	brexit	7	0	7
conv_2129	publicfreakout	7	0	7
conv_213	movies	2	1	9
conv_2130	askreddit	12	1	16
conv_2131	coronavirus	5	1	10
conv_2132	wallstreetbets	4	1	52
conv_2133	changemyview	8	1	27
conv_2134	jokes	5	0	5
conv_2135	science	3	1	8
conv_2136	IAmA	2	1	9
conv_2137	LifeProTips	2	0	2
conv_2138	books	3	0	3
conv_2139	pics	4	1	4
conv_214	changemyview	3	1	116
conv_2140	explainlikeimfive	4	0	4
conv_2141	jokes	3	1	6
conv_2142	changemyview	5	1	68
conv_2143	wallstreetbets	19	0	19
conv_2144	music	1	0	1
conv_2145	science	1	0	1
conv_2146	pics	1	0	1
conv_2147	wallstreetbets	3	1	24
conv_2148	videos	12	1	22
conv_2149	askreddit	10	1	19
conv_215	IAmA	3	1	498
conv_2150	aww	6	1	6
conv_2151	LifeProTips	4	0	4
conv_2152	showerthoughts	7	0	7
conv_2153	psychology	1	0	1
conv_2154	wallstreetbets	22	1	500
conv_2155	explainlikeimfive	4	1	13
conv_2156	science	4	1	380
conv_2157	showerthoughts	4	0	4
conv_2158	showerthoughts	5	1	7
conv_2159	LifeProTips	13	0	13
conv_216	pics	2	1	2
conv_2160	askreddit	2	0	2
conv_2161	jokes	3	1	61
conv_2162	publicfreakout	9	1	9
conv_2163	science	2	1	3
conv_2164	LifeProTips	5	0	5
conv_2165	LifeProTips	4	1	25
conv_2166	jokes	5	1	9
conv_2167	LifeProTips	15	0	15
conv_2168	coronavirus	6	1	33
conv_2169	publicfreakout	14	1	24
conv_217	IAmA	4	1	436
conv_2170	music	2	1	6
conv_2171	food	2	0	2
conv_2172	explainlikeimfive	5	1	6
conv_2173	funny	4	1	5
conv_2174	music	4	0	4
conv_2175	publicfreakout	6	1	8
conv_2176	showerthoughts	2	0	2
conv_2177	worldnews	1	0	1
conv_2178	funny	3	1	16
conv_2179	politics	31	1	40
conv_218	todayilearned	16	1	18
conv_2180	psychology	7	1	41
conv_2181	funny	22	1	98
conv_2182	brexit	5	1	7
conv_2183	books	6	0	6
conv_2184	coronavirus	12	0	12
conv_2185	books	5	0	5
conv_2186	LifeProTips	11	0	11
conv_2187	politics	6	1	12
conv_2188	wallstreetbets	3	1	5
conv_2189	videos	1	0	1
conv_219	aww	2	0	2
conv_2190	movies	8	0	8
conv_2191	wallstreetbets	3	1	4
conv_2192	wallstreetbets	17	1	53
conv_2193	psychology	6	1	7
conv_2194	brexit	6	1	32
conv_2195	pics	2	1	4
conv_2196	psychology	2	0	2
conv_2197	brexit	10	0	10
conv_2198	LifeProTips	6	1	6
conv_2199	aww	2	0	2
conv_22	publicfreakout	5	1	201
conv_220	science	3	1	8
conv_2200	wallstreetbets	6	1	6
conv_2201	brexit	6	1	91
conv_2202	psychology	8	0	8
conv_2203	science	11	1	35
conv_2204	brexit	13	1	15
conv_2205	IAmA	2	1	425
conv_2206	science	1	0	1
conv_2207	todayilearned	9	0	9
conv_2208	publicfreakout	4	1	6
conv_2209	showerthoughts	10	1	107
conv_221	psychology	6	1	16
conv_2210	LifeProTips	9	1	14
conv_2211	LifeProTips	2	0	2
conv_2212	showerthoughts	2	0	2
conv_2213	IAmA	2	0	2
conv_2214	music	1	0	1
conv_2215	LifeProTips	5	0	5
conv_2216	movies	2	1	4
conv_2217	science	2	0	2
conv_2218	todayilearned	4	0	4
conv_2219	IAmA	2	1	90
conv_222	brexit	3	1	29
conv_2220	LifeProTips	3	0	3
conv_2221	LifeProTips	6	0	6
conv_2222	explainlikeimfive	5	0	5
conv_2223	science	1	0	1
conv_2224	changemyview	5	1	75
conv_2225	aww	7	1	11
conv_2226	psychology	2	1	7
conv_2227	politics	5	1	501
conv_2228	wallstreetbets	6	1	68
conv_2229	changemyview	7	1	32
conv_223	showerthoughts	16	1	17
conv_2230	movies	1	0	1
conv_2231	worldnews	13	0	13
conv_2232	askreddit	6	1	499
conv_2233	psychology	2	1	14
conv_2234	pics	4	1	5
conv_2235	food	2	0	2
conv_2236	publicfreakout	13	1	76
conv_2237	pics	2	1	7
conv_2238	todayilearned	12	1	24
conv_2239	worldnews	3	0	3
conv_224	pics	4	1	4
conv_2240	politics	10	1	24
conv_2241	coronavirus	3	0	3
conv_2242	books	2	1	28
conv_2243	pics	5	0	5
conv_2244	showerthoughts	4	0	4
conv_2245	jokes	3	0	3
conv_2246	brexit	21	1	80
conv_2247	todayilearned	6	1	189
conv_2248	food	2	0	2
conv_2249	LifeProTips	10	0	10
conv_225	changemyview	7	1	477
conv_2250	science	3	1	67
conv_2251	todayilearned	19	0	19
conv_2252	publicfreakout	8	0	8
conv_2253	LifeProTips	6	0	6
conv_2254	unpopularopinion	7	1	14
conv_2255	videos	1	0	1
conv_2256	askreddit	4	1	14
conv_2257	science	3	0	3
conv_2258	showerthoughts	1	0	1
conv_2259	videos	4	1	6
conv_226	explainlikeimfive	2	0	2
conv_2260	food	3	1	4
conv_2261	science	3	1	39
conv_2262	politics	26	1	500
conv_2263	psychology	4	1	7
conv_2264	LifeProTips	10	1	15
conv_2265	science	8	0	8
conv_2266	movies	1	0	1
conv_2267	aww	2	0	2
conv_2268	books	4	0	4
conv_2269	publicfreakout	2	1	14
conv_227	movies	2	1	2
conv_2270	pics	1	0	1
conv_2271	books	4	1	311
conv_2272	food	1	0	1
conv_2273	psychology	2	0	2
conv_2274	videos	2	1	9
conv_2275	movies	2	0	2
conv_2276	wallstreetbets	4	1	395
conv_2277	changemyview	2	1	90
conv_2278	LifeProTips	9	1	13
conv_2279	askreddit	21	1	30
conv_228	LifeProTips	2	0	2
conv_2280	pics	2	1	7
conv_2281	videos	1	0	1
conv_2282	movies	4	0	4
conv_2283	coronavirus	4	1	497
conv_2284	books	2	1	14
conv_2285	LifeProTips	9	0	9
conv_2286	worldnews	1	0	1
conv_2287	movies	3	0	3
conv_2288	worldnews	3	1	6
conv_2289	unpopularopinion	6	1	9
conv_229	IAmA	2	0	2
conv_2290	politics	6	1	188
conv_2291	aww	1	0	1
conv_2292	publicfreakout	16	1	226
conv_2293	science	6	1	11
conv_2294	food	3	1	6
conv_2295	askreddit	9	1	479
conv_2296	publicfreakout	5	1	67
conv_2297	brexit	6	0	6
conv_2298	music	1	0	1
conv_2299	funny	19	1	488
conv_23	explainlikeimfive	2	1	4
conv_230	worldnews	8	1	9
conv_2300	jokes	7	1	12
conv_2301	books	14	0	14
conv_2302	todayilearned	9	0	9
conv_2303	askreddit	4	1	32
conv_2304	jokes	2	0	2
conv_2305	videos	5	0	5
conv_2306	psychology	6	1	48
conv_2307	todayilearned	9	1	161
conv_2308	funny	3	0	3
conv_2309	unpopularopinion	5	1	34
conv_231	videos	3	1	34
conv_2310	LifeProTips	2	0	2
conv_2311	food	1	0	1
conv_2312	music	6	0	6
conv_2313	science	4	1	7
conv_2314	funny	5	1	5
conv_2315	politics	5	1	271
conv_2316	explainlikeimfive	3	0	3
conv_2317	food	2	1	6
conv_2318	psychology	3	1	13
conv_2319	IAmA	2	1	47
conv_232	wallstreetbets	3	1	4
conv_2320	pics	3	1	4
conv_2321	videos	3	0	3
conv_2322	unpopularopinion	18	1	29
conv_2323	videos	3	0	3
conv_2324	todayilearned	5	1	35
conv_2325	psychology	1	0	1
conv_2326	books	3	0	3
conv_2327	books	35	1	347
conv_2328	politics	10	1	89
conv_2329	explainlikeimfive	3	0	3
conv_233	explainlikeimfive	4	1	6
conv_2330	coronavirus	4	0	4
conv_2331	music	1	0	1
conv_2332	aww	5	1	50
conv_2333	funny	3	0	3
conv_2334	music	1	0	1
conv_2335	askreddit	2	1	5
conv_2336	worldnews	11	1	462
conv_2337	videos	1	0	1
conv_2338	jokes	3	1	13
conv_2339	showerthoughts	2	1	66
conv_234	worldnews	7	1	7
conv_2340	music	3	0	3
conv_2341	funny	12	1	60
conv_2342	jokes	7	0	7
conv_2343	science	2	1	2
conv_2344	showerthoughts	3	1	23
conv_2345	publicfreakout	11	1	243
conv_2346	changemyview	11	1	85
conv_2347	psychology	1	0	1
conv_2348	politics	18	1	446
conv_2349	IAmA	2	0	2
conv_235	changemyview	8	1	13
conv_2350	explainlikeimfive	2	0	2
conv_2351	music	3	0	3
conv_2352	publicfreakout	4	1	14
conv_2353	music	2	0	2
conv_2354	videos	4	0	4
conv_2355	politics	9	1	52
conv_2356	psychology	3	0	3
conv_2357	wallstreetbets	4	1	22
conv_2358	changemyview	10	1	33
conv_2359	science	1	0	1
conv_236	politics	12	1	35
conv_2360	explainlikeimfive	4	0	4
conv_2361	worldnews	2	1	18
conv_2362	changemyview	10	1	30
conv_2363	funny	6	1	21
conv_2364	psychology	2	0	2
conv_2365	IAmA	2	1	331
conv_2366	videos	7	1	12
conv_2367	aww	2	1	4
conv_2368	music	1	0	1
conv_2369	coronavirus	1	0	1
conv_237	coronavirus	4	1	9
conv_2370	books	1	0	1
conv_2371	publicfreakout	4	1	72
conv_2372	funny	3	1	13
conv_2373	coronavirus	7	1	24
conv_2374	askreddit	10	1	204
conv_2375	LifeProTips	6	1	20
conv_2376	IAmA	2	1	18
conv_2377	jokes	1	0	1
conv_2378	explainlikeimfive	5	0	5
conv_2379	unpopularopinion	14	1	24
conv_238	aww	1	0	1
conv_2380	funny	7	1	40
conv_2381	publicfreakout	4	1	28
conv_2382	psychology	2	0	2
conv_2383	psychology	13	0	13
conv_2384	jokes	2	1	6
conv_2385	movies	17	1	429
conv_2386	politics	5	1	11
conv_2387	coronavirus	8	1	16
conv_2388	aww	1	0	1
conv_2389	showerthoughts	8	1	15
conv_239	politics	13	1	17
conv_2390	psychology	1	0	1
conv_2391	books	2	0	2
conv_2392	funny	3	1	29
conv_2393	todayilearned	4	1	18
conv_2394	science	3	1	12
conv_2395	videos	1	0	1
conv_2396	jokes	4	1	11
conv_2397	funny	26	0	26
conv_2398	publicfreakout	3	0	3
conv_2399	showerthoughts	2	1	3
conv_24	science	6	1	7
conv_240	coronavirus	4	0	4
conv_2400	jokes	2	0	2
conv_2401	funny	2	0	2
conv_2402	IAmA	3	1	55
conv_2403	aww	6	1	183
conv_2404	music	1	0	1
conv_2405	IAmA	3	1	118
conv_2406	politics	8	1	37
conv_2407	showerthoughts	4	1	9
conv_2408	changemyview	2	1	54
conv_2409	videos	1	0	1
conv_241	movies	4	1	29
conv_2410	movies	30	1	87
conv_2411	IAmA	3	1	29
conv_2412	videos	1	0	1
conv_2413	wallstreetbets	3	0	3
conv_2414	movies	3	1	492
conv_2415	worldnews	4	1	6
conv_2416	coronavirus	3	1	27
conv_2417	books	4	0	4
conv_2418	pics	2	1	4
conv_2419	askreddit	7	0	7
conv_242	movies	1	0	1
conv_2420	changemyview	7	1	159
conv_2421	worldnews	15	1	26
conv_2422	funny	3	1	86
conv_2423	aww	11	0	11
conv_2424	videos	3	1	3
conv_2425	food	4	1	57
conv_2426	publicfreakout	10	1	27
conv_2427	worldnews	1	0	1
conv_2428	funny	10	1	32
conv_2429	publicfreakout	5	1	419
conv_243	unpopularopinion	2	1	226
conv_2430	todayilearned	10	1	50
conv_2431	psychology	2	1	5
conv_2432	music	6	1	36
conv_2433	jokes	18	1	214
conv_2434	pics	3	1	8
conv_2435	IAmA	2	1	15
conv_2436	explainlikeimfive	5	1	9
conv_2437	changemyview	9	1	15
conv_2438	explainlikeimfive	2	1	6
conv_2439	LifeProTips	3	0	3
conv_244	books	24	0	24
conv_2440	todayilearned	7	1	39
conv_2441	wallstreetbets	6	1	29
conv_2442	aww	7	1	53
conv_2443	IAmA	3	1	421
conv_2444	showerthoughts	4	0	4
conv_2445	aww	4	0	4
conv_2446	movies	10	1	17
conv_2447	pics	3	0	3
conv_2448	askreddit	5	0	5
conv_2449	food	2	1	10
conv_245	pics	4	1	12
conv_2450	brexit	4	0	4
conv_2451	worldnews	2	1	31
conv_2452	publicfreakout	6	1	19
conv_2453	IAmA	2	1	291
conv_2454	unpopularopinion	7	0	7
conv_2455	LifeProTips	2	1	8
conv_2456	politics	8	1	39
conv_2457	aww	1	0	1
conv_2458	funny	5	1	27
conv_2459	coronavirus	2	1	3
conv_246	askreddit	2	1	25
conv_2460	aww	1	0	1
conv_2461	unpopularopinion	2	1	18
conv_2462	books	6	0	6
conv_2463	unpopularopinion	5	1	6
conv_2464	music	9	0	9
conv_2465	unpopularopinion	6	1	30
conv_2466	science	4	1	10
conv_2467	music	1	0	1
conv_2468	food	4	1	15
conv_2469	music	1	0	1
conv_247	politics	6	1	44
conv_2470	science	4	1	21
conv_2471	jokes	2	1	13
conv_2472	brexit	26	1	27
conv_2473	explainlikeimfive	15	1	21
conv_2474	psychology	5	1	87
conv_2475	todayilearned	9	0	9
conv_2476	movies	3	1	37
conv_2477	funny	2	0	2
conv_2478	aww	7	0	7
conv_2479	showerthoughts	7	1	12
conv_248	books	36	0	36
conv_2480	books	4	1	39
conv_2481	changemyview	7	1	38
conv_2482	wallstreetbets	12	1	130
conv_2483	askreddit	5	0	5
conv_2484	brexit	7	1	8
conv_2485	publicfreakout	2	1	11
conv_2486	books	4	1	27
conv_2487	brexit	21	0	21
conv_2488	askreddit	22	0	22
conv_2489	pics	3	0	3
conv_249	music	7	0	7
conv_2490	askreddit	17	1	51
conv_2491	movies	19	0	19
conv_2492	funny	2	0	2
conv_2493	coronavirus	4	1	10
conv_2494	LifeProTips	6	0	6
conv_2495	brexit	7	1	15
conv_2496	LifeProTips	3	1	3
conv_2497	jokes	2	1	4
conv_2498	askreddit	5	1	15
conv_2499	books	2	1	6
conv_25	showerthoughts	4	1	14
conv_250	jokes	1	0	1
conv_2500	psychology	2	1	4
conv_2501	publicfreakout	6	1	43
conv_2502	publicfreakout	9	1	49
conv_2503	LifeProTips	4	1	9
conv_2504	todayilearned	5	1	71
conv_2505	IAmA	3	1	447
conv_2506	funny	3	1	7
conv_2507	showerthoughts	2	1	14
conv_2508	funny	4	0	4
conv_2509	funny	4	0	4
conv_251	funny	23	1	24
conv_2510	funny	3	0	3
conv_2511	books	1	0	1
conv_2512	food	4	0	4
conv_2513	LifeProTips	11	1	40
conv_2514	todayilearned	3	0	3
conv_2515	showerthoughts	7	0	7
conv_2516	coronavirus	3	0	3
conv_2517	music	1	0	1
conv_2518	politics	3	1	430
conv_2519	politics	4	1	26
conv_252	worldnews	2	1	436
conv_2520	aww	2	1	4
conv_2521	aww	1	0	1
conv_2522	changemyview	5	1	208
conv_2523	wallstreetbets	14	1	23
conv_2524	brexit	6	0	6
conv_2525	pics	3	1	6
conv_2526	funny	2	0	2
conv_2527	aww	4	0	4
conv_2528	food	1	0	1
conv_2529	psychology	5	0	5
conv_253	videos	1	0	1
conv_2530	brexit	11	0	11
conv_2531	wallstreetbets	8	1	366
conv_2532	aww	2	1	13
conv_2533	changemyview	2	1	89
conv_2534	askreddit	83	1	112
conv_2535	music	1	0	1
conv_2536	todayilearned	10	1	15
conv_2537	jokes	3	0	3
conv_2538	IAmA	2	1	494
conv_2539	science	5	1	17
conv_254	music	1	0	1
conv_2540	funny	4	1	7
conv_2541	showerthoughts	11	0	11
conv_2542	food	2	1	22
conv_2543	todayilearned	11	1	13
conv_2544	publicfreakout	4	1	48
conv_2545	unpopularopinion	3	1	43
conv_2546	IAmA	3	1	453
conv_2547	LifeProTips	4	1	6
conv_2548	jokes	1	0	1
conv_2549	funny	3	1	13
conv_255	psychology	3	0	3
conv_2550	coronavirus	2	0	2
conv_2551	brexit	60	1	239
conv_2552	politics	3	1	23
conv_2553	publicfreakout	28	1	207
conv_2554	showerthoughts	2	0	2
conv_2555	pics	7	0	7
conv_2556	brexit	3	1	17
conv_2557	explainlikeimfive	5	1	49
conv_2558	movies	33	1	74
conv_2559	movies	9	1	14
conv_256	food	7	0	7
conv_2560	todayilearned	5	0	5
conv_2561	science	3	1	4
conv_2562	wallstreetbets	13	1	45
conv_2563	unpopularopinion	10	1	12
conv_2564	science	2	0	2
conv_2565	showerthoughts	9	0	9
conv_2566	psychology	3	1	3
conv_2567	food	2	0	2
conv_2568	music	6	0	6
conv_2569	science	1	0	1
conv_257	publicfreakout	14	1	123
conv_2570	explainlikeimfive	9	1	14
conv_2571	askreddit	8	1	45
conv_2572	psychology	1	0	1
conv_2573	unpopularopinion	2	1	20
conv_2574	brexit	10	1	36
conv_2575	books	5	1	20
conv_2576	publicfreakout	3	1	79
conv_2577	aww	4	0	4
conv_2578	food	9	1	9
conv_2579	music	1	0	1
conv_258	brexit	4	1	11
conv_2580	books	7	1	243
conv_2581	aww	2	0	2
conv_2582	pics	1	0	1
conv_2583	wallstreetbets	2	1	14
conv_2584	books	15	0	15
conv_2585	movies	4	1	16
conv_2586	changemyview	2	1	85
conv_2587	wallstreetbets	4	1	15
conv_2588	showerthoughts	3	0	3
conv_2589	changemyview	13	1	68
conv_259	music	2	0	2
conv_2590	jokes	1	0	1
conv_2591	unpopularopinion	3	1	6
conv_2592	music	6	1	12
conv_2593	IAmA	3	1	443
conv_2594	music	3	1	4
conv_2595	showerthoughts	3	1	3
conv_2596	wallstreetbets	2	1	57
conv_2597	jokes	1	0	1
conv_2598	publicfreakout	16	1	21
conv_2599	todayilearned	4	1	4
conv_26	jokes	5	1	256
conv_260	psychology	1	0	1
conv_2600	books	13	1	32
conv_2601	publicfreakout	1	0	1
conv_2602	music	1	0	1
conv_2603	politics	4	1	13
conv_2604	videos	4	1	24
conv_2605	movies	6	1	53
conv_2606	music	2	0	2
conv_2607	aww	7	0	7
conv_2608	IAmA	3	1	70
conv_2609	coronavirus	3	0	3
conv_261	food	3	1	4
conv_2610	brexit	6	1	79
conv_2611	unpopularopinion	10	0	10
conv_2612	politics	3	1	160
conv_2613	videos	22	1	500
conv_2614	pics	15	1	72
conv_2615	askreddit	2	1	5
conv_2616	worldnews	2	1	11
conv_2617	movies	5	1	56
conv_2618	changemyview	2	1	31
conv_2619	IAmA	2	1	73
conv_262	publicfreakout	2	0	2
conv_2620	LifeProTips	6	1	7
conv_2621	science	1	0	1
conv_2622	aww	3	1	12
conv_2623	askreddit	7	1	14
conv_2624	science	2	0	2
conv_2625	todayilearned	8	0	8
conv_2626	jokes	3	1	5
conv_2627	askreddit	6	1	6
conv_2628	politics	5	1	12
conv_2629	psychology	2	0	2
conv_263	worldnews	3	1	3
conv_2630	todayilearned	3	1	183
conv_2631	science	2	0	2
conv_2632	funny	10	0	10
conv_2633	food	1	0	1
conv_2634	askreddit	21	1	77
conv_2635	todayilearned	12	1	12
conv_2636	explainlikeimfive	8	1	13
conv_2637	pics	2	0	2
conv_2638	unpopularopinion	9	1	10
conv_2639	LifeProTips	6	0	6
conv_264	videos	2	1	3
conv_2640	psychology	1	0	1
conv_2641	explainlikeimfive	7	0	7
conv_2642	politics	8	1	36
conv_2643	askreddit	19	1	33
conv_2644	politics	8	1	22
conv_2645	books	7	0	7
conv_2646	coronavirus	4	1	18
conv_2647	pics	7	1	26
conv_2648	pics	3	0	3
conv_2649	unpopularopinion	7	1	54
conv_265	changemyview	15	1	55
conv_2650	music	1	0	1
conv_2651	videos	4	1	4
conv_2652	psychology	15	1	16
conv_2653	food	11	0	11
conv_2654	askreddit	10	0	10
conv_2655	pics	2	1	11
conv_2656	askreddit	9	1	476
conv_2657	explainlikeimfive	4	0	4
conv_2658	funny	4	1	18
conv_2659	todayilearned	3	1	95
conv_266	pics	1	0	1
conv_2660	IAmA	3	1	227
conv_2661	publicfreakout	5	1	64
conv_2662	pics	5	1	121
conv_2663	pics	3	1	5
conv_2664	worldnews	2	1	6
conv_2665	wallstreetbets	5	0	5
conv_2666	explainlikeimfive	2	0	2
conv_2667	pics	3	0	3
conv_2668	todayilearned	11	0	11
conv_2669	pics	1	0	1
conv_267	publicfreakout	8	1	14
conv_2670	videos	1	0	1
conv_2671	pics	5	0	5
conv_2672	IAmA	2	1	33
conv_2673	aww	2	0	2
conv_2674	music	3	0	3
conv_2675	coronavirus	2	0	2
conv_2676	videos	8	0	8
conv_2677	coronavirus	9	1	12
conv_2678	LifeProTips	4	1	5
conv_2679	coronavirus	5	1	19
conv_268	science	2	0	2
conv_2680	changemyview	2	1	63
conv_2681	askreddit	2	1	4
conv_2682	psychology	4	1	7
conv_2683	funny	3	1	6
conv_2684	music	4	0	4
conv_2685	unpopularopinion	6	1	6
conv_2686	jokes	1	0	1
conv_2687	music	1	0	1
conv_2688	videos	1	0	1
conv_2689	explainlikeimfive	3	1	5
conv_269	music	1	0	1
conv_2690	movies	3	1	87
conv_2691	coronavirus	2	1	16
conv_2692	LifeProTips	6	1	6
conv_2693	unpopularopinion	4	1	14
conv_2694	unpopularopinion	11	0	11
conv_2695	brexit	14	1	35
conv_2696	videos	2	1	13
conv_2697	wallstreetbets	2	1	187
conv_2698	aww	2	0	2
conv_2699	books	7	1	11
conv_27	books	2	1	17
conv_270	books	21	1	21
conv_2700	explainlikeimfive	4	1	6
conv_2701	changemyview	2	1	56
conv_2702	funny	3	1	6
conv_2703	jokes	1	0	1
conv_2704	aww	3	0	3
conv_2705	publicfreakout	5	1	24
conv_2706	books	3	1	22
conv_2707	politics	12	1	74
conv_2708	coronavirus	2	1	4
conv_2709	books	4	1	8
conv_271	LifeProTips	3	1	13
conv_2710	LifeProTips	4	1	7
conv_2711	askreddit	2	0	2
conv_2712	music	1	0	1
conv_2713	politics	6	1	8
conv_2714	pics	3	1	28
conv_2715	science	1	0	1
conv_2716	askreddit	7	1	8
conv_2717	changemyview	4	1	37
conv_2718	unpopularopinion	5	1	53
conv_2719	food	2	0	2
conv_272	aww	8	0	8
conv_2720	politics	5	1	24
conv_2721	psychology	1	0	1
conv_2722	food	3	0	3
conv_2723	IAmA	3	1	131
conv_2724	unpopularopinion	15	1	63
conv_2725	wallstreetbets	19	1	55
conv_2726	worldnews	5	1	5
conv_2727	askreddit	6	1	9
conv_2728	books	4	1	21
conv_2729	videos	1	0	1
conv_273	politics	5	0	5
conv_2730	explainlikeimfive	4	0	4
conv_2731	pics	2	1	500
conv_2732	aww	2	0	2
conv_2733	brexit	4	1	14
conv_2734	psychology	17	0	17
conv_2735	books	1	0	1
conv_2736	coronavirus	3	1	3
conv_2737	aww	1	0	1
conv_2738	worldnews	5	1	119
conv_2739	publicfreakout	9	0	9
conv_274	science	1	0	1
conv_2740	changemyview	3	1	33
conv_2741	LifeProTips	4	1	7
conv_2742	unpopularopinion	2	1	14
conv_2743	todayilearned	6	0	6
conv_2744	brexit	19	0	19
conv_2745	funny	6	0	6
conv_2746	todayilearned	5	1	5
conv_2747	music	3	0	3
conv_2748	LifeProTips	12	0	12
conv_2749	explainlikeimfive	3	1	17
conv_275	showerthoughts	1	0	1
conv_2750	science	4	1	5
conv_2751	politics	6	1	14
conv_2752	LifeProTips	2	0	2
conv_2753	food	3	1	338
conv_2754	changemyview	3	1	51
conv_2755	wallstreetbets	21	1	150
conv_2756	brexit	9	0	9
conv_2757	videos	1	0	1
conv_2758	psychology	4	1	14
conv_2759	brexit	4	1	31
conv_276	movies	3	0	3
conv_2760	funny	4	0	4
conv_2761	aww	1	0	1
conv_2762	showerthoughts	2	1	3
conv_2763	wallstreetbets	6	1	8
conv_2764	changemyview	2	1	24
conv_2765	science	5	1	9
conv_2766	explainlikeimfive	7	0	7
conv_2767	psychology	3	1	3
conv_2768	aww	2	1	3
conv_2769	politics	9	1	15
conv_277	explainlikeimfive	4	0	4
conv_2770	worldnews	4	1	97
conv_2771	movies	8	1	75
conv_2772	science	2	0	2
conv_2773	aww	13	0	13
conv_2774	wallstreetbets	3	0	3
conv_2775	publicfreakout	5	1	20
conv_2776	explainlikeimfive	6	0	6
conv_2777	todayilearned	10	1	17
conv_2778	todayilearned	4	1	5
conv_2779	explainlikeimfive	6	0	6
conv_278	funny	11	1	14
conv_2780	LifeProTips	8	0	8
conv_2781	music	1	0	1
conv_2782	askreddit	4	1	9
conv_2783	food	4	0	4
conv_2784	LifeProTips	3	0	3
conv_2785	brexit	4	1	94
conv_2786	unpopularopinion	1	0	1
conv_2787	funny	3	1	10
conv_2788	food	1	0	1
conv_2789	coronavirus	2	0	2
conv_279	unpopularopinion	11	1	12
conv_2790	movies	3	1	497
conv_2791	coronavirus	3	0	3
conv_2792	pics	4	0	4
conv_2793	explainlikeimfive	2	0	2
conv_2794	funny	5	1	7
conv_2795	worldnews	4	1	482
conv_2796	aww	3	0	3
conv_2797	videos	1	0	1
[truncated: 1,751 more rows]
