# Supplementary material for: Conversational repairs on Reddit: Widely initiated but often uncompleted
Source: PLoS One. 2025 Jan 2;20(1):e0316618. doi: 10.1371/journal.pone.0316618 (PMC11694982; doi:10.1371/journal.pone.0316618)
Supplement: S1 Data — (ZIP) [file pone.0316618.s004.zip › data/turn_anon.csv]

Parent_id	id_turn	id_conv	coded_by	subreddit	author	turn	initiation	completion	completed_by	clarification_type	Self	Other	word_count	prev_word_count	time_since_last_comment
__post__	idTurn_0	conv_0	Human	explainlikeimfive	author_0	1.0	0	0.0		_none_	0	5	68	0	0.0
laodzk	idTurn_1	conv_0	Human	explainlikeimfive	author_1	2.0	1	0.0	Self	restricted offer	1	0	35	68	68.95
glpbgy6	idTurn_2	conv_0	Human	explainlikeimfive	author_0	3.0	0	1.0		_none_	1	0	28	35	71.78333333333333
glph0xc	idTurn_3	conv_0	Human	explainlikeimfive	author_1	4.0	0	0.0		_none_	0	0	75	28	51.06666666666667
laodzk	idTurn_4	conv_0	BERT	explainlikeimfive	author_2	2.0	0				1	1	207	68	27.683333333333334
laodzk	idTurn_5	conv_0	BERT	explainlikeimfive	author_3	2.0	0				0	0	300	68	483.75
laodzk	idTurn_6	conv_0	BERT	explainlikeimfive	author_4	2.0	0				0	1	170	68	43.3
laodzk	idTurn_7	conv_0	BERT	explainlikeimfive	author_5	2.0	0				0	0	267	68	237.05
glp801v	idTurn_8	conv_0	BERT	explainlikeimfive	author_6	3.0	0				0	0	66	207	42.2
glp801v	idTurn_9	conv_0	BERT	explainlikeimfive	author_0	3.0	1				0	3	26	207	97.86666666666666
glp9c3t	idTurn_10	conv_0	BERT	explainlikeimfive	author_7	3.0	1				1	1	17	170	54.05
glpfxhi	idTurn_11	conv_0	BERT	explainlikeimfive	author_0	4.0	1				0	1	31	26	47.25
glpfxhi	idTurn_12	conv_0	BERT	explainlikeimfive	author_8	4.0	0				0	0	67	26	49.91666666666666
glpfxhi	idTurn_13	conv_0	BERT	explainlikeimfive	author_9	4.0	0				0	0	49	26	365.1
glpdqsp	idTurn_14	conv_0	BERT	explainlikeimfive	author_4	4.0	0				0	0	30	17	34.15
glpdqsp	idTurn_15	conv_0	BERT	explainlikeimfive	author_10	4.0	0				0	0	29	17	41.43333333333333
glpj8nj	idTurn_16	conv_0	BERT	explainlikeimfive	author_11	5.0	0				0	0	74	31	370.35
__post__	idTurn_17	conv_1	Human	politics	author_12	1.0	0	0.0		_none_	0	24	13	0	0.0
laply8	idTurn_18	conv_1	Human	politics	author_13	2.0	1	0.0	Other	restricted request	0	1	35	13	1.9
glpcd1z	idTurn_19	conv_1	Human	politics	author_14	3.0	0	1.0		_none_	0	0	13	35	111.63333333333334
laply8	idTurn_20	conv_1	BERT	politics	author_15	2.0	0				0	0	114	13	0.0
laply8	idTurn_21	conv_1	BERT	politics	author_16	2.0	1				0	1	35	13	9.283333333333331
laply8	idTurn_22	conv_1	BERT	politics	author_17	2.0	0				0	3	38	13	8.016666666666667
laply8	idTurn_23	conv_1	BERT	politics	author_18	2.0	1				0	0	17	13	13.366666666666667
laply8	idTurn_24	conv_1	BERT	politics	author_19	2.0	0				0	1	115	13	13.45
laply8	idTurn_25	conv_1	BERT	politics	author_20	2.0	0				0	0	44	13	4.816666666666666
laply8	idTurn_26	conv_1	BERT	politics	author_21	2.0	1				0	0	3	13	3.7
laply8	idTurn_27	conv_1	BERT	politics	author_20	2.0	0				0	0	14	13	5.816666666666666
laply8	idTurn_28	conv_1	BERT	politics	author_22	2.0	0				0	0	9	13	19.1
laply8	idTurn_29	conv_1	BERT	politics	author_23	2.0	1				0	0	25	13	22.966666666666665
laply8	idTurn_30	conv_1	BERT	politics	author_24	2.0	0				0	0	19	13	82.18333333333334
laply8	idTurn_31	conv_1	BERT	politics	author_25	2.0	0				0	2	23	13	5.283333333333333
laply8	idTurn_32	conv_1	BERT	politics	author_26	2.0	0				0	0	18	13	67.28333333333333
laply8	idTurn_33	conv_1	BERT	politics	author_27	2.0	0				0	0	10	13	24.0
laply8	idTurn_34	conv_1	BERT	politics	author_28	2.0	0				0	1	15	13	30.116666666666667
laply8	idTurn_35	conv_1	BERT	politics	author_29	2.0	0				0	0	8	13	34.38333333333333
laply8	idTurn_36	conv_1	BERT	politics	author_30	2.0	0				0	0	5	13	20.416666666666668
laply8	idTurn_37	conv_1	BERT	politics	author_31	2.0	0				0	0	31	13	45.28333333333333
laply8	idTurn_38	conv_1	BERT	politics	author_32	2.0	1				0	0	7	13	57.48333333333333
laply8	idTurn_39	conv_1	BERT	politics	author_33	2.0	0				0	0	7	13	62.583333333333336
laply8	idTurn_40	conv_1	BERT	politics	author_34	2.0	0				0	0	9	13	87.85
laply8	idTurn_41	conv_1	BERT	politics	author_35	2.0	1				0	0	11	13	119.31666666666666
laply8	idTurn_42	conv_1	BERT	politics	author_36	2.0	0				0	0	23	13	293.43333333333334
laply8	idTurn_43	conv_1	BERT	politics	author_37	2.0	0				0	0	9	13	356.6166666666667
glpcyaj	idTurn_44	conv_1	BERT	politics	author_38	3.0	1				0	3	9	35	28.03333333333333
glpcur4	idTurn_45	conv_1	BERT	politics	author_38	3.0	0				0	0	42	38	34.81666666666667
glpcur4	idTurn_46	conv_1	BERT	politics	author_39	3.0	0				0	0	14	38	94.25
glpcur4	idTurn_47	conv_1	BERT	politics	author_40	3.0	1				0	1	8	38	279.21666666666664
glpda4w	idTurn_48	conv_1	BERT	politics	author_41	3.0	0				0	0	20	115	369.55
glpcmyw	idTurn_49	conv_1	BERT	politics	author_42	3.0	0				0	0	3	23	12.716666666666669
glpcmyw	idTurn_50	conv_1	BERT	politics	author_43	3.0	0				0	0	27	23	102.43333333333334
glpem2q	idTurn_51	conv_1	BERT	politics	author_44	3.0	0				0	0	19	15	134.98333333333332
glpf6bz	idTurn_52	conv_1	BERT	politics	author_45	4.0	0				0	0	15	9	32.18333333333333
glpf6bz	idTurn_53	conv_1	BERT	politics	author_46	4.0	0				1	0	8	9	41.41666666666666
glpf6bz	idTurn_54	conv_1	BERT	politics	author_47	4.0	0				0	0	7	9	77.58333333333333
glpwais	idTurn_55	conv_1	BERT	politics	author_20	4.0	0				0	1	5	8	6.4
glpi5sa	idTurn_56	conv_1	BERT	politics	author_38	5.0	0				0	0	5	8	14.633333333333333
glpwri4	idTurn_57	conv_1	BERT	politics	author_41	5.0	0				0	0	9	5	88.16666666666667
__post__	idTurn_58	conv_10	Human	science	author_48	1.0	0	0.0		_none_	0	3	18	0	0.0
lbl4dv	idTurn_59	conv_10	Human	science	author_49	2.0	0	0.0		_none_	1	0	8	18	751.5833333333334
glx9x7d	idTurn_60	conv_10	Human	science	author_48	3.0	1	0.0	No_completion	restricted offer	0	0	15	8	537.85
lbl4dv	idTurn_61	conv_10	BERT	science	author_50	2.0	1				0	1	92	18	203.3333333333333
lbl4dv	idTurn_62	conv_10	BERT	science	author_51	2.0	0				0	0	1	18	13.266666666666667
glv2s9u	idTurn_63	conv_10	BERT	science	author_52	3.0	0				1	1	9	92	481.4666666666666
glx159g	idTurn_64	conv_10	BERT	science	author_50	4.0	0				0	0	20	9	9.133333333333333
glx159g	idTurn_65	conv_10	BERT	science	author_48	4.0	0				0	0	38	9	604.1
__post__	idTurn_66	conv_100	Human	todayilearned	author_53	1.0	0	0.0		_none_	0	71	33	0	0.0
lcqmel	idTurn_67	conv_100	Human	todayilearned	author_54	2.0	1	0.0	Other	restricted request	1	10	8	33	37.38333333333333
gm1jf40	idTurn_68	conv_100	Human	todayilearned	author_55	3.0	0	1.0		_none_	0	2	26	8	89.15
gm1vhj7	idTurn_69	conv_100	Human	todayilearned	author_56	4.0	0	0.0		_none_	0	0	35	26	483.78333333333336
lcqmel	idTurn_70	conv_100	BERT	todayilearned	author_57	2.0	0				0	15	15	33	49.6
lcqmel	idTurn_71	conv_100	BERT	todayilearned	author_58	2.0	1				0	7	67	33	94.21666666666668
lcqmel	idTurn_72	conv_100	BERT	todayilearned	author_59	2.0	0				0	2	15	33	95.61666666666666
lcqmel	idTurn_73	conv_100	BERT	todayilearned	author_60	2.0	1				0	4	5	33	289.4166666666667
lcqmel	idTurn_74	conv_100	BERT	todayilearned	author_61	2.0	0				0	2	5	33	238.06666666666663
lcqmel	idTurn_75	conv_100	BERT	todayilearned	author_62	2.0	0				0	4	93	33	310.01666666666665
lcqmel	idTurn_76	conv_100	BERT	todayilearned	author_63	2.0	0				0	1	12	33	260.7333333333333
lcqmel	idTurn_77	conv_100	BERT	todayilearned	author_64	2.0	0				0	1	11	33	309.8333333333333
lcqmel	idTurn_78	conv_100	BERT	todayilearned	author_65	2.0	1				0	0	4	33	330.4166666666667
lcqmel	idTurn_79	conv_100	BERT	todayilearned	author_66	2.0	0				0	4	28	33	177.48333333333332
lcqmel	idTurn_80	conv_100	BERT	todayilearned	author_67	2.0	1				0	9	30	33	47.833333333333336
lcqmel	idTurn_81	conv_100	BERT	todayilearned	author_68	2.0	0				0	0	10	33	336.05
lcqmel	idTurn_82	conv_100	BERT	todayilearned	author_69	2.0	0				0	0	33	33	380.9666666666666
lcqmel	idTurn_83	conv_100	BERT	todayilearned	author_70	2.0	1				0	0	4	33	324.9166666666667
lcqmel	idTurn_84	conv_100	BERT	todayilearned	author_71	2.0	0				0	0	12	33	806.7833333333333
lcqmel	idTurn_85	conv_100	BERT	todayilearned	author_72	2.0	0				0	0	24	33	924.3166666666668
lcqmel	idTurn_86	conv_100	BERT	todayilearned	author_73	2.0	0				0	1	62	33	862.0
lcqmel	idTurn_87	conv_100	BERT	todayilearned	author_74	2.0	0				0	0	12	33	298.55
lcqmel	idTurn_88	conv_100	BERT	todayilearned	author_75	2.0	1				0	0	7	33	346.1333333333333
lcqmel	idTurn_89	conv_100	BERT	todayilearned	author_76	2.0	0				0	0	16	33	396.0
lcqmel	idTurn_90	conv_100	BERT	todayilearned	author_77	2.0	0				0	0	25	33	453.03333333333336
lcqmel	idTurn_91	conv_100	BERT	todayilearned	author_78	2.0	0				0	0	43	33	664.7166666666667
lcqmel	idTurn_92	conv_100	BERT	todayilearned	author_79	2.0	0				0	0	6	33	804.2833333333333
lcqmel	idTurn_93	conv_100	BERT	todayilearned	author_80	2.0	1				0	0	8	33	824.9666666666667
lcqmel	idTurn_94	conv_100	BERT	todayilearned	author_81	2.0	0				0	0	30	33	832.9
lcqmel	idTurn_95	conv_100	BERT	todayilearned	author_82	2.0	0				0	0	16	33	1139.9833333333331
lcqmel	idTurn_96	conv_100	BERT	todayilearned	author_83	2.0	0				0	0	5	33	375.1166666666667
lcqmel	idTurn_97	conv_100	BERT	todayilearned	author_84	2.0	0				0	0	17	33	393.78333333333336
lcqmel	idTurn_98	conv_100	BERT	todayilearned	author_85	2.0	0				0	0	19	33	509.5
lcqmel	idTurn_99	conv_100	BERT	todayilearned	author_86	2.0	0				0	0	4	33	709.5833333333334
lcqmel	idTurn_100	conv_100	BERT	todayilearned	author_87	2.0	0				0	0	42	33	1088.6
lcqmel	idTurn_101	conv_100	BERT	todayilearned	author_88	2.0	0				0	0	17	33	1102.1666666666667
lcqmel	idTurn_102	conv_100	BERT	todayilearned	author_89	2.0	0				0	0	61	33	1141.05
lcqmel	idTurn_103	conv_100	BERT	todayilearned	author_90	2.0	0				1	0	7	33	330.25
lcqmel	idTurn_104	conv_100	BERT	todayilearned	author_91	2.0	0				0	0	6	33	352.1666666666667
lcqmel	idTurn_105	conv_100	BERT	todayilearned	author_92	2.0	0				0	0	38	33	343.46666666666664
lcqmel	idTurn_106	conv_100	BERT	todayilearned	author_93	2.0	1				0	0	4	33	373.78333333333336
lcqmel	idTurn_107	conv_100	BERT	todayilearned	author_94	2.0	0				0	0	21	33	376.9166666666667
lcqmel	idTurn_108	conv_100	BERT	todayilearned	author_95	2.0	0				0	0	1	33	407.23333333333335
lcqmel	idTurn_109	conv_100	BERT	todayilearned	author_96	2.0	0				0	0	11	33	459.1333333333333
lcqmel	idTurn_110	conv_100	BERT	todayilearned	author_97	2.0	0				0	0	1	33	466.76666666666665
lcqmel	idTurn_111	conv_100	BERT	todayilearned	author_98	2.0	0				0	0	24	33	500.3
lcqmel	idTurn_112	conv_100	BERT	todayilearned	author_99	2.0	1				0	0	6	33	501.2
lcqmel	idTurn_113	conv_100	BERT	todayilearned	author_100	2.0	1				0	0	5	33	696.6833333333333
lcqmel	idTurn_114	conv_100	BERT	todayilearned	author_101	2.0	1				0	0	12	33	734.1166666666667
lcqmel	idTurn_115	conv_100	BERT	todayilearned	author_102	2.0	1				0	0	3	33	741.8
lcqmel	idTurn_116	conv_100	BERT	todayilearned	author_103	2.0	1				0	0	6	33	784.3833333333333
lcqmel	idTurn_117	conv_100	BERT	todayilearned	author_104	2.0	0				0	0	1	33	821.0833333333334
lcqmel	idTurn_118	conv_100	BERT	todayilearned	author_105	2.0	1				0	0	12	33	900.7166666666667
lcqmel	idTurn_119	conv_100	BERT	todayilearned	author_106	2.0	0				0	0	15	33	904.8166666666668
lcqmel	idTurn_120	conv_100	BERT	todayilearned	author_107	2.0	0				0	0	29	33	930.85
lcqmel	idTurn_121	conv_100	BERT	todayilearned	author_108	2.0	0				0	0	8	33	943.0333333333332
lcqmel	idTurn_122	conv_100	BERT	todayilearned	author_109	2.0	0				0	0	26	33	944.9
lcqmel	idTurn_123	conv_100	BERT	todayilearned	author_110	2.0	0				1	0	16	33	1029.6333333333334
lcqmel	idTurn_124	conv_100	BERT	todayilearned	author_111	2.0	1				0	0	5	33	1043.25
lcqmel	idTurn_125	conv_100	BERT	todayilearned	author_112	2.0	0				0	0	40	33	1193.4166666666667
lcqmel	idTurn_126	conv_100	BERT	todayilearned	author_113	2.0	0				0	0	4	33	1194.9666666666667
lcqmel	idTurn_127	conv_100	BERT	todayilearned	author_114	2.0	0				0	0	10	33	2674.1833333333334
lcqmel	idTurn_128	conv_100	BERT	todayilearned	author_115	2.0	0				0	0	10	33	281.7
lcqmel	idTurn_129	conv_100	BERT	todayilearned	author_116	2.0	0				0	1	15	33	350.2333333333333
lcqmel	idTurn_130	conv_100	BERT	todayilearned	author_117	2.0	0				0	0	37	33	388.3666666666667
lcqmel	idTurn_131	conv_100	BERT	todayilearned	author_118	2.0	1				0	1	19	33	424.1
lcqmel	idTurn_132	conv_100	BERT	todayilearned	author_119	2.0	0				0	0	6	33	435.9666666666666
lcqmel	idTurn_133	conv_100	BERT	todayilearned	author_120	2.0	0				0	2	13	33	353.7
lcqmel	idTurn_134	conv_100	BERT	todayilearned	author_121	2.0	0				0	2	5	33	127.93333333333334
lcqmel	idTurn_135	conv_100	BERT	todayilearned	author_122	2.0	0				0	0	21	33	886.9333333333333
lcqmel	idTurn_136	conv_100	BERT	todayilearned	author_123	2.0	0				1	0	1	33	82.15
lcqmel	idTurn_137	conv_100	BERT	todayilearned	author_124	2.0	0				0	0	18	33	464.3
lcqmel	idTurn_138	conv_100	BERT	todayilearned	author_125	2.0	0				0	0	1	33	250.0
lcqmel	idTurn_139	conv_100	BERT	todayilearned	author_126	2.0	0				0	0	67	33	386.6666666666667
gm1jf40	idTurn_140	conv_100	BERT	todayilearned	author_127	3.0	0				0	4	3	8	7.883333333333334
gm1jf40	idTurn_141	conv_100	BERT	todayilearned	author_53	3.0	0				0	6	17	8	62.71666666666667
gm1jf40	idTurn_142	conv_100	BERT	todayilearned	author_128	3.0	0				0	0	4	8	321.6666666666667
gm1jf40	idTurn_143	conv_100	BERT	todayilearned	author_129	3.0	0				0	2	2	8	36.516666666666666
gm1jf40	idTurn_144	conv_100	BERT	todayilearned	author_130	3.0	0				0	0	50	8	351.31666666666666
gm1jf40	idTurn_145	conv_100	BERT	todayilearned	author_131	3.0	0				0	1	6	8	287.8833333333333
gm1jf40	idTurn_146	conv_100	BERT	todayilearned	author_92	3.0	0				0	0	18	8	310.5833333333333
gm1jf40	idTurn_147	conv_100	BERT	todayilearned	author_132	3.0	0				0	0	34	8	360.26666666666665
gm1jf40	idTurn_148	conv_100	BERT	todayilearned	author_133	3.0	0				0	0	13	8	358.75
gm1jf40	idTurn_149	conv_100	BERT	todayilearned	author_134	3.0	0				0	0	3	8	375.5
gm1l592	idTurn_150	conv_100	BERT	todayilearned	author_135	3.0	0				0	3	5	15	29.83333333333333
gm1l592	idTurn_151	conv_100	BERT	todayilearned	author_136	3.0	0				0	0	9	15	113.56666666666666
gm1l592	idTurn_152	conv_100	BERT	todayilearned	author_137	3.0	0				0	1	11	15	303.6166666666667
gm1l592	idTurn_153	conv_100	BERT	todayilearned	author_138	3.0	0				0	4	36	15	303.06666666666666
gm1l592	idTurn_154	conv_100	BERT	todayilearned	author_139	3.0	0				0	0	7	15	260.5833333333333
gm1l592	idTurn_155	conv_100	BERT	todayilearned	author_140	3.0	0				0	0	32	15	390.76666666666665
gm1l592	idTurn_156	conv_100	BERT	todayilearned	author_141	3.0	1				0	0	4	15	337.21666666666664
gm1l592	idTurn_157	conv_100	BERT	todayilearned	author_142	3.0	0				0	0	20	15	337.35
gm1l592	idTurn_158	conv_100	BERT	todayilearned	author_143	3.0	0				0	0	54	15	407.7166666666666
gm1l592	idTurn_159	conv_100	BERT	todayilearned	author_144	3.0	0				0	0	8	15	90.03333333333333
gm1l592	idTurn_160	conv_100	BERT	todayilearned	author_145	3.0	0				0	0	7	15	318.3
gm1l592	idTurn_161	conv_100	BERT	todayilearned	author_146	3.0	0				0	0	8	15	331.53333333333336
gm1l592	idTurn_162	conv_100	BERT	todayilearned	author_147	3.0	0				0	0	9	15	317.65
gm1l592	idTurn_163	conv_100	BERT	todayilearned	author_148	3.0	0				0	0	19	15	347.3333333333333
gm1l592	idTurn_164	conv_100	BERT	todayilearned	author_149	3.0	0				0	0	24	15	464.3833333333333
gm1r8by	idTurn_165	conv_100	BERT	todayilearned	author_150	3.0	0				1	3	21	67	52.73333333333333
gm1r8by	idTurn_166	conv_100	BERT	todayilearned	author_151	3.0	0				1	2	164	67	240.56666666666663
gm1r8by	idTurn_167	conv_100	BERT	todayilearned	author_152	3.0	0				0	1	53	67	278.9833333333333
gm1r8by	idTurn_168	conv_100	BERT	todayilearned	author_153	3.0	0				1	0	88	67	297.8666666666667
gm1r8by	idTurn_169	conv_100	BERT	todayilearned	author_154	3.0	0				1	0	348	67	1077.8166666666666
gm1r8by	idTurn_170	conv_100	BERT	todayilearned	author_155	3.0	0				0	0	2	67	263.31666666666666
gm1r8by	idTurn_171	conv_100	BERT	todayilearned	author_156	3.0	0				0	0	21	67	595.75
gm1rf0l	idTurn_172	conv_100	BERT	todayilearned	author_157	3.0	0				0	0	8	15	625.7833333333333
gm1rf0l	idTurn_173	conv_100	BERT	todayilearned	author_158	3.0	0				0	0	13	15	291.5833333333333
gm2g6k2	idTurn_174	conv_100	BERT	todayilearned	author_159	3.0	0				0	1	6	5	49.55
gm2g6k2	idTurn_175	conv_100	BERT	todayilearned	author_160	3.0	0				0	0	6	5	32.85
gm2g6k2	idTurn_176	conv_100	BERT	todayilearned	author_161	3.0	0				0	0	24	5	705.7
gm2g6k2	idTurn_177	conv_100	BERT	todayilearned	author_162	3.0	0				0	0	3	5	77.41666666666667
gm29meb	idTurn_178	conv_100	BERT	todayilearned	author_163	3.0	0				0	0	6	5	75.45
gm29meb	idTurn_179	conv_100	BERT	todayilearned	author_117	3.0	0				1	0	15	5	160.06666666666666
gm2itze	idTurn_180	conv_100	BERT	todayilearned	author_164	3.0	0				0	1	1	93	15.283333333333331
gm2itze	idTurn_181	conv_100	BERT	todayilearned	author_165	3.0	0				0	0	29	93	71.83333333333333
gm2itze	idTurn_182	conv_100	BERT	todayilearned	author_166	3.0	0				0	0	32	93	82.41666666666667
gm2itze	idTurn_183	conv_100	BERT	todayilearned	author_167	3.0	0				0	0	34	93	102.6
gm2cilu	idTurn_184	conv_100	BERT	todayilearned	author_168	3.0	0				0	2	13	12	119.76666666666668
gm2it3e	idTurn_185	conv_100	BERT	todayilearned	author_169	3.0	0				1	0	40	11	814.5
gm2213q	idTurn_186	conv_100	BERT	todayilearned	author_170	3.0	0				0	1	25	28	89.53333333333333
gm2213q	idTurn_187	conv_100	BERT	todayilearned	author_171	3.0	0				0	1	122	28	191.31666666666663
gm2213q	idTurn_188	conv_100	BERT	todayilearned	author_172	3.0	0				0	1	22	28	117.18333333333334
gm2213q	idTurn_189	conv_100	BERT	todayilearned	author_173	3.0	1				0	0	14	28	78.3
gm1kw9f	idTurn_190	conv_100	BERT	todayilearned	author_174	3.0	1				1	3	14	30	1.3166666666666669
gm1kw9f	idTurn_191	conv_100	BERT	todayilearned	author_175	3.0	0				0	3	38	30	8.2
gm1kw9f	idTurn_192	conv_100	BERT	todayilearned	author_176	3.0	0				0	0	86	30	321.8
gm1kw9f	idTurn_193	conv_100	BERT	todayilearned	author_177	3.0	0				0	0	15	30	294.95
gm1kw9f	idTurn_194	conv_100	BERT	todayilearned	author_178	3.0	0				0	0	35	30	467.4166666666667
gm1kw9f	idTurn_195	conv_100	BERT	todayilearned	author_179	3.0	0				1	2	9	30	5.55
gm1kw9f	idTurn_196	conv_100	BERT	todayilearned	author_180	3.0	0				0	0	28	30	360.85
gm1kw9f	idTurn_197	conv_100	BERT	todayilearned	author_181	3.0	1				0	0	6	30	665.8333333333334
gm1kw9f	idTurn_198	conv_100	BERT	todayilearned	author_182	3.0	1				0	1	4	30	276.35
gm3thbw	idTurn_199	conv_100	BERT	todayilearned	author_183	3.0	0				1	0	132	62	141.13333333333333
gm2le9b	idTurn_200	conv_100	BERT	todayilearned	author_53	3.0	0				0	1	8	7	4.816666666666666
gm49uib	idTurn_201	conv_100	BERT	todayilearned	author_53	3.0	0				1	0	12	16	2.95
gm2nucs	idTurn_202	conv_100	BERT	todayilearned	author_184	3.0	0				0	0	10	15	357.5
gm2w9ev	idTurn_203	conv_100	BERT	todayilearned	author_185	3.0	0				0	0	40	19	392.06666666666666
gm2o91d	idTurn_204	conv_100	BERT	todayilearned	author_186	3.0	0				0	0	17	13	437.9
gm2o91d	idTurn_205	conv_100	BERT	todayilearned	author_187	3.0	0				0	0	2	13	27.666666666666668
gm1vnwb	idTurn_206	conv_100	BERT	todayilearned	author_188	3.0	0				0	0	11	5	183.61666666666667
gm1vnwb	idTurn_207	conv_100	BERT	todayilearned	author_189	3.0	1				1	0	3	5	41.86666666666667
gm1plyb	idTurn_208	conv_100	BERT	todayilearned	author_53	3.0	0				0	0	23	1	19.8
gm1kj3p	idTurn_209	conv_100	BERT	todayilearned	author_190	4.0	0				0	2	4	3	29.55
gm1kj3p	idTurn_210	conv_100	BERT	todayilearned	author_191	4.0	0				0	1	5	3	345.65
gm1kj3p	idTurn_211	conv_100	BERT	todayilearned	author_192	4.0	0				0	0	11	3	349.05
gm1kj3p	idTurn_212	conv_100	BERT	todayilearned	author_193	4.0	0				0	2	15	3	848.1333333333333
gm1s0dp	idTurn_213	conv_100	BERT	todayilearned	author_194	4.0	1				1	1	16	17	94.63333333333334
gm1s0dp	idTurn_214	conv_100	BERT	todayilearned	author_195	4.0	0				0	0	12	17	192.95
gm1s0dp	idTurn_215	conv_100	BERT	todayilearned	author_196	4.0	1				0	3	38	17	255.91666666666663
gm1s0dp	idTurn_216	conv_100	BERT	todayilearned	author_197	4.0	0				0	0	58	17	435.05
gm1s0dp	idTurn_217	conv_100	BERT	todayilearned	author_198	4.0	1				0	0	5	17	222.88333333333333
gm1s0dp	idTurn_218	conv_100	BERT	todayilearned	author_199	4.0	0				0	0	38	17	259.8
gm1vhj7	idTurn_219	conv_100	BERT	todayilearned	author_200	4.0	0				0	1	12	26	236.26666666666668
gm1ohor	idTurn_220	conv_100	BERT	todayilearned	author_201	4.0	1				0	1	9	2	285.21666666666664
gm1ohor	idTurn_221	conv_100	BERT	todayilearned	author_202	4.0	0				0	0	2	2	291.9
gm2ks01	idTurn_222	conv_100	BERT	todayilearned	author_65	4.0	0				0	0	1	6	6.333333333333333
gm1p8sh	idTurn_223	conv_100	BERT	todayilearned	author_203	4.0	0				0	1	26	5	250.2
gm1p8sh	idTurn_224	conv_100	BERT	todayilearned	author_204	4.0	0				0	0	8	5	511.6
gm1p8sh	idTurn_225	conv_100	BERT	todayilearned	author_205	4.0	0				0	0	7	5	881.0666666666667
gm2o6z8	idTurn_226	conv_100	BERT	todayilearned	author_141	4.0	0				0	0	17	11	33.28333333333333
gm2o4nw	idTurn_227	conv_100	BERT	todayilearned	author_206	4.0	0				1	0	14	36	5.9
gm2o4nw	idTurn_228	conv_100	BERT	todayilearned	author_207	4.0	0				0	0	20	36	20.48333333333333
gm2o4nw	idTurn_229	conv_100	BERT	todayilearned	author_208	4.0	0				1	0	38	36	130.28333333333333
gm2o4nw	idTurn_230	conv_100	BERT	todayilearned	author_87	4.0	0				0	0	20	36	732.2
gm1y4nl	idTurn_231	conv_100	BERT	todayilearned	author_58	4.0	0				1	0	46	21	6.533333333333333
gm1y4nl	idTurn_232	conv_100	BERT	todayilearned	author_209	4.0	0				0	1	42	21	409.7
gm1y4nl	idTurn_233	conv_100	BERT	todayilearned	author_210	4.0	0				0	1	15	21	435.9666666666666
gm1y4nl	idTurn_234	conv_100	BERT	todayilearned	author_211	4.0	0				0	0	64	21	828.2
gm2lyfo	idTurn_235	conv_100	BERT	todayilearned	author_58	4.0	0				1	0	102	164	31.966666666666665
gm2lyfo	idTurn_236	conv_100	BERT	todayilearned	author_212	4.0	0				1	0	10	164	16.583333333333332
gm2lyfo	idTurn_237	conv_100	BERT	todayilearned	author_213	4.0	0				1	0	51	164	498.81666666666666
gm2qk2r	idTurn_238	conv_100	BERT	todayilearned	author_214	4.0	1				1	0	12	53	453.03333333333336
gm2spzb	idTurn_239	conv_100	BERT	todayilearned	author_58	4.0	0				0	0	34	88	3.783333333333333
gm4u8k2	idTurn_240	conv_100	BERT	todayilearned	author_58	4.0	0				1	0	45	348	7.266666666666667
gm2mh3q	idTurn_241	conv_100	BERT	todayilearned	author_215	4.0	0				0	0	7	6	51.28333333333333
gm2teia	idTurn_242	conv_100	BERT	todayilearned	author_61	4.0	0				1	0	1	15	7.816666666666666
gm2ks7f	idTurn_243	conv_100	BERT	todayilearned	author_83	4.0	0				0	0	37	1	45.93333333333333
gm2rep2	idTurn_244	conv_100	BERT	todayilearned	author_158	4.0	0				0	0	10	13	8.466666666666667
gm2rep2	idTurn_245	conv_100	BERT	todayilearned	author_185	4.0	0				0	1	51	13	419.55
gm4nf6b	idTurn_246	conv_100	BERT	todayilearned	author_64	4.0	1				1	0	11	40	68.13333333333334
gm2db69	idTurn_247	conv_100	BERT	todayilearned	author_216	4.0	0				0	2	21	25	30.016666666666666
gm2q1lz	idTurn_248	conv_100	BERT	todayilearned	author_217	4.0	0				0	0	47	122	470.6833333333333
gm2guml	idTurn_249	conv_100	BERT	todayilearned	author_83	4.0	1				0	1	27	22	79.71666666666667
gm1l30e	idTurn_250	conv_100	BERT	todayilearned	author_218	4.0	0				0	0	14	14	254.55
gm1l30e	idTurn_251	conv_100	BERT	todayilearned	author_67	4.0	0				0	3	7	14	13.766666666666667
gm1l30e	idTurn_252	conv_100	BERT	todayilearned	author_219	4.0	0				0	0	13	14	3.066666666666667
gm1l30e	idTurn_253	conv_100	BERT	todayilearned	author_220	4.0	0				0	0	16	14	32.733333333333334
gm1m1gq	idTurn_254	conv_100	BERT	todayilearned	author_221	4.0	0				0	0	96	38	322.01666666666665
gm1m1gq	idTurn_255	conv_100	BERT	todayilearned	author_222	4.0	0				0	1	8	38	10.816666666666666
gm1m1gq	idTurn_256	conv_100	BERT	todayilearned	author_223	4.0	0				0	0	5	38	298.15
gm1lo99	idTurn_257	conv_100	BERT	todayilearned	author_224	4.0	0				0	0	10	9	303.55
gm1lo99	idTurn_258	conv_100	BERT	todayilearned	author_67	4.0	0				1	0	13	9	10.633333333333333
gm1lo99	idTurn_259	conv_100	BERT	todayilearned	author_225	4.0	0				0	0	38	9	757.9833333333333
gm2kn65	idTurn_260	conv_100	BERT	todayilearned	author_225	4.0	1				0	0	9	4	485.26666666666665
gm46mho	idTurn_261	conv_100	BERT	todayilearned	author_73	4.0	0				1	0	114	132	26.866666666666667
gm2lzpu	idTurn_262	conv_100	BERT	todayilearned	author_85	4.0	0				0	0	8	8	185.13333333333333
gm4a824	idTurn_263	conv_100	BERT	todayilearned	author_110	4.0	0				0	0	50	12	7.483333333333333
gm2122o	idTurn_264	conv_100	BERT	todayilearned	author_121	4.0	0				0	1	1	3	67.8
gm1om5h	idTurn_265	conv_100	BERT	todayilearned	author_226	5.0	0				0	4	2	4	45.9
gm1om5h	idTurn_266	conv_100	BERT	todayilearned	author_201	5.0	0				0	0	18	4	285.1166666666667
gm2sl6p	idTurn_267	conv_100	BERT	todayilearned	author_227	5.0	0				0	2	62	5	136.98333333333332
gm3vw2j	idTurn_268	conv_100	BERT	todayilearned	author_228	5.0	0				1	0	8	15	64.15
gm3vw2j	idTurn_269	conv_100	BERT	todayilearned	author_229	5.0	0				0	0	8	15	203.31666666666663
gm2479y	idTurn_270	conv_100	BERT	todayilearned	author_53	5.0	0				1	4	35	16	3.433333333333333
gm2479y	idTurn_271	conv_100	BERT	todayilearned	author_230	5.0	1				0	0	14	16	180.53333333333333
gm2oizw	idTurn_272	conv_100	BERT	todayilearned	author_231	5.0	0				0	1	115	38	323.85
gm2oizw	idTurn_273	conv_100	BERT	todayilearned	author_232	5.0	0				0	0	69	38	381.4666666666666
gm2oizw	idTurn_274	conv_100	BERT	todayilearned	author_233	5.0	0				0	0	1	38	563.2166666666667
gm2pc62	idTurn_275	conv_100	BERT	todayilearned	author_234	5.0	0				0	0	6	12	16.133333333333333
gm2owc9	idTurn_276	conv_100	BERT	todayilearned	author_235	5.0	0				0	0	7	9	32.583333333333336
gm2lbex	idTurn_277	conv_100	BERT	todayilearned	author_236	5.0	0				1	4	9	26	51.63333333333333
gm2otz6	idTurn_278	conv_100	BERT	todayilearned	author_138	5.0	0				0	0	3	14	41.5
gm325pd	idTurn_279	conv_100	BERT	todayilearned	author_138	5.0	0				0	0	17	38	112.21666666666668
gm1yz2m	idTurn_280	conv_100	BERT	todayilearned	author_150	5.0	0				0	1	27	46	8.733333333333333
gm38j50	idTurn_281	conv_100	BERT	todayilearned	author_237	5.0	0				1	0	3	42	765.9666666666667
gm3ajuo	idTurn_282	conv_100	BERT	todayilearned	author_238	5.0	0				0	0	15	15	234.31666666666663
gm2psx0	idTurn_283	conv_100	BERT	todayilearned	author_151	5.0	0				1	0	314	102	28.8
gm2nz59	idTurn_284	conv_100	BERT	todayilearned	author_151	5.0	0				1	0	47	10	12.633333333333333
gm3rf88	idTurn_285	conv_100	BERT	todayilearned	author_151	5.0	0				0	0	4	51	306.0
gm3qwng	idTurn_286	conv_100	BERT	todayilearned	author_152	5.0	0				0	0	23	12	1113.8
gm4val8	idTurn_287	conv_100	BERT	todayilearned	author_154	5.0	0				1	0	148	45	42.266666666666666
gm2u9uj	idTurn_288	conv_100	BERT	todayilearned	author_117	5.0	0				0	0	6	1	89.9
gm3p68v	idTurn_289	conv_100	BERT	todayilearned	author_239	5.0	0				0	0	48	51	360.03333333333336
gm4x6b3	idTurn_290	conv_100	BERT	todayilearned	author_169	5.0	0				0	0	66	11	121.91666666666669
gm2h5jx	idTurn_291	conv_100	BERT	todayilearned	author_240	5.0	0				0	1	9	21	4.083333333333333
gm2h5jx	idTurn_292	conv_100	BERT	todayilearned	author_241	5.0	0				0	0	5	21	55.11666666666667
gm2qoze	idTurn_293	conv_100	BERT	todayilearned	author_168	5.0	0				0	0	9	27	7.166666666666667
gm1mzv6	idTurn_294	conv_100	BERT	todayilearned	author_242	5.0	0				0	1	4	7	89.11666666666666
gm1mzv6	idTurn_295	conv_100	BERT	todayilearned	author_243	5.0	0				0	1	8	7	222.35
gm1mzv6	idTurn_296	conv_100	BERT	todayilearned	author_172	5.0	1				0	0	27	7	230.26666666666668
gm1nj4q	idTurn_297	conv_100	BERT	todayilearned	author_244	5.0	0				0	2	12	8	12.983333333333333
gm1n5c2	idTurn_298	conv_100	BERT	todayilearned	author_179	5.0	1				0	1	7	13	1.6
gm49w7r	idTurn_299	conv_100	BERT	todayilearned	author_183	5.0	0				0	0	7	114	418.05
gm29kat	idTurn_300	conv_100	BERT	todayilearned	author_245	5.0	0				0	0	5	1	158.53333333333333
gm1upyi	idTurn_301	conv_100	BERT	todayilearned	author_246	6.0	0				0	4	8	2	121.93333333333334
gm1upyi	idTurn_302	conv_100	BERT	todayilearned	author_247	6.0	0				0	0	10	2	236.8333333333333
gm1upyi	idTurn_303	conv_100	BERT	todayilearned	author_248	6.0	0				0	0	19	2	254.38333333333333
gm1upyi	idTurn_304	conv_100	BERT	todayilearned	author_249	6.0	0				0	0	10	2	300.05
gm367ds	idTurn_305	conv_100	BERT	todayilearned	author_250	6.0	1				0	2	12	62	14.266666666666667
gm367ds	idTurn_306	conv_100	BERT	todayilearned	author_251	6.0	0				0	0	8	62	953.4833333333332
gm41n6j	idTurn_307	conv_100	BERT	todayilearned	author_193	6.0	1				1	0	10	8	18.816666666666663
gm24mk9	idTurn_308	conv_100	BERT	todayilearned	author_252	6.0	1				1	3	5	35	196.71666666666667
gm24mk9	idTurn_309	conv_100	BERT	todayilearned	author_253	6.0	0				0	0	24	35	202.6833333333333
gm24mk9	idTurn_310	conv_100	BERT	todayilearned	author_194	6.0	0				0	3	15	35	0.7166666666666667
gm24mk9	idTurn_311	conv_100	BERT	todayilearned	author_254	6.0	0				0	0	9	35	100.98333333333332
gm24mk9	idTurn_312	conv_100	BERT	todayilearned	author_255	6.0	0				0	0	6	35	188.85
gm3hczl	idTurn_313	conv_100	BERT	todayilearned	author_256	6.0	0				0	0	17	115	284.45
gm2rhtz	idTurn_314	conv_100	BERT	todayilearned	author_257	6.0	1				0	1	18	9	16.266666666666666
gm2rhtz	idTurn_315	conv_100	BERT	todayilearned	author_258	6.0	1				0	1	5	9	9.1
gm2rhtz	idTurn_316	conv_100	BERT	todayilearned	author_259	6.0	0				0	0	40	9	202.4
gm2rhtz	idTurn_317	conv_100	BERT	todayilearned	author_260	6.0	1				1	1	8	9	334.5
gm2rhtz	idTurn_318	conv_100	BERT	todayilearned	author_203	6.0	0				0	1	43	9	57.95
gm2034j	idTurn_319	conv_100	BERT	todayilearned	author_261	6.0	0				0	1	21	27	340.56666666666666
gm5fly0	idTurn_320	conv_100	BERT	todayilearned	author_209	6.0	0				0	0	33	3	430.8333333333333
gm2t43c	idTurn_321	conv_100	BERT	todayilearned	author_58	6.0	0				1	0	113	314	9.733333333333333
gm2ph8l	idTurn_322	conv_100	BERT	todayilearned	author_212	6.0	0				0	0	14	47	2.0166666666666666
gm51ck8	idTurn_323	conv_100	BERT	todayilearned	author_58	6.0	0				0	0	40	148	91.76666666666668
gm2hok5	idTurn_324	conv_100	BERT	todayilearned	author_262	6.0	0				0	0	3	9	33.6
gm1ysem	idTurn_325	conv_100	BERT	todayilearned	author_263	6.0	0				0	1	5	4	32.61666666666667
gm2fne4	idTurn_326	conv_100	BERT	todayilearned	author_264	6.0	0				0	0	7	8	668.0666666666667
gm1papv	idTurn_327	conv_100	BERT	todayilearned	author_265	6.0	0				0	2	44	12	185.03333333333333
gm1papv	idTurn_328	conv_100	BERT	todayilearned	author_168	6.0	0				0	1	10	12	299.75
gm1nd67	idTurn_329	conv_100	BERT	todayilearned	author_266	6.0	0				0	0	5	7	249.03333333333333
gm2a7kb	idTurn_330	conv_100	BERT	todayilearned	author_267	7.0	0				0	3	8	8	24.35
gm2a7kb	idTurn_331	conv_100	BERT	todayilearned	author_268	7.0	0				0	1	23	8	73.91666666666667
gm2a7kb	idTurn_332	conv_100	BERT	todayilearned	author_269	7.0	0				0	0	5	8	130.23333333333332
gm2a7kb	idTurn_333	conv_100	BERT	todayilearned	author_270	7.0	0				0	0	6	8	836.0166666666667
gm37dgk	idTurn_334	conv_100	BERT	todayilearned	author_271	7.0	0				0	2	22	12	441.4166666666667
gm37dgk	idTurn_335	conv_100	BERT	todayilearned	author_272	7.0	0				0	0	2	12	332.2
gm43m2a	idTurn_336	conv_100	BERT	todayilearned	author_228	7.0	0				0	1	59	10	1.8666666666666667
gm2t1f8	idTurn_337	conv_100	BERT	todayilearned	author_273	7.0	0				0	2	9	5	136.4
gm2t1f8	idTurn_338	conv_100	BERT	todayilearned	author_274	7.0	1				0	0	4	5	401.5
gm2t1f8	idTurn_339	conv_100	BERT	todayilearned	author_275	7.0	0				0	1	1	5	293.8666666666667
gm2t1f8	idTurn_340	conv_100	BERT	todayilearned	author_53	7.0	1				0	0	4	5	454.45
gm24pvf	idTurn_341	conv_100	BERT	todayilearned	author_276	7.0	0				1	5	40	15	35.666666666666664
gm24pvf	idTurn_342	conv_100	BERT	todayilearned	author_277	7.0	0				0	2	12	15	178.88333333333333
gm24pvf	idTurn_343	conv_100	BERT	todayilearned	author_278	7.0	0				0	0	5	15	311.76666666666665
gm2tc4k	idTurn_344	conv_100	BERT	todayilearned	author_279	7.0	0				0	0	27	18	717.0833333333334
gm2siyw	idTurn_345	conv_100	BERT	todayilearned	author_280	7.0	0				0	1	1	5	2.683333333333333
gm3jr5i	idTurn_346	conv_100	BERT	todayilearned	author_281	7.0	0				0	0	14	8	50.71666666666667
gm3jr5i	idTurn_347	conv_100	BERT	todayilearned	author_236	7.0	0				1	0	16	8	100.83333333333331
gm2xu99	idTurn_348	conv_100	BERT	todayilearned	author_282	7.0	0				0	1	6	43	8.133333333333333
gm3404h	idTurn_349	conv_100	BERT	todayilearned	author_283	7.0	0				0	1	12	21	422.4166666666667
gm2u77r	idTurn_350	conv_100	BERT	todayilearned	author_151	7.0	0				1	0	106	113	41.65
gm22xqh	idTurn_351	conv_100	BERT	todayilearned	author_281	7.0	0				0	0	4	5	583.1666666666666
gm2d1fm	idTurn_352	conv_100	BERT	todayilearned	author_284	7.0	0				0	0	23	44	50.333333333333336
gm2d1fm	idTurn_353	conv_100	BERT	todayilearned	author_285	7.0	0				1	0	29	44	391.3833333333333
gm2raxd	idTurn_354	conv_100	BERT	todayilearned	author_286	7.0	1				0	0	12	10	426.31666666666666
gm2db38	idTurn_355	conv_100	BERT	todayilearned	author_287	8.0	0				0	0	14	8	9.716666666666669
gm2db38	idTurn_356	conv_100	BERT	todayilearned	author_94	8.0	0				0	2	11	8	110.61666666666666
gm2db38	idTurn_357	conv_100	BERT	todayilearned	author_288	8.0	0				0	0	10	8	881.4666666666667
gm2joh5	idTurn_358	conv_100	BERT	todayilearned	author_289	8.0	0				0	1	11	23	62.21666666666667
gm44eor	idTurn_359	conv_100	BERT	todayilearned	author_112	8.0	1				0	0	12	22	211.9
gm44eor	idTurn_360	conv_100	BERT	todayilearned	author_290	8.0	0				1	1	3	22	114.38333333333334
gm43tb4	idTurn_361	conv_100	BERT	todayilearned	author_112	8.0	0				0	0	10	59	219.56666666666663
gm36hii	idTurn_362	conv_100	BERT	todayilearned	author_291	8.0	0				0	0	13	9	176.43333333333334
gm36hii	idTurn_363	conv_100	BERT	todayilearned	author_292	8.0	1				0	0	7	9	573.3166666666667
gm3hyl3	idTurn_364	conv_100	BERT	todayilearned	author_293	8.0	0				0	0	4	1	343.31666666666666
gm29631	idTurn_365	conv_100	BERT	todayilearned	author_294	8.0	0				0	2	20	40	342.3333333333333
gm29631	idTurn_366	conv_100	BERT	todayilearned	author_295	8.0	0				0	2	91	40	547.8166666666667
gm29631	idTurn_367	conv_100	BERT	todayilearned	author_296	8.0	0				1	2	49	40	335.53333333333336
gm29631	idTurn_368	conv_100	BERT	todayilearned	author_297	8.0	1				1	1	27	40	164.11666666666667
gm29631	idTurn_369	conv_100	BERT	todayilearned	author_194	8.0	0				1	2	40	40	2.0
gm29631	idTurn_370	conv_100	BERT	todayilearned	author_298	8.0	1				1	6	13	40	98.18333333333334
gm2r383	idTurn_371	conv_100	BERT	todayilearned	author_299	8.0	0				0	1	13	12	11.433333333333334
gm2r383	idTurn_372	conv_100	BERT	todayilearned	author_300	8.0	0				0	0	13	12	228.36666666666667
gm2stzl	idTurn_373	conv_100	BERT	todayilearned	author_301	8.0	0				0	1	1	1	1.2
gm3q94d	idTurn_374	conv_100	BERT	todayilearned	author_260	8.0	0				0	0	4	16	662.7
gm2yo88	idTurn_375	conv_100	BERT	todayilearned	author_302	8.0	0				1	1	8	6	9.95
gm3yl6w	idTurn_376	conv_100	BERT	todayilearned	author_303	8.0	0				0	0	7	12	513.7833333333333
gm2ymre	idTurn_377	conv_100	BERT	todayilearned	author_58	8.0	0				1	0	82	106	14.35
gm3fs4g	idTurn_378	conv_100	BERT	todayilearned	author_265	8.0	1				0	1	14	29	10.616666666666667
gm2r2m0	idTurn_379	conv_100	BERT	todayilearned	author_304	9.0	0				0	0	9	11	106.7
gm2r2m0	idTurn_380	conv_100	BERT	todayilearned	author_305	9.0	0				0	0	9	11	9.6
gm2r7nd	idTurn_381	conv_100	BERT	todayilearned	author_306	9.0	0				0	0	1	11	2073.65
gm4jp3g	idTurn_382	conv_100	BERT	todayilearned	author_271	9.0	0				0	1	7	3	3.183333333333333
gm4jp3g	idTurn_383	conv_100	BERT	todayilearned	author_250	9.0	0				0	0	3	3	106.08333333333331
gm3a3fm	idTurn_384	conv_100	BERT	todayilearned	author_307	9.0	0				0	0	3	20	513.1333333333333
gm3a3fm	idTurn_385	conv_100	BERT	todayilearned	author_308	9.0	0				0	0	9	20	625.2166666666667
gm3o1en	idTurn_386	conv_100	BERT	todayilearned	author_309	9.0	0				0	1	51	91	42.766666666666666
gm3o1en	idTurn_387	conv_100	BERT	todayilearned	author_104	9.0	0				0	0	39	91	45.71666666666667
gm39kju	idTurn_388	conv_100	BERT	todayilearned	author_310	9.0	0				0	0	46	49	174.66666666666666
gm39kju	idTurn_389	conv_100	BERT	todayilearned	author_276	9.0	0				0	0	72	49	671.65
gm39kju	idTurn_390	conv_100	BERT	todayilearned	author_311	9.0	1				0	0	24	49	229.4
gm2tgry	idTurn_391	conv_100	BERT	todayilearned	author_276	9.0	0				0	1	8	27	0.85
gm2tgry	idTurn_392	conv_100	BERT	todayilearned	author_312	9.0	0				0	1	7	27	6.166666666666667
gm29fbm	idTurn_393	conv_100	BERT	todayilearned	author_276	9.0	1				0	1	77	40	5.1
gm29fbm	idTurn_394	conv_100	BERT	todayilearned	author_313	9.0	0				1	0	19	40	50.63333333333333
gm29fbm	idTurn_395	conv_100	BERT	todayilearned	author_314	9.0	1				1	0	39	40	151.56666666666666
gm2lpb3	idTurn_396	conv_100	BERT	todayilearned	author_315	9.0	1				1	1	6	13	25.383333333333333
gm2lpb3	idTurn_397	conv_100	BERT	todayilearned	author_276	9.0	1				1	0	76	13	25.2
gm2lpb3	idTurn_398	conv_100	BERT	todayilearned	author_316	9.0	0				1	1	29	13	35.78333333333333
gm2lpb3	idTurn_399	conv_100	BERT	todayilearned	author_317	9.0	0				0	1	1	13	7.85
gm2lpb3	idTurn_400	conv_100	BERT	todayilearned	author_318	9.0	1				0	1	5	13	7.316666666666666
gm2lpb3	idTurn_401	conv_100	BERT	todayilearned	author_319	9.0	1				1	0	26	13	32.016666666666666
gm2lpb3	idTurn_402	conv_100	BERT	todayilearned	author_320	9.0	1				1	0	18	13	33.983333333333334
gm2se8i	idTurn_403	conv_100	BERT	todayilearned	author_321	9.0	0				0	0	1	13	161.85
gm2syub	idTurn_404	conv_100	BERT	todayilearned	author_322	9.0	0				0	0	6	1	6.883333333333334
gm2znpj	idTurn_405	conv_100	BERT	todayilearned	author_282	9.0	0				0	0	16	8	8.166666666666666
gm2znpj	idTurn_406	conv_100	BERT	todayilearned	author_236	9.0	0				0	0	4	8	5.283333333333333
gm301ry	idTurn_407	conv_100	BERT	todayilearned	author_151	9.0	0				1	0	54	82	14.266666666666667
gm3ghhw	idTurn_408	conv_100	BERT	todayilearned	author_323	9.0	0				0	0	43	14	130.18333333333334
gm4k5if	idTurn_409	conv_100	BERT	todayilearned	author_250	10.0	0				1	0	23	7	115.08333333333331
gm3qty5	idTurn_410	conv_100	BERT	todayilearned	author_276	10.0	0				0	0	83	51	368.6833333333333
gm2tk30	idTurn_411	conv_100	BERT	todayilearned	author_324	10.0	1				0	1	4	8	13.0
gm2u5d8	idTurn_412	conv_100	BERT	todayilearned	author_325	10.0	0				0	0	28	7	75.76666666666667
gm2a2xm	idTurn_413	conv_100	BERT	todayilearned	author_326	10.0	0				1	1	13	77	31.4
gm2fw69	idTurn_414	conv_100	BERT	todayilearned	author_194	10.0	0				0	2	18	19	3.983333333333333
gm2s9ot	idTurn_415	conv_100	BERT	todayilearned	author_194	10.0	0				1	0	21	39	0.7333333333333333
gm2os0z	idTurn_416	conv_100	BERT	todayilearned	author_117	10.0	0				0	0	7	6	31.866666666666667
gm2os0z	idTurn_417	conv_100	BERT	todayilearned	author_298	10.0	0				0	0	30	6	1153.4833333333331
gm2or7t	idTurn_418	conv_100	BERT	todayilearned	author_298	10.0	0				0	0	42	76	1134.4
gm2q0g8	idTurn_419	conv_100	BERT	todayilearned	author_327	10.0	0				0	0	53	29	32.53333333333333
gm2q0g8	idTurn_420	conv_100	BERT	todayilearned	author_298	10.0	1				0	0	14	29	1130.5
gm2mo7v	idTurn_421	conv_100	BERT	todayilearned	author_328	10.0	0				0	1	10	1	4.066666666666666
gm2mlvr	idTurn_422	conv_100	BERT	todayilearned	author_132	10.0	0				0	1	11	5	59.03333333333333
gm2pkef	idTurn_423	conv_100	BERT	todayilearned	author_298	10.0	0				1	0	56	26	1137.9333333333334
gm2psti	idTurn_424	conv_100	BERT	todayilearned	author_298	10.0	0				1	0	15	18	1139.2666666666669
gm31gad	idTurn_425	conv_100	BERT	todayilearned	author_58	10.0	1				1	0	43	54	5.066666666666666
gm50kwm	idTurn_426	conv_100	BERT	todayilearned	author_271	11.0	1				0	0	29	23	2.9
gm2v01u	idTurn_427	conv_100	BERT	todayilearned	author_329	11.0	0				0	0	7	4	85.85
gm2e2jo	idTurn_428	conv_100	BERT	todayilearned	author_330	11.0	1				0	0	13	13	121.56666666666666
gm2e2jo	idTurn_429	conv_100	BERT	todayilearned	author_276	11.0	0				0	0	28	13	2.466666666666667
gm2gem0	idTurn_430	conv_100	BERT	todayilearned	author_319	11.0	0				0	0	13	18	74.83333333333333
gm2gem0	idTurn_431	conv_100	BERT	todayilearned	author_266	11.0	1				0	0	9	18	18.216666666666665
gm2scq2	idTurn_432	conv_100	BERT	todayilearned	author_314	11.0	0				0	0	12	21	0.6333333333333333
gm2n5qw	idTurn_433	conv_100	BERT	todayilearned	author_331	11.0	0				0	0	12	10	21.33333333333333
gm2tidt	idTurn_434	conv_100	BERT	todayilearned	author_298	11.0	1				0	0	9	11	1097.7666666666669
gm63cyh	idTurn_435	conv_100	BERT	todayilearned	author_319	11.0	0				0	0	3	56	125.78333333333332
gm63rv3	idTurn_436	conv_100	BERT	todayilearned	author_320	11.0	1				0	0	22	15	5.45
gm31xo6	idTurn_437	conv_100	BERT	todayilearned	author_151	11.0	0				0	0	182	43	36.18333333333333
__post__	idTurn_438	conv_1000	BERT	explainlikeimfive	author_332	1.0	0				0	6	26	0	0.0
lb6umv	idTurn_439	conv_1000	BERT	explainlikeimfive	author_333	2.0	0				0	2	146	26	5.616666666666666
lb6umv	idTurn_440	conv_1000	BERT	explainlikeimfive	author_334	2.0	0				0	0	122	26	106.0
lb6umv	idTurn_441	conv_1000	BERT	explainlikeimfive	author_335	2.0	0				0	1	182	26	14.316666666666666
lb6umv	idTurn_442	conv_1000	BERT	explainlikeimfive	author_336	2.0	0				0	0	164	26	6.2
lb6umv	idTurn_443	conv_1000	BERT	explainlikeimfive	author_337	2.0	0				0	0	177	26	14.85
lb6umv	idTurn_444	conv_1000	BERT	explainlikeimfive	author_338	2.0	0				0	0	25	26	21.6
gls8vbc	idTurn_445	conv_1000	BERT	explainlikeimfive	author_336	3.0	0				0	0	15	146	2.1666666666666665
gls8vbc	idTurn_446	conv_1000	BERT	explainlikeimfive	author_339	3.0	0				0	0	103	146	30.15
glsa8mm	idTurn_447	conv_1000	BERT	explainlikeimfive	author_340	3.0	0				0	0	71	182	47.38333333333333
__post__	idTurn_448	conv_1001	BERT	movies	author_341	1.0	0				0	4	17	0	0.0
lfsagj	idTurn_449	conv_1001	BERT	movies	author_342	2.0	0				1	0	109	17	6.233333333333333
lfsagj	idTurn_450	conv_1001	BERT	movies	author_343	2.0	0				1	0	7	17	68.3
lfsagj	idTurn_451	conv_1001	BERT	movies	author_344	2.0	0				1	0	14	17	11.15
lfsagj	idTurn_452	conv_1001	BERT	movies	author_345	2.0	0				1	0	2	17	3.65
gmnjuad	idTurn_453	conv_1001	BERT	movies	author_341	3.0	0				0	0	2	109	2.283333333333333
gmnqwau	idTurn_454	conv_1001	BERT	movies	author_341	3.0	0				0	0	2	7	76.3
gmnkf8f	idTurn_455	conv_1001	BERT	movies	author_341	3.0	0				0	0	1	14	18.6
gmnjjhf	idTurn_456	conv_1001	BERT	movies	author_341	3.0	0				0	0	1	2	140.75
__post__	idTurn_457	conv_1002	BERT	wallstreetbets	author_346	1.0	0				0	7	29	0	0.0
lbrt3z	idTurn_458	conv_1002	BERT	wallstreetbets	author_347	2.0	1				1	1	15	29	5.016666666666667
lbrt3z	idTurn_459	conv_1002	BERT	wallstreetbets	author_348	2.0	0				0	0	14	29	37.23333333333333
lbrt3z	idTurn_460	conv_1002	BERT	wallstreetbets	author_349	2.0	0				0	0	8	29	12.0
lbrt3z	idTurn_461	conv_1002	BERT	wallstreetbets	author_15	2.0	0				0	0	73	29	0.0
lbrt3z	idTurn_462	conv_1002	BERT	wallstreetbets	author_350	2.0	0				0	0	3	29	180.1
lbrt3z	idTurn_463	conv_1002	BERT	wallstreetbets	author_351	2.0	0				0	0	1	29	33.11666666666667
lbrt3z	idTurn_464	conv_1002	BERT	wallstreetbets	author_352	2.0	0				0	0	26	29	49.46666666666667
glvo50g	idTurn_465	conv_1002	BERT	wallstreetbets	author_346	3.0	0				0	2	75	15	3.6
glvo50g	idTurn_466	conv_1002	BERT	wallstreetbets	author_353	3.0	0				0	0	34	15	2.55
glvoo3c	idTurn_467	conv_1002	BERT	wallstreetbets	author_349	4.0	0				0	0	3	75	4.75
glvoo3c	idTurn_468	conv_1002	BERT	wallstreetbets	author_354	4.0	0				0	0	6	75	3.1333333333333333
__post__	idTurn_469	conv_1003	BERT	askreddit	author_355	1.0	0				0	0	16	0	0.0
__post__	idTurn_470	conv_1004	BERT	todayilearned	author_356	1.0	0				0	24	40	0	0.0
lcnbqe	idTurn_471	conv_1004	BERT	todayilearned	author_357	2.0	0				0	11	123	40	5.933333333333334
lcnbqe	idTurn_472	conv_1004	BERT	todayilearned	author_358	2.0	0				0	2	59	40	190.2
lcnbqe	idTurn_473	conv_1004	BERT	todayilearned	author_359	2.0	0				0	0	17	40	39.6
lcnbqe	idTurn_474	conv_1004	BERT	todayilearned	author_360	2.0	0				0	1	2	40	474.6333333333333
lcnbqe	idTurn_475	conv_1004	BERT	todayilearned	author_361	2.0	0				0	2	18	40	94.0
lcnbqe	idTurn_476	conv_1004	BERT	todayilearned	author_362	2.0	0				0	0	194	40	1014.4666666666668
lcnbqe	idTurn_477	conv_1004	BERT	todayilearned	author_363	2.0	1				0	2	14	40	119.16666666666669
lcnbqe	idTurn_478	conv_1004	BERT	todayilearned	author_364	2.0	0				0	1	7	40	3.7
lcnbqe	idTurn_479	conv_1004	BERT	todayilearned	author_365	2.0	0				0	0	20	40	493.3
lcnbqe	idTurn_480	conv_1004	BERT	todayilearned	author_366	2.0	0				0	0	78	40	318.2333333333333
lcnbqe	idTurn_481	conv_1004	BERT	todayilearned	author_367	2.0	0				0	0	10	40	416.51666666666665
lcnbqe	idTurn_482	conv_1004	BERT	todayilearned	author_368	2.0	0				0	0	63	40	787.5666666666667
lcnbqe	idTurn_483	conv_1004	BERT	todayilearned	author_369	2.0	0				0	3	11	40	126.31666666666666
lcnbqe	idTurn_484	conv_1004	BERT	todayilearned	author_370	2.0	0				0	2	42	40	213.7
lcnbqe	idTurn_485	conv_1004	BERT	todayilearned	author_371	2.0	0				0	0	8	40	568.65
lcnbqe	idTurn_486	conv_1004	BERT	todayilearned	author_372	2.0	0				0	0	12	40	600.95
lcnbqe	idTurn_487	conv_1004	BERT	todayilearned	author_373	2.0	0				0	0	3	40	676.6666666666666
lcnbqe	idTurn_488	conv_1004	BERT	todayilearned	author_374	2.0	0				0	0	3	40	794.65
lcnbqe	idTurn_489	conv_1004	BERT	todayilearned	author_375	2.0	0				0	0	5	40	1192.75
lcnbqe	idTurn_490	conv_1004	BERT	todayilearned	author_376	2.0	0				0	0	148	40	1433.6833333333334
lcnbqe	idTurn_491	conv_1004	BERT	todayilearned	author_377	2.0	1				0	1	9	40	133.85
lcnbqe	idTurn_492	conv_1004	BERT	todayilearned	author_378	2.0	0				0	1	11	40	291.21666666666664
lcnbqe	idTurn_493	conv_1004	BERT	todayilearned	author_379	2.0	1				0	1	32	40	328.45
lcnbqe	idTurn_494	conv_1004	BERT	todayilearned	author_380	2.0	0				0	0	3	40	505.25
gm0uhmb	idTurn_495	conv_1004	BERT	todayilearned	author_381	3.0	0				0	1	4	123	36.43333333333333
gm0uhmb	idTurn_496	conv_1004	BERT	todayilearned	author_382	3.0	0				1	3	92	123	405.15
gm0uhmb	idTurn_497	conv_1004	BERT	todayilearned	author_383	3.0	0				0	0	7	123	939.1166666666668
gm0uhmb	idTurn_498	conv_1004	BERT	todayilearned	author_384	3.0	0				0	0	9	123	1332.85
gm0uhmb	idTurn_499	conv_1004	BERT	todayilearned	author_385	3.0	1				1	0	4	123	1358.45
gm0uhmb	idTurn_500	conv_1004	BERT	todayilearned	author_386	3.0	0				0	1	5	123	547.2
gm0uhmb	idTurn_501	conv_1004	BERT	todayilearned	author_387	3.0	0				1	9	35	123	262.6666666666667
gm0uhmb	idTurn_502	conv_1004	BERT	todayilearned	author_377	3.0	0				1	0	34	123	1452.5166666666669
gm0uhmb	idTurn_503	conv_1004	BERT	todayilearned	author_388	3.0	0				1	0	5	123	634.2833333333333
gm0uhmb	idTurn_504	conv_1004	BERT	todayilearned	author_389	3.0	1				1	0	8	123	390.4166666666667
gm0uhmb	idTurn_505	conv_1004	BERT	todayilearned	author_390	3.0	1				1	0	27	123	510.31666666666666
gm1lqvm	idTurn_506	conv_1004	BERT	todayilearned	author_391	3.0	1				1	1	5	59	19.5
gm1lqvm	idTurn_507	conv_1004	BERT	todayilearned	author_392	3.0	0				0	0	48	59	757.8833333333333
gm2med3	idTurn_508	conv_1004	BERT	todayilearned	author_393	3.0	0				0	0	9	2	237.88333333333333
gm17m1n	idTurn_509	conv_1004	BERT	todayilearned	author_394	3.0	0				1	0	19	18	120.78333333333332
gm17m1n	idTurn_510	conv_1004	BERT	todayilearned	author_395	3.0	0				1	2	96	18	314.56666666666666
gm1bex4	idTurn_511	conv_1004	BERT	todayilearned	author_396	3.0	0				0	0	5	14	282.01666666666665
gm1bex4	idTurn_512	conv_1004	BERT	todayilearned	author_397	3.0	0				0	0	4	14	543.2166666666667
gm0u5ms	idTurn_513	conv_1004	BERT	todayilearned	author_398	3.0	0				0	2	32	7	16.266666666666666
gm1chb8	idTurn_514	conv_1004	BERT	todayilearned	author_399	3.0	0				0	0	30	11	484.06666666666666
gm1chb8	idTurn_515	conv_1004	BERT	todayilearned	author_400	3.0	0				0	1	3	11	69.38333333333334
gm1chb8	idTurn_516	conv_1004	BERT	todayilearned	author_401	3.0	0				0	0	8	11	821.9666666666667
gm1oyy9	idTurn_517	conv_1004	BERT	todayilearned	author_402	3.0	1				0	0	16	42	38.96666666666667
gm1oyy9	idTurn_518	conv_1004	BERT	todayilearned	author_403	3.0	1				1	1	6	42	14.1
gm1dll8	idTurn_519	conv_1004	BERT	todayilearned	author_404	3.0	0				1	1	22	9	125.15
gm1z5o0	idTurn_520	conv_1004	BERT	todayilearned	author_405	3.0	0				0	0	4	11	124.68333333333334
gm23vqc	idTurn_521	conv_1004	BERT	todayilearned	author_406	3.0	0				0	0	11	32	109.43333333333334
gm0zxev	idTurn_522	conv_1004	BERT	todayilearned	author_407	4.0	0				0	4	1	4	363.85
gm2eah5	idTurn_523	conv_1004	BERT	todayilearned	author_408	4.0	0				1	0	19	92	110.25
gm2eah5	idTurn_524	conv_1004	BERT	todayilearned	author_409	4.0	0				0	0	62	92	206.96666666666667
gm2eah5	idTurn_525	conv_1004	BERT	todayilearned	author_410	4.0	0				0	0	10	92	534.65
gm2eah5	idTurn_526	conv_1004	BERT	todayilearned	author_357	4.0	0				0	0	9	92	478.4166666666667
gm52aoj	idTurn_527	conv_1004	BERT	todayilearned	author_357	4.0	0				0	0	11	4	62.266666666666666
gm2vhd6	idTurn_528	conv_1004	BERT	todayilearned	author_411	4.0	0				0	0	33	5	529.55
gm1w8ld	idTurn_529	conv_1004	BERT	todayilearned	author_412	4.0	0				1	0	13	35	222.2333333333333
gm1w8ld	idTurn_530	conv_1004	BERT	todayilearned	author_413	4.0	1				0	0	22	35	216.66666666666663
gm1w8ld	idTurn_531	conv_1004	BERT	todayilearned	author_357	4.0	0				0	1	11	35	3.45
gm1w8ld	idTurn_532	conv_1004	BERT	todayilearned	author_414	4.0	1				1	3	14	35	75.75
gm1w8ld	idTurn_533	conv_1004	BERT	todayilearned	author_415	4.0	0				0	0	162	35	665.6666666666666
gm1w8ld	idTurn_534	conv_1004	BERT	todayilearned	author_416	4.0	1				1	0	15	35	252.95
gm1w8ld	idTurn_535	conv_1004	BERT	todayilearned	author_417	4.0	0				1	2	52	35	130.08333333333334
gm1w8ld	idTurn_536	conv_1004	BERT	todayilearned	author_418	4.0	0				1	0	24	35	184.03333333333333
gm1w8ld	idTurn_537	conv_1004	BERT	todayilearned	author_419	4.0	1				1	1	36	35	952.8333333333334
gm1w8ld	idTurn_538	conv_1004	BERT	todayilearned	author_386	4.0	0				1	0	10	35	285.03333333333336
gm5fjkp	idTurn_539	conv_1004	BERT	todayilearned	author_357	4.0	0				0	0	8	34	4.766666666666667
gm343xq	idTurn_540	conv_1004	BERT	todayilearned	author_357	4.0	0				0	0	17	5	244.7333333333333
gm2cff7	idTurn_541	conv_1004	BERT	todayilearned	author_357	4.0	0				0	0	11	8	495.2
gm2rcer	idTurn_542	conv_1004	BERT	todayilearned	author_357	4.0	0				0	0	25	27	370.6666666666667
gm1of6l	idTurn_543	conv_1004	BERT	todayilearned	author_358	4.0	0				0	2	56	5	24.966666666666665
gm1of6l	idTurn_544	conv_1004	BERT	todayilearned	author_420	4.0	0				0	0	13	5	279.9166666666667
gm1p47g	idTurn_545	conv_1004	BERT	todayilearned	author_361	4.0	0				0	2	10	19	21.416666666666668
gm2dyv9	idTurn_546	conv_1004	BERT	todayilearned	author_361	4.0	0				0	0	20	96	31.85
gm2dyv9	idTurn_547	conv_1004	BERT	todayilearned	author_421	4.0	0				0	0	6	96	448.35
gm2dyv9	idTurn_548	conv_1004	BERT	todayilearned	author_422	4.0	1				0	0	17	96	31.266666666666666
gm0wlkc	idTurn_549	conv_1004	BERT	todayilearned	author_423	4.0	0				0	0	15	32	38.88333333333333
gm0wlkc	idTurn_550	conv_1004	BERT	todayilearned	author_424	4.0	0				0	0	12	32	722.5666666666667
gm1mic2	idTurn_551	conv_1004	BERT	todayilearned	author_425	4.0	0				1	0	1	3	7.183333333333334
gm1qvcz	idTurn_552	conv_1004	BERT	todayilearned	author_426	4.0	0				0	0	6	6	1181.6166666666666
gm1qvcz	idTurn_553	conv_1004	BERT	todayilearned	author_370	4.0	0				0	0	2	6	5.516666666666667
gm1uzfs	idTurn_554	conv_1004	BERT	todayilearned	author_427	4.0	0				0	1	13	22	118.55
gm1uzfs	idTurn_555	conv_1004	BERT	todayilearned	author_377	4.0	0				0	1	22	22	19.35
gm2do7f	idTurn_556	conv_1004	BERT	todayilearned	author_428	5.0	0				0	1	25	1	11.983333333333333
gm2do7f	idTurn_557	conv_1004	BERT	todayilearned	author_429	5.0	1				0	1	14	1	10.183333333333334
gm2do7f	idTurn_558	conv_1004	BERT	todayilearned	author_430	5.0	0				0	1	31	1	44.91666666666666
gm2do7f	idTurn_559	conv_1004	BERT	todayilearned	author_431	5.0	0				0	0	16	1	99.61666666666666
gm2rx1t	idTurn_560	conv_1004	BERT	todayilearned	author_382	5.0	0				1	1	61	19	41.81666666666667
gm2ocnz	idTurn_561	conv_1004	BERT	todayilearned	author_387	5.0	0				0	0	6	13	39.66666666666666
gm1woxp	idTurn_562	conv_1004	BERT	todayilearned	author_432	5.0	0				0	1	9	11	233.3
gm25v90	idTurn_563	conv_1004	BERT	todayilearned	author_433	5.0	0				0	3	30	14	42.56666666666667
gm25v90	idTurn_564	conv_1004	BERT	todayilearned	author_387	5.0	0				0	0	2	14	3.433333333333333
gm25v90	idTurn_565	conv_1004	BERT	todayilearned	author_434	5.0	1				0	1	100	14	119.41666666666669
gm25v90	idTurn_566	conv_1004	BERT	todayilearned	author_435	5.0	1				0	0	36	14	190.91666666666663
gm2rxxz	idTurn_567	conv_1004	BERT	todayilearned	author_387	5.0	0				0	0	4	15	8.716666666666667
gm2cq0s	idTurn_568	conv_1004	BERT	todayilearned	author_387	5.0	0				0	1	35	52	17.666666666666668
gm2cq0s	idTurn_569	conv_1004	BERT	todayilearned	author_434	5.0	0				0	0	41	52	66.03333333333333
gm2cq0s	idTurn_570	conv_1004	BERT	todayilearned	author_436	5.0	1				0	0	20	52	7.416666666666667
gm2jnf1	idTurn_571	conv_1004	BERT	todayilearned	author_387	5.0	1				0	0	22	24	3.083333333333333
gm4hv6u	idTurn_572	conv_1004	BERT	todayilearned	author_387	5.0	0				1	0	54	36	29.2
gm4hv6u	idTurn_573	conv_1004	BERT	todayilearned	author_437	5.0	1				1	0	12	36	249.88333333333333
gm2vjbc	idTurn_574	conv_1004	BERT	todayilearned	author_387	5.0	0				0	1	69	10	6.9
gm1rs8a	idTurn_575	conv_1004	BERT	todayilearned	author_438	5.0	0				0	1	35	56	124.81666666666666
gm1rs8a	idTurn_576	conv_1004	BERT	todayilearned	author_402	5.0	0				0	2	15	56	16.216666666666665
gm1rzcq	idTurn_577	conv_1004	BERT	todayilearned	author_439	5.0	0				1	0	24	10	109.86666666666666
gm1rzcq	idTurn_578	conv_1004	BERT	todayilearned	author_440	5.0	0				1	0	5	10	892.5333333333333
gm1nhua	idTurn_579	conv_1004	BERT	todayilearned	author_400	5.0	0				0	0	6	1	101.11666666666666
gm2a15f	idTurn_580	conv_1004	BERT	todayilearned	author_441	5.0	1				0	0	12	13	352.3666666666667
gm1xhxv	idTurn_581	conv_1004	BERT	todayilearned	author_442	5.0	0				1	0	32	22	194.66666666666663
gm2f7sk	idTurn_582	conv_1004	BERT	todayilearned	author_434	6.0	0				1	2	55	25	41.06666666666667
gm2ez9t	idTurn_583	conv_1004	BERT	todayilearned	author_443	6.0	0				1	1	68	14	24.266666666666666
gm2jghi	idTurn_584	conv_1004	BERT	todayilearned	author_444	6.0	0				0	0	24	31	19.08333333333333
gm2wjz3	idTurn_585	conv_1004	BERT	todayilearned	author_445	6.0	0				0	1	23	61	12.95
gm2wjz3	idTurn_586	conv_1004	BERT	todayilearned	author_408	6.0	0				1	2	152	61	108.5
gm2q2p7	idTurn_587	conv_1004	BERT	todayilearned	author_446	6.0	0				0	1	4	9	107.81666666666666
gm2b88i	idTurn_588	conv_1004	BERT	todayilearned	author_387	6.0	0				0	0	16	30	145.35
gm2b88i	idTurn_589	conv_1004	BERT	todayilearned	author_447	6.0	0				0	0	14	30	671.8
gm2b88i	idTurn_590	conv_1004	BERT	todayilearned	author_448	6.0	0				0	1	61	30	183.4333333333333
gm2l1qa	idTurn_591	conv_1004	BERT	todayilearned	author_449	6.0	0				1	1	66	100	38.41666666666666
gm2ez1e	idTurn_592	conv_1004	BERT	todayilearned	author_450	6.0	1				1	0	17	35	79.35
gm4m0y0	idTurn_593	conv_1004	BERT	todayilearned	author_419	6.0	1				1	0	13	54	92.83333333333331
gm5hami	idTurn_594	conv_1004	BERT	todayilearned	author_419	6.0	0				1	0	16	12	16.1
gm2w9y8	idTurn_595	conv_1004	BERT	todayilearned	author_451	6.0	0				0	0	1	69	2.75
gm27qv4	idTurn_596	conv_1004	BERT	todayilearned	author_452	6.0	0				0	1	18	35	16.666666666666668
gm1tx7j	idTurn_597	conv_1004	BERT	todayilearned	author_376	6.0	0				0	0	23	15	1174.7333333333331
gm1tx7j	idTurn_598	conv_1004	BERT	todayilearned	author_194	6.0	0				0	0	9	15	97.03333333333332
gm262y2	idTurn_599	conv_1004	BERT	todayilearned	author_361	6.0	0				0	0	8	24	20.316666666666663
gm45enz	idTurn_600	conv_1004	BERT	todayilearned	author_361	6.0	0				0	0	1	5	76.5
gm2m72c	idTurn_601	conv_1004	BERT	todayilearned	author_377	6.0	0				0	1	41	32	33.05
gm2khnq	idTurn_602	conv_1004	BERT	todayilearned	author_453	7.0	0				0	0	22	55	45.03333333333333
gm2khnq	idTurn_603	conv_1004	BERT	todayilearned	author_444	7.0	0				0	0	13	55	11.833333333333334
gm2khnq	idTurn_604	conv_1004	BERT	todayilearned	author_428	7.0	0				1	1	48	55	3.2
gm2i3is	idTurn_605	conv_1004	BERT	todayilearned	author_454	7.0	1				0	0	14	68	699.1166666666667
gm2i3is	idTurn_606	conv_1004	BERT	todayilearned	author_429	7.0	0				1	1	19	68	2.7
gm2xwfx	idTurn_607	conv_1004	BERT	todayilearned	author_373	7.0	0				0	2	16	23	106.35
gm36tiq	idTurn_608	conv_1004	BERT	todayilearned	author_382	7.0	0				0	0	176	152	649.7666666666667
gm36tiq	idTurn_609	conv_1004	BERT	todayilearned	author_382	7.0	0				0	0	80	152	1186.05
gm36tiq	idTurn_610	conv_1004	BERT	todayilearned	author_455	7.0	0				0	0	70	152	579.2666666666667
gm36tiq	idTurn_611	conv_1004	BERT	todayilearned	author_456	7.0	0				1	0	48	152	73.88333333333334
gm31kvo	idTurn_612	conv_1004	BERT	todayilearned	author_357	7.0	0				0	1	15	4	274.8
gm2xb8f	idTurn_613	conv_1004	BERT	todayilearned	author_448	7.0	0				0	0	1	61	0.3166666666666666
gm2pp9s	idTurn_614	conv_1004	BERT	todayilearned	author_435	7.0	0				0	0	97	66	37.73333333333333
gm2pp9s	idTurn_615	conv_1004	BERT	todayilearned	author_434	7.0	0				1	0	29	66	85.9
gm2oxkw	idTurn_616	conv_1004	BERT	todayilearned	author_387	7.0	0				0	0	29	17	37.5
gm4z9vl	idTurn_617	conv_1004	BERT	todayilearned	author_387	7.0	0				0	0	25	13	3.433333333333333
gm5jhxc	idTurn_618	conv_1004	BERT	todayilearned	author_437	7.0	1				1	0	25	16	14.366666666666667
gm29uni	idTurn_619	conv_1004	BERT	todayilearned	author_457	7.0	0				0	1	22	18	7.266666666666667
gm2q5l0	idTurn_620	conv_1004	BERT	todayilearned	author_404	7.0	0				1	0	28	41	138.85
gm2kw2v	idTurn_621	conv_1004	BERT	todayilearned	author_458	8.0	0				0	2	16	48	4.833333333333333
gm2kw2v	idTurn_622	conv_1004	BERT	todayilearned	author_434	8.0	1				0	1	135	48	56.45
gm2ify9	idTurn_623	conv_1004	BERT	todayilearned	author_443	8.0	0				0	0	33	19	10.516666666666667
gm2ify9	idTurn_624	conv_1004	BERT	todayilearned	author_434	8.0	0				0	0	29	19	17.416666666666668
gm37p24	idTurn_625	conv_1004	BERT	todayilearned	author_459	8.0	0				0	3	7	16	41.7
gm37p24	idTurn_626	conv_1004	BERT	todayilearned	author_460	8.0	0				0	1	14	16	581.4
gm3chy5	idTurn_627	conv_1004	BERT	todayilearned	author_408	8.0	0				1	2	25	48	15.633333333333333
gm3m2c3	idTurn_628	conv_1004	BERT	todayilearned	author_461	8.0	0				0	0	11	15	367.98333333333335
gm2z46v	idTurn_629	conv_1004	BERT	todayilearned	author_449	8.0	0				0	0	68	29	509.5833333333333
gm5lgow	idTurn_630	conv_1004	BERT	todayilearned	author_419	8.0	0				1	0	21	25	24.933333333333334
gm2as30	idTurn_631	conv_1004	BERT	todayilearned	author_438	8.0	0				0	0	21	22	115.4
gm34jb1	idTurn_632	conv_1004	BERT	todayilearned	author_377	8.0	0				1	0	6	28	678.3333333333334
gm2lhky	idTurn_633	conv_1004	BERT	todayilearned	author_462	9.0	0				0	0	85	16	38.18333333333333
gm2lhky	idTurn_634	conv_1004	BERT	todayilearned	author_463	9.0	0				0	2	89	16	10.0
gm2rn80	idTurn_635	conv_1004	BERT	todayilearned	author_464	9.0	1				1	0	86	135	17.75
gm3ax7c	idTurn_636	conv_1004	BERT	todayilearned	author_465	9.0	0				0	1	6	7	162.76666666666668
gm3ax7c	idTurn_637	conv_1004	BERT	todayilearned	author_466	9.0	0				0	1	10	7	79.78333333333333
gm3ax7c	idTurn_638	conv_1004	BERT	todayilearned	author_440	9.0	0				1	0	2	7	403.26666666666665
gm4nvhh	idTurn_639	conv_1004	BERT	todayilearned	author_467	9.0	0				0	0	5	14	59.85
gm3dmba	idTurn_640	conv_1004	BERT	todayilearned	author_468	9.0	1				1	0	18	25	12.3
gm3dmba	idTurn_641	conv_1004	BERT	todayilearned	author_456	9.0	0				1	0	6	25	5.25
gm3dmba	idTurn_642	conv_1004	BERT	todayilearned	author_455	9.0	1				1	0	29	25	492.8333333333333
gm5otkr	idTurn_643	conv_1004	BERT	todayilearned	author_437	9.0	0				0	0	48	21	57.13333333333333
gm4wdy0	idTurn_644	conv_1004	BERT	todayilearned	author_404	9.0	1				1	0	104	6	1412.5666666666666
gm2mpyd	idTurn_645	conv_1004	BERT	todayilearned	author_469	10.0	0				0	0	15	89	689.4333333333333
gm2mpyd	idTurn_646	conv_1004	BERT	todayilearned	author_470	10.0	0				0	0	8	89	24.95
gm2tnfv	idTurn_647	conv_1004	BERT	todayilearned	author_434	10.0	1				0	0	38	86	50.71666666666667
gm3lzzt	idTurn_648	conv_1004	BERT	todayilearned	author_471	10.0	0				0	0	17	6	143.13333333333333
gm3gjc2	idTurn_649	conv_1004	BERT	todayilearned	author_472	10.0	1				0	0	5	10	35.53333333333333
gm459cb	idTurn_650	conv_1004	BERT	todayilearned	author_459	10.0	1				0	0	3	2	130.18333333333334
gm3eh8y	idTurn_651	conv_1004	BERT	todayilearned	author_408	10.0	1				1	0	165	18	5.033333333333333
gm3dzfx	idTurn_652	conv_1004	BERT	todayilearned	author_408	10.0	0				0	0	1	6	2.75
gm4mi81	idTurn_653	conv_1004	BERT	todayilearned	author_408	10.0	0				0	0	75	29	348.6666666666667
gm8tm01	idTurn_654	conv_1004	BERT	todayilearned	author_377	10.0	0				1	0	111	104	12.25
gm3etul	idTurn_655	conv_1004	BERT	todayilearned	author_468	11.0	0				0	0	68	165	6.583333333333333
gm8v2mk	idTurn_656	conv_1004	BERT	todayilearned	author_404	11.0	0				0	0	78	111	232.28333333333333
__post__	idTurn_657	conv_1005	BERT	pics	author_473	1.0	0				0	2	8	0	0.0
livu2h	idTurn_658	conv_1005	BERT	pics	author_474	2.0	0				0	0	6	8	66.16666666666667
livu2h	idTurn_659	conv_1005	BERT	pics	author_475	2.0	0				0	0	3	8	191.65
__post__	idTurn_660	conv_1006	BERT	coronavirus	author_476	1.0	0				0	15	19	0	0.0
lhvehe	idTurn_661	conv_1006	BERT	coronavirus	author_477	2.0	1				0	2	15	19	103.35
lhvehe	idTurn_662	conv_1006	BERT	coronavirus	author_478	2.0	0				0	4	28	19	145.73333333333332
lhvehe	idTurn_663	conv_1006	BERT	coronavirus	author_479	2.0	0				0	1	28	19	108.83333333333331
lhvehe	idTurn_664	conv_1006	BERT	coronavirus	author_480	2.0	0				0	0	18	19	106.15
lhvehe	idTurn_665	conv_1006	BERT	coronavirus	author_481	2.0	0				0	2	36	19	113.8
lhvehe	idTurn_666	conv_1006	BERT	coronavirus	author_482	2.0	0				0	0	3	19	108.26666666666668
lhvehe	idTurn_667	conv_1006	BERT	coronavirus	author_483	2.0	1				0	2	37	19	263.1
lhvehe	idTurn_668	conv_1006	BERT	coronavirus	author_484	2.0	0				0	0	31	19	252.9833333333333
lhvehe	idTurn_669	conv_1006	BERT	coronavirus	author_485	2.0	0				0	0	3	19	740.1333333333333
lhvehe	idTurn_670	conv_1006	BERT	coronavirus	author_486	2.0	0				0	0	9	19	885.4666666666667
lhvehe	idTurn_671	conv_1006	BERT	coronavirus	author_476	2.0	0				0	0	53	19	0.0833333333333333
lhvehe	idTurn_672	conv_1006	BERT	coronavirus	author_487	2.0	0				0	2	102	19	416.3333333333333
lhvehe	idTurn_673	conv_1006	BERT	coronavirus	author_488	2.0	0				0	0	33	19	546.5
lhvehe	idTurn_674	conv_1006	BERT	coronavirus	author_489	2.0	0				0	5	1	19	104.4
lhvehe	idTurn_675	conv_1006	BERT	coronavirus	author_490	2.0	0				0	0	34	19	227.03333333333333
gmzwsdj	idTurn_676	conv_1006	BERT	coronavirus	author_484	3.0	0				0	0	18	15	147.83333333333334
gmzwsdj	idTurn_677	conv_1006	BERT	coronavirus	author_491	3.0	0				1	0	42	15	911.3666666666668
gn01x9a	idTurn_678	conv_1006	BERT	coronavirus	author_492	3.0	0				1	0	20	28	28.416666666666668
gn01x9a	idTurn_679	conv_1006	BERT	coronavirus	author_493	3.0	1				0	1	5	28	21.08333333333333
gn01x9a	idTurn_680	conv_1006	BERT	coronavirus	author_494	3.0	0				0	0	45	28	733.1333333333333
gn01x9a	idTurn_681	conv_1006	BERT	coronavirus	author_495	3.0	0				0	0	8	28	137.31666666666666
gmzxgph	idTurn_682	conv_1006	BERT	coronavirus	author_496	3.0	0				0	1	46	28	3.283333333333333
gmzy2jm	idTurn_683	conv_1006	BERT	coronavirus	author_497	3.0	0				0	1	11	36	58.266666666666666
gmzy2jm	idTurn_684	conv_1006	BERT	coronavirus	author_498	3.0	0				0	1	48	36	228.63333333333333
gn0fg6q	idTurn_685	conv_1006	BERT	coronavirus	author_499	3.0	0				1	0	33	37	18.433333333333334
gn0fg6q	idTurn_686	conv_1006	BERT	coronavirus	author_500	3.0	1				1	2	42	37	20.0
gn0wg4u	idTurn_687	conv_1006	BERT	coronavirus	author_501	3.0	1				0	0	20	102	60.88333333333333
gn0wg4u	idTurn_688	conv_1006	BERT	coronavirus	author_502	3.0	0				0	0	29	102	97.06666666666666
gmzwwzi	idTurn_689	conv_1006	BERT	coronavirus	author_503	3.0	0				0	0	11	1	3.183333333333333
gmzwwzi	idTurn_690	conv_1006	BERT	coronavirus	author_504	3.0	0				0	5	1	1	5.2
gmzwwzi	idTurn_691	conv_1006	BERT	coronavirus	author_505	3.0	0				0	0	12	1	3.2
gmzwwzi	idTurn_692	conv_1006	BERT	coronavirus	author_506	3.0	0				0	0	92	1	61.41666666666666
gmzwwzi	idTurn_693	conv_1006	BERT	coronavirus	author_507	3.0	0				0	0	40	1	61.98333333333333
gn27ae3	idTurn_694	conv_1006	BERT	coronavirus	author_477	4.0	0				0	0	10	42	6.433333333333334
gn058s5	idTurn_695	conv_1006	BERT	coronavirus	author_478	4.0	0				0	0	16	20	0.4833333333333333
gn04e9a	idTurn_696	conv_1006	BERT	coronavirus	author_508	4.0	0				0	0	13	5	40.43333333333333
gmzxv44	idTurn_697	conv_1006	BERT	coronavirus	author_478	4.0	0				0	2	15	46	34.11666666666667
gn0505w	idTurn_698	conv_1006	BERT	coronavirus	author_509	4.0	0				0	0	12	11	351.46666666666664
gn0ofrs	idTurn_699	conv_1006	BERT	coronavirus	author_510	4.0	0				0	0	7	48	131.11666666666667
gn0hk7s	idTurn_700	conv_1006	BERT	coronavirus	author_483	4.0	0				1	0	45	33	8.75
gn0hqmh	idTurn_701	conv_1006	BERT	coronavirus	author_511	4.0	0				0	1	27	42	53.66666666666666
gn0hqmh	idTurn_702	conv_1006	BERT	coronavirus	author_483	4.0	0				0	0	46	42	6.55
gn0hqmh	idTurn_703	conv_1006	BERT	coronavirus	author_512	4.0	0				0	1	16	42	79.43333333333334
gmzxk29	idTurn_704	conv_1006	BERT	coronavirus	author_505	4.0	0				1	0	4	1	2.35
gmzxk29	idTurn_705	conv_1006	BERT	coronavirus	author_513	4.0	1				1	0	16	1	22.266666666666666
gmzxk29	idTurn_706	conv_1006	BERT	coronavirus	author_514	4.0	0				0	1	1	1	1.3333333333333333
gmzxk29	idTurn_707	conv_1006	BERT	coronavirus	author_515	4.0	1				0	0	4	1	38.95
gmzxk29	idTurn_708	conv_1006	BERT	coronavirus	author_516	4.0	0				1	4	1	1	5.416666666666667
gn01za0	idTurn_709	conv_1006	BERT	coronavirus	author_517	5.0	0				0	0	1	15	13.8
gn01za0	idTurn_710	conv_1006	BERT	coronavirus	author_518	5.0	0				0	0	4	15	184.6833333333333
gn0ijuy	idTurn_711	conv_1006	BERT	coronavirus	author_499	5.0	0				0	0	32	45	57.45
gn0nsuy	idTurn_712	conv_1006	BERT	coronavirus	author_512	5.0	1				0	0	28	27	26.616666666666667
gn0qpqq	idTurn_713	conv_1006	BERT	coronavirus	author_501	5.0	0				0	0	20	16	111.43333333333334
gmzxucx	idTurn_714	conv_1006	BERT	coronavirus	author_504	5.0	0				0	0	12	4	0.9833333333333332
gn009ca	idTurn_715	conv_1006	BERT	coronavirus	author_504	5.0	0				0	0	25	16	2.933333333333333
gmzxpyq	idTurn_716	conv_1006	BERT	coronavirus	author_15	5.0	0				0	0	63	1	0.0166666666666666
gmzy7th	idTurn_717	conv_1006	BERT	coronavirus	author_519	5.0	1				0	1	6	1	15.083333333333334
gmzy7th	idTurn_718	conv_1006	BERT	coronavirus	author_504	5.0	0				0	1	5	1	0.7333333333333333
gmzy7th	idTurn_719	conv_1006	BERT	coronavirus	author_506	5.0	0				0	0	76	1	59.5
gmzy7th	idTurn_720	conv_1006	BERT	coronavirus	author_513	5.0	0				0	2	57	1	15.15
gmzy7th	idTurn_721	conv_1006	BERT	coronavirus	author_520	5.0	0				0	1	1	1	17.75
gn001nh	idTurn_722	conv_1006	BERT	coronavirus	author_521	6.0	1				0	0	4	6	3.033333333333333
gmzyb1z	idTurn_723	conv_1006	BERT	coronavirus	author_522	6.0	0				0	2	1	5	15.566666666666666
gn0020t	idTurn_724	conv_1006	BERT	coronavirus	author_521	6.0	1				0	2	16	57	3.966666666666667
gn0020t	idTurn_725	conv_1006	BERT	coronavirus	author_523	6.0	0				0	1	1	57	24.65
gn00ddk	idTurn_726	conv_1006	BERT	coronavirus	author_506	6.0	0				0	0	76	1	41.81666666666667
gn0070f	idTurn_727	conv_1006	BERT	coronavirus	author_524	7.0	0				0	1	1	1	1.6333333333333333
gn0070f	idTurn_728	conv_1006	BERT	coronavirus	author_525	7.0	0				0	0	80	1	137.65
gn00j8x	idTurn_729	conv_1006	BERT	coronavirus	author_504	7.0	0				0	0	5	16	21.03333333333333
gn00j8x	idTurn_730	conv_1006	BERT	coronavirus	author_526	7.0	0				1	1	1	16	25.75
gn02zy6	idTurn_731	conv_1006	BERT	coronavirus	author_506	7.0	0				0	0	92	1	293.93333333333334
gn00e3c	idTurn_732	conv_1006	BERT	coronavirus	author_527	8.0	0				0	1	1	1	59.81666666666667
gn03ld5	idTurn_733	conv_1006	BERT	coronavirus	author_521	8.0	1				0	1	8	1	0.8166666666666667
gn03ld5	idTurn_734	conv_1006	BERT	coronavirus	author_506	8.0	0				0	0	76	1	294.93333333333334
gn07e6x	idTurn_735	conv_1006	BERT	coronavirus	author_15	9.0	0				0	0	63	1	0.0166666666666666
gn03os1	idTurn_736	conv_1006	BERT	coronavirus	author_528	9.0	0				1	1	1	8	17.033333333333335
gn05nuf	idTurn_737	conv_1006	BERT	coronavirus	author_521	10.0	1				0	0	19	1	8.05
gn05nuf	idTurn_738	conv_1006	BERT	coronavirus	author_506	10.0	0				0	0	76	1	276.96666666666664
__post__	idTurn_739	conv_1007	BERT	aww	author_529	1.0	0				0	72	14	0	0.0
ldjf5r	idTurn_740	conv_1007	BERT	aww	author_530	2.0	0				0	6	28	14	43.6
ldjf5r	idTurn_741	conv_1007	BERT	aww	author_531	2.0	0				0	0	2	14	27.25
ldjf5r	idTurn_742	conv_1007	BERT	aww	author_532	2.0	0				0	2	3	14	18.5
ldjf5r	idTurn_743	conv_1007	BERT	aww	author_533	2.0	0				0	6	11	14	42.8
ldjf5r	idTurn_744	conv_1007	BERT	aww	author_534	2.0	0				1	2	9	14	4.383333333333334
ldjf5r	idTurn_745	conv_1007	BERT	aww	author_535	2.0	0				0	2	46	14	424.1
ldjf5r	idTurn_746	conv_1007	BERT	aww	author_536	2.0	0				0	0	25	14	51.93333333333333
ldjf5r	idTurn_747	conv_1007	BERT	aww	author_537	2.0	0				0	0	12	14	248.85
ldjf5r	idTurn_748	conv_1007	BERT	aww	author_538	2.0	0				0	2	5	14	227.4333333333333
ldjf5r	idTurn_749	conv_1007	BERT	aww	author_539	2.0	1				0	0	7	14	95.13333333333334
ldjf5r	idTurn_750	conv_1007	BERT	aww	author_540	2.0	0				0	1	7	14	139.73333333333332
ldjf5r	idTurn_751	conv_1007	BERT	aww	author_541	2.0	1				0	0	6	14	259.4
ldjf5r	idTurn_752	conv_1007	BERT	aww	author_542	2.0	1				0	0	18	14	78.41666666666667
ldjf5r	idTurn_753	conv_1007	BERT	aww	author_543	2.0	1				0	0	15	14	222.53333333333333
ldjf5r	idTurn_754	conv_1007	BERT	aww	author_544	2.0	0				0	0	18	14	797.4166666666666
ldjf5r	idTurn_755	conv_1007	BERT	aww	author_545	2.0	0				0	0	13	14	812.05
ldjf5r	idTurn_756	conv_1007	BERT	aww	author_546	2.0	0				0	0	16	14	221.4333333333333
ldjf5r	idTurn_757	conv_1007	BERT	aww	author_547	2.0	0				0	0	4	14	50.16666666666666
ldjf5r	idTurn_758	conv_1007	BERT	aww	author_548	2.0	0				0	0	7	14	351.35
ldjf5r	idTurn_759	conv_1007	BERT	aww	author_549	2.0	1				0	0	17	14	431.25
ldjf5r	idTurn_760	conv_1007	BERT	aww	author_550	2.0	0				1	0	13	14	83.18333333333334
ldjf5r	idTurn_761	conv_1007	BERT	aww	author_551	2.0	0				0	0	8	14	99.71666666666668
ldjf5r	idTurn_762	conv_1007	BERT	aww	author_552	2.0	0				0	0	152	14	457.9166666666667
ldjf5r	idTurn_763	conv_1007	BERT	aww	author_553	2.0	0				0	0	11	14	762.4666666666667
ldjf5r	idTurn_764	conv_1007	BERT	aww	author_554	2.0	0				0	0	19	14	769.2
ldjf5r	idTurn_765	conv_1007	BERT	aww	author_555	2.0	0				0	0	23	14	775.25
ldjf5r	idTurn_766	conv_1007	BERT	aww	author_556	2.0	0				0	0	6	14	782.6833333333333
ldjf5r	idTurn_767	conv_1007	BERT	aww	author_557	2.0	1				0	0	9	14	789.7333333333333
ldjf5r	idTurn_768	conv_1007	BERT	aww	author_558	2.0	0				0	0	4	14	134.83333333333334
ldjf5r	idTurn_769	conv_1007	BERT	aww	author_559	2.0	0				0	0	1	14	241.8
ldjf5r	idTurn_770	conv_1007	BERT	aww	author_560	2.0	0				0	0	4	14	281.31666666666666
ldjf5r	idTurn_771	conv_1007	BERT	aww	author_561	2.0	0				0	0	4	14	551.8
ldjf5r	idTurn_772	conv_1007	BERT	aww	author_562	2.0	0				0	0	5	14	589.3833333333333
ldjf5r	idTurn_773	conv_1007	BERT	aww	author_563	2.0	1				0	0	4	14	605.95
ldjf5r	idTurn_774	conv_1007	BERT	aww	author_564	2.0	0				0	0	16	14	609.3166666666667
ldjf5r	idTurn_775	conv_1007	BERT	aww	author_565	2.0	0				0	0	9	14	620.65
ldjf5r	idTurn_776	conv_1007	BERT	aww	author_566	2.0	0				0	0	10	14	643.45
ldjf5r	idTurn_777	conv_1007	BERT	aww	author_567	2.0	0				0	0	7	14	875.7333333333333
ldjf5r	idTurn_778	conv_1007	BERT	aww	author_568	2.0	0				0	0	5	14	333.8666666666667
ldjf5r	idTurn_779	conv_1007	BERT	aww	author_569	2.0	1				0	0	8	14	402.01666666666665
ldjf5r	idTurn_780	conv_1007	BERT	aww	author_570	2.0	0				0	0	17	14	437.76666666666665
ldjf5r	idTurn_781	conv_1007	BERT	aww	author_571	2.0	1				0	0	4	14	65.26666666666667
ldjf5r	idTurn_782	conv_1007	BERT	aww	author_572	2.0	0				0	0	5	14	328.85
ldjf5r	idTurn_783	conv_1007	BERT	aww	author_573	2.0	0				0	0	4	14	271.01666666666665
ldjf5r	idTurn_784	conv_1007	BERT	aww	author_574	2.0	0				0	0	27	14	321.0
ldjf5r	idTurn_785	conv_1007	BERT	aww	author_575	2.0	0				0	0	7	14	364.95
ldjf5r	idTurn_786	conv_1007	BERT	aww	author_576	2.0	0				0	0	5	14	392.55
ldjf5r	idTurn_787	conv_1007	BERT	aww	author_577	2.0	0				0	0	6	14	436.15
ldjf5r	idTurn_788	conv_1007	BERT	aww	author_578	2.0	1				0	0	16	14	455.6333333333333
ldjf5r	idTurn_789	conv_1007	BERT	aww	author_579	2.0	0				0	0	9	14	474.65
ldjf5r	idTurn_790	conv_1007	BERT	aww	author_580	2.0	0				0	0	3	14	474.95
ldjf5r	idTurn_791	conv_1007	BERT	aww	author_581	2.0	0				0	0	2	14	508.25
ldjf5r	idTurn_792	conv_1007	BERT	aww	author_582	2.0	0				0	0	6	14	512.95
ldjf5r	idTurn_793	conv_1007	BERT	aww	author_583	2.0	0				0	0	15	14	530.6
ldjf5r	idTurn_794	conv_1007	BERT	aww	author_584	2.0	0				0	0	38	14	546.65
ldjf5r	idTurn_795	conv_1007	BERT	aww	author_585	2.0	1				0	0	9	14	553.65
ldjf5r	idTurn_796	conv_1007	BERT	aww	author_586	2.0	0				0	0	7	14	556.7166666666667
ldjf5r	idTurn_797	conv_1007	BERT	aww	author_587	2.0	0				0	0	52	14	570.9
ldjf5r	idTurn_798	conv_1007	BERT	aww	author_588	2.0	0				0	0	9	14	616.3666666666667
ldjf5r	idTurn_799	conv_1007	BERT	aww	author_589	2.0	0				0	0	7	14	620.6833333333333
ldjf5r	idTurn_800	conv_1007	BERT	aww	author_590	2.0	0				0	0	6	14	688.1833333333333
ldjf5r	idTurn_801	conv_1007	BERT	aww	author_591	2.0	1				0	0	12	14	689.6
ldjf5r	idTurn_802	conv_1007	BERT	aww	author_592	2.0	1				0	0	11	14	699.3333333333334
ldjf5r	idTurn_803	conv_1007	BERT	aww	author_593	2.0	1				0	0	5	14	716.2333333333333
ldjf5r	idTurn_804	conv_1007	BERT	aww	author_594	2.0	0				0	0	7	14	718.5166666666667
ldjf5r	idTurn_805	conv_1007	BERT	aww	author_595	2.0	0				0	0	21	14	745.75
ldjf5r	idTurn_806	conv_1007	BERT	aww	author_596	2.0	1				0	0	7	14	749.1333333333333
ldjf5r	idTurn_807	conv_1007	BERT	aww	author_597	2.0	0				0	0	12	14	758.4833333333333
ldjf5r	idTurn_808	conv_1007	BERT	aww	author_598	2.0	0				0	0	2	14	777.6666666666666
ldjf5r	idTurn_809	conv_1007	BERT	aww	author_599	2.0	0				0	0	3	14	790.15
ldjf5r	idTurn_810	conv_1007	BERT	aww	author_600	2.0	0				0	0	34	14	818.15
ldjf5r	idTurn_811	conv_1007	BERT	aww	author_601	2.0	1				0	0	11	14	840.2166666666667
gm6ana4	idTurn_812	conv_1007	BERT	aww	author_602	3.0	1				0	0	8	28	156.21666666666667
gm6ana4	idTurn_813	conv_1007	BERT	aww	author_603	3.0	0				0	2	78	28	459.51666666666665
gm6ana4	idTurn_814	conv_1007	BERT	aww	author_604	3.0	1				0	0	39	28	577.65
gm6ana4	idTurn_815	conv_1007	BERT	aww	author_605	3.0	0				0	0	10	28	424.25
gm6ana4	idTurn_816	conv_1007	BERT	aww	author_606	3.0	0				0	0	4	28	533.5833333333334
gm6ana4	idTurn_817	conv_1007	BERT	aww	author_607	3.0	0				0	0	5	28	774.85
gm67lrd	idTurn_818	conv_1007	BERT	aww	author_608	3.0	0				0	0	8	3	230.8333333333333
gm67lrd	idTurn_819	conv_1007	BERT	aww	author_609	3.0	0				0	0	5	3	346.7333333333333
gm6aju0	idTurn_820	conv_1007	BERT	aww	author_610	3.0	0				0	1	11	11	143.56666666666666
gm6aju0	idTurn_821	conv_1007	BERT	aww	author_611	3.0	0				0	1	18	11	391.95
gm6aju0	idTurn_822	conv_1007	BERT	aww	author_612	3.0	1				0	1	9	11	388.3
gm6aju0	idTurn_823	conv_1007	BERT	aww	author_552	3.0	0				0	0	36	11	403.0833333333333
gm6aju0	idTurn_824	conv_1007	BERT	aww	author_613	3.0	0				0	0	13	11	551.6666666666666
gm6aju0	idTurn_825	conv_1007	BERT	aww	author_614	3.0	0				0	0	13	11	634.5
gm65v1t	idTurn_826	conv_1007	BERT	aww	author_615	3.0	0				1	0	19	9	262.9
gm65v1t	idTurn_827	conv_1007	BERT	aww	author_616	3.0	0				0	0	12	9	234.1833333333333
gm65v1t	idTurn_828	conv_1007	BERT	aww	author_529	3.0	0				0	1	16	9	2.4833333333333334
gm7f4t0	idTurn_829	conv_1007	BERT	aww	author_617	3.0	0				0	0	21	46	131.68333333333334
gm7f4t0	idTurn_830	conv_1007	BERT	aww	author_618	3.0	0				0	1	7	46	14.283333333333331
gm6voxc	idTurn_831	conv_1007	BERT	aww	author_552	3.0	0				0	0	4	5	219.11666666666667
gm6voxc	idTurn_832	conv_1007	BERT	aww	author_619	3.0	0				0	1	13	5	393.78333333333336
gm6lrzd	idTurn_833	conv_1007	BERT	aww	author_620	3.0	0				0	0	26	7	492.7
gm6fbdg	idTurn_834	conv_1007	BERT	aww	author_529	3.0	0				1	0	18	13	2.283333333333333
gm7l177	idTurn_835	conv_1007	BERT	aww	author_617	4.0	1				0	0	9	78	51.5
gm7l177	idTurn_836	conv_1007	BERT	aww	author_621	4.0	0				0	0	29	78	287.0833333333333
gm6r23e	idTurn_837	conv_1007	BERT	aww	author_622	4.0	0				0	1	16	11	161.66666666666666
gm7fzz9	idTurn_838	conv_1007	BERT	aww	author_552	4.0	0				0	0	23	18	7.15
gm7fphh	idTurn_839	conv_1007	BERT	aww	author_620	4.0	0				0	1	17	9	199.96666666666667
gm700jj	idTurn_840	conv_1007	BERT	aww	author_534	4.0	1				1	0	3	19	49.6
gm665vk	idTurn_841	conv_1007	BERT	aww	author_623	4.0	1				0	1	3	16	44.46666666666667
gm7gacp	idTurn_842	conv_1007	BERT	aww	author_603	4.0	0				0	0	2	7	66.95
gm7sk57	idTurn_843	conv_1007	BERT	aww	author_624	4.0	0				0	0	7	13	138.26666666666668
gm6fkr2	idTurn_844	conv_1007	BERT	aww	author_550	4.0	0				1	2	21	18	15.466666666666669
gm789fo	idTurn_845	conv_1007	BERT	aww	author_533	5.0	0				0	0	5	16	27.0
gm7t4pa	idTurn_846	conv_1007	BERT	aww	author_625	5.0	0				0	0	17	17	102.28333333333332
gm755ch	idTurn_847	conv_1007	BERT	aww	author_615	5.0	0				1	0	6	3	1.6333333333333333
gm6bk90	idTurn_848	conv_1007	BERT	aww	author_626	5.0	0				0	0	2	3	107.48333333333332
gm6hcl1	idTurn_849	conv_1007	BERT	aww	author_627	5.0	0				0	1	9	21	171.4
gm6hcl1	idTurn_850	conv_1007	BERT	aww	author_529	5.0	0				1	1	18	21	2.6333333333333333
gm6hcl1	idTurn_851	conv_1007	BERT	aww	author_552	5.0	0				0	0	7	21	346.6166666666667
gm75b9v	idTurn_852	conv_1007	BERT	aww	author_534	6.0	0				0	0	4	6	0.5333333333333333
gm70jqa	idTurn_853	conv_1007	BERT	aww	author_628	6.0	0				1	0	15	9	99.75
gm6hney	idTurn_854	conv_1007	BERT	aww	author_550	6.0	0				0	0	12	18	3.333333333333333
gm6hney	idTurn_855	conv_1007	BERT	aww	author_546	6.0	0				0	0	7	18	120.35
gm7ajtw	idTurn_856	conv_1007	BERT	aww	author_627	7.0	0				1	0	19	15	141.11666666666667
gm7lq2o	idTurn_857	conv_1007	BERT	aww	author_628	8.0	0				0	0	59	19	2.1666666666666665
__post__	idTurn_858	conv_1008	BERT	showerthoughts	author_629	1.0	0				0	3	13	0	0.0
lfytzl	idTurn_859	conv_1008	BERT	showerthoughts	author_630	2.0	1				0	1	13	13	5.116666666666666
lfytzl	idTurn_860	conv_1008	BERT	showerthoughts	author_631	2.0	1				0	0	15	13	17.1
lfytzl	idTurn_861	conv_1008	BERT	showerthoughts	author_632	2.0	0				0	0	10	13	20.316666666666663
gmok08m	idTurn_862	conv_1008	BERT	showerthoughts	author_633	3.0	1				1	0	32	13	20.366666666666667
gmol7sz	idTurn_863	conv_1008	BERT	showerthoughts	author_630	4.0	0				1	0	13	32	2.066666666666667
gmolca6	idTurn_864	conv_1008	BERT	showerthoughts	author_633	5.0	1				1	0	49	13	4.966666666666667
gmolmvh	idTurn_865	conv_1008	BERT	showerthoughts	author_630	6.0	1				0	1	56	49	11.05
gmomav4	idTurn_866	conv_1008	BERT	showerthoughts	author_634	7.0	0				1	0	1	56	6.1
gmomo1s	idTurn_867	conv_1008	BERT	showerthoughts	author_630	8.0	0				0	0	1	1	1.45
__post__	idTurn_868	conv_1009	BERT	showerthoughts	author_635	1.0	0				0	26	19	0	0.0
lfu5dv	idTurn_869	conv_1009	BERT	showerthoughts	author_636	2.0	0				0	0	11	19	7.45
lfu5dv	idTurn_870	conv_1009	BERT	showerthoughts	author_637	2.0	0				0	1	5	19	11.083333333333334
lfu5dv	idTurn_871	conv_1009	BERT	showerthoughts	author_638	2.0	1				0	0	2	19	27.516666666666666
lfu5dv	idTurn_872	conv_1009	BERT	showerthoughts	author_639	2.0	0				0	0	3	19	1.0333333333333334
lfu5dv	idTurn_873	conv_1009	BERT	showerthoughts	author_640	2.0	0				0	0	6	19	16.366666666666667
lfu5dv	idTurn_874	conv_1009	BERT	showerthoughts	author_641	2.0	0				0	0	12	19	18.683333333333334
lfu5dv	idTurn_875	conv_1009	BERT	showerthoughts	author_642	2.0	0				0	1	10	19	22.966666666666665
lfu5dv	idTurn_876	conv_1009	BERT	showerthoughts	author_643	2.0	0				0	0	8	19	27.78333333333333
lfu5dv	idTurn_877	conv_1009	BERT	showerthoughts	author_644	2.0	0				0	0	10	19	36.16666666666666
lfu5dv	idTurn_878	conv_1009	BERT	showerthoughts	author_645	2.0	0				0	0	6	19	2.05
lfu5dv	idTurn_879	conv_1009	BERT	showerthoughts	author_646	2.0	0				0	0	5	19	12.733333333333333
lfu5dv	idTurn_880	conv_1009	BERT	showerthoughts	author_647	2.0	1				0	0	6	19	21.8
lfu5dv	idTurn_881	conv_1009	BERT	showerthoughts	author_648	2.0	0				0	0	1	19	26.45
lfu5dv	idTurn_882	conv_1009	BERT	showerthoughts	author_649	2.0	0				0	0	9	19	344.5
lfu5dv	idTurn_883	conv_1009	BERT	showerthoughts	author_650	2.0	0				0	0	18	19	52.96666666666667
lfu5dv	idTurn_884	conv_1009	BERT	showerthoughts	author_651	2.0	0				0	0	3	19	67.08333333333333
lfu5dv	idTurn_885	conv_1009	BERT	showerthoughts	author_652	2.0	0				0	0	19	19	211.26666666666668
lfu5dv	idTurn_886	conv_1009	BERT	showerthoughts	author_653	2.0	0				0	0	1	19	314.51666666666665
lfu5dv	idTurn_887	conv_1009	BERT	showerthoughts	author_654	2.0	1				0	0	7	19	381.9
lfu5dv	idTurn_888	conv_1009	BERT	showerthoughts	author_655	2.0	0				0	0	12	19	497.06666666666666
lfu5dv	idTurn_889	conv_1009	BERT	showerthoughts	author_656	2.0	0				0	0	7	19	563.5833333333334
lfu5dv	idTurn_890	conv_1009	BERT	showerthoughts	author_657	2.0	0				0	1	14	19	631.05
lfu5dv	idTurn_891	conv_1009	BERT	showerthoughts	author_658	2.0	0				0	0	2	19	644.3166666666667
lfu5dv	idTurn_892	conv_1009	BERT	showerthoughts	author_659	2.0	0				0	0	28	19	659.4166666666666
lfu5dv	idTurn_893	conv_1009	BERT	showerthoughts	author_660	2.0	1				0	0	23	19	690.75
lfu5dv	idTurn_894	conv_1009	BERT	showerthoughts	author_661	2.0	0				0	0	10	19	319.68333333333334
gmnvuuc	idTurn_895	conv_1009	BERT	showerthoughts	author_662	3.0	0				0	1	4	5	59.13333333333333
gmnx1w8	idTurn_896	conv_1009	BERT	showerthoughts	author_663	3.0	0				0	1	9	10	7.2
gmp84pa	idTurn_897	conv_1009	BERT	showerthoughts	author_664	3.0	0				0	1	3	14	3.9
gmp84pa	idTurn_898	conv_1009	BERT	showerthoughts	author_664	3.0	0				0	0	2	14	6.566666666666666
gmp84pa	idTurn_899	conv_1009	BERT	showerthoughts	author_664	3.0	0				0	0	1	14	8.25
gmo1kzx	idTurn_900	conv_1009	BERT	showerthoughts	author_665	4.0	0				0	0	5	4	59.16666666666666
gmnxrhb	idTurn_901	conv_1009	BERT	showerthoughts	author_666	4.0	1				0	0	53	9	459.73333333333335
gmp8lgr	idTurn_902	conv_1009	BERT	showerthoughts	author_664	4.0	0				0	0	1	3	0.15
__post__	idTurn_903	conv_101	Human	aww	author_667	1.0	0	0.0			0	1	7	0	0.0
ldvze4	idTurn_904	conv_101	BERT	aww	author_668	2.0	0				0	0	11	7	34.43333333333333
__post__	idTurn_905	conv_1010	BERT	worldnews	author_669	1.0	0				0	1	8	0	0.0
lffmgy	idTurn_906	conv_1010	BERT	worldnews	author_670	2.0	0				0	0	3	8	17.5
__post__	idTurn_907	conv_1011	BERT	videos	author_671	1.0	0				0	0	12	0	0.0
__post__	idTurn_908	conv_1012	BERT	changemyview	author_672	1.0	0				0	10	184	0	0.0
l5kopi	idTurn_909	conv_1012	BERT	changemyview	author_673	2.0	0				0	0	47	184	16.6
l5kopi	idTurn_910	conv_1012	BERT	changemyview	author_674	2.0	0				1	1	405	184	5.75
l5kopi	idTurn_911	conv_1012	BERT	changemyview	author_675	2.0	0				1	0	61	184	10.0
l5kopi	idTurn_912	conv_1012	BERT	changemyview	author_676	2.0	1				1	0	152	184	7.35
l5kopi	idTurn_913	conv_1012	BERT	changemyview	author_677	2.0	0				0	0	94	184	9.866666666666667
l5kopi	idTurn_914	conv_1012	BERT	changemyview	author_678	2.0	0				0	0	67	184	102.9
l5kopi	idTurn_915	conv_1012	BERT	changemyview	author_679	2.0	0				1	2	188	184	15.25
l5kopi	idTurn_916	conv_1012	BERT	changemyview	author_680	2.0	0				0	0	119	184	16.15
l5kopi	idTurn_917	conv_1012	BERT	changemyview	author_681	2.0	1				1	0	25	184	17.833333333333332
l5kopi	idTurn_918	conv_1012	BERT	changemyview	author_682	2.0	0				1	0	354	184	21.5
gkus0td	idTurn_919	conv_1012	BERT	changemyview	author_683	3.0	0				0	0	131	405	146.28333333333333
gkus0td	idTurn_920	conv_1012	BERT	changemyview	author_672	3.0	0				1	0	37	405	20.166666666666668
gkusmg4	idTurn_921	conv_1012	BERT	changemyview	author_672	3.0	0				1	3	69	61	2.45
gkus91r	idTurn_922	conv_1012	BERT	changemyview	author_672	3.0	0				1	1	37	152	3.1666666666666665
gkutdc5	idTurn_923	conv_1012	BERT	changemyview	author_672	3.0	0				0	1	21	188	0.9833333333333332
gkutdc5	idTurn_924	conv_1012	BERT	changemyview	author_684	3.0	0				1	0	17	188	7.083333333333333
gkutdc5	idTurn_925	conv_1012	BERT	changemyview	author_685	3.0	0				0	0	17	188	5871.85
gkutqis	idTurn_926	conv_1012	BERT	changemyview	author_672	3.0	0				0	0	12	25	1.4166666666666667
gkuu9ai	idTurn_927	conv_1012	BERT	changemyview	author_672	3.0	0				1	0	13	354	1.1166666666666667
gkuuwdy	idTurn_928	conv_1012	BERT	changemyview	author_674	4.0	0				0	0	14	37	3.716666666666667
gkusz0e	idTurn_929	conv_1012	BERT	changemyview	author_674	4.0	1				1	0	104	69	2.216666666666667
gkusz0e	idTurn_930	conv_1012	BERT	changemyview	author_686	4.0	0				1	0	56	69	3.3833333333333333
gkusz0e	idTurn_931	conv_1012	BERT	changemyview	author_675	4.0	0				1	0	72	69	3.8333333333333335
gkusz0e	idTurn_932	conv_1012	BERT	changemyview	author_687	4.0	0				0	0	71	69	770.5
gkusp5y	idTurn_933	conv_1012	BERT	changemyview	author_676	4.0	1				1	0	43	37	1.8333333333333333
gkusp5y	idTurn_934	conv_1012	BERT	changemyview	author_674	4.0	0				0	0	10	37	4.583333333333333
gkutica	idTurn_935	conv_1012	BERT	changemyview	author_673	4.0	0				0	0	12	21	0.4333333333333333
gkuudp2	idTurn_936	conv_1012	BERT	changemyview	author_679	4.0	0				1	0	35	17	4.55
gkuuf5b	idTurn_937	conv_1012	BERT	changemyview	author_682	4.0	0				1	0	44	13	6.033333333333333
gkutabq	idTurn_938	conv_1012	BERT	changemyview	author_672	5.0	0				1	1	16	104	0.8666666666666667
gkutgar	idTurn_939	conv_1012	BERT	changemyview	author_672	5.0	0				1	0	16	56	5.066666666666666
gkutilz	idTurn_940	conv_1012	BERT	changemyview	author_672	5.0	0				0	1	19	72	1.0333333333333334
gkusyhw	idTurn_941	conv_1012	BERT	changemyview	author_672	5.0	0				1	0	20	43	1.2333333333333334
gkuv1iu	idTurn_942	conv_1012	BERT	changemyview	author_684	5.0	0				1	0	50	35	5.583333333333333
gkuvawo	idTurn_943	conv_1012	BERT	changemyview	author_672	5.0	0				1	0	34	44	1.2666666666666666
gkuteqg	idTurn_944	conv_1012	BERT	changemyview	author_674	6.0	1				0	0	100	16	1.8333333333333333
gkuteqg	idTurn_945	conv_1012	BERT	changemyview	author_688	6.0	1				0	0	14	16	28.616666666666667
gkuu6al	idTurn_946	conv_1012	BERT	changemyview	author_686	6.0	0				0	0	11	16	4.733333333333333
gkutnut	idTurn_947	conv_1012	BERT	changemyview	author_673	6.0	0				0	0	12	19	0.4166666666666667
gkut4ow	idTurn_948	conv_1012	BERT	changemyview	author_676	6.0	1				1	0	66	20	3.65
gkuvuqd	idTurn_949	conv_1012	BERT	changemyview	author_679	6.0	0				1	0	62	50	9.383333333333333
gkuvhlu	idTurn_950	conv_1012	BERT	changemyview	author_682	6.0	0				0	0	136	34	8.633333333333333
gkutngx	idTurn_951	conv_1012	BERT	changemyview	author_672	7.0	0				1	0	31	66	3.1166666666666667
gkux8k3	idTurn_952	conv_1012	BERT	changemyview	author_684	7.0	0				1	0	29	62	2.95
gkuu3g8	idTurn_953	conv_1012	BERT	changemyview	author_676	8.0	0				1	0	62	31	7.55
gkuxnza	idTurn_954	conv_1012	BERT	changemyview	author_679	8.0	0				1	0	25	29	4.783333333333333
gkuv6xn	idTurn_955	conv_1012	BERT	changemyview	author_672	9.0	0				1	0	14	62	1.1166666666666667
gkuyd6x	idTurn_956	conv_1012	BERT	changemyview	author_684	9.0	1				1	0	23	25	2.6666666666666665
gkuvcui	idTurn_957	conv_1012	BERT	changemyview	author_676	10.0	0				0	0	23	14	2.2
gkuyrgs	idTurn_958	conv_1012	BERT	changemyview	author_679	10.0	1				0	1	20	23	1.5333333333333334
gkuyzqc	idTurn_959	conv_1012	BERT	changemyview	author_689	11.0	0				0	0	1	20	9.266666666666667
__post__	idTurn_960	conv_1013	BERT	unpopularopinion	author_690	1.0	0				0	7	12	0	0.0
lgl30m	idTurn_961	conv_1013	BERT	unpopularopinion	author_691	2.0	0				0	1	3	12	33.0
lgl30m	idTurn_962	conv_1013	BERT	unpopularopinion	author_692	2.0	0				0	1	29	12	14.466666666666669
lgl30m	idTurn_963	conv_1013	BERT	unpopularopinion	author_692	2.0	0				0	1	22	12	41.05
lgl30m	idTurn_964	conv_1013	BERT	unpopularopinion	author_693	2.0	0				0	1	6	12	170.86666666666667
lgl30m	idTurn_965	conv_1013	BERT	unpopularopinion	author_694	2.0	0				0	0	76	12	364.53333333333336
lgl30m	idTurn_966	conv_1013	BERT	unpopularopinion	author_695	2.0	0				0	2	18	12	0.65
lgl30m	idTurn_967	conv_1013	BERT	unpopularopinion	author_696	2.0	0				0	1	60	12	48.266666666666666
lgl30m	idTurn_968	conv_1013	BERT	unpopularopinion	author_697	2.0	0				0	2	4	12	5.266666666666667
gms577n	idTurn_969	conv_1013	BERT	unpopularopinion	author_698	3.0	0				1	1	25	3	17.8
gms37c7	idTurn_970	conv_1013	BERT	unpopularopinion	author_691	3.0	1				0	0	11	29	22.6
gms61l2	idTurn_971	conv_1013	BERT	unpopularopinion	author_692	3.0	0				0	0	5	22	6.433333333333334
gmsho1p	idTurn_972	conv_1013	BERT	unpopularopinion	author_699	3.0	1				0	1	1	6	25.016666666666666
gms1pgi	idTurn_973	conv_1013	BERT	unpopularopinion	author_700	3.0	0				0	2	44	18	35.833333333333336
gms1pgi	idTurn_974	conv_1013	BERT	unpopularopinion	author_701	3.0	1				0	2	9	18	7.9
gms6sog	idTurn_975	conv_1013	BERT	unpopularopinion	author_700	3.0	0				1	0	48	60	32.5
gms27eq	idTurn_976	conv_1013	BERT	unpopularopinion	author_702	3.0	0				0	0	18	4	2.1666666666666665
gms27eq	idTurn_977	conv_1013	BERT	unpopularopinion	author_703	3.0	1				0	2	9	4	132.55
gms723t	idTurn_978	conv_1013	BERT	unpopularopinion	author_704	4.0	0				1	0	7	25	9.616666666666667
gms723t	idTurn_979	conv_1013	BERT	unpopularopinion	author_691	4.0	0				0	0	6	25	20.716666666666665
gmsjihy	idTurn_980	conv_1013	BERT	unpopularopinion	author_705	4.0	0				1	1	19	1	52.266666666666666
gms5kc3	idTurn_981	conv_1013	BERT	unpopularopinion	author_692	4.0	0				1	0	10	44	4.083333333333333
gms5kc3	idTurn_982	conv_1013	BERT	unpopularopinion	author_706	4.0	1				1	0	21	44	14.833333333333334
gms2k5q	idTurn_983	conv_1013	BERT	unpopularopinion	author_691	4.0	0				0	0	6	9	30.466666666666665
gms2k5q	idTurn_984	conv_1013	BERT	unpopularopinion	author_692	4.0	0				0	0	55	9	3.733333333333333
gms9zpb	idTurn_985	conv_1013	BERT	unpopularopinion	author_696	4.0	0				1	0	32	48	7.0
gmsf27z	idTurn_986	conv_1013	BERT	unpopularopinion	author_691	4.0	0				0	0	5	9	14.9
gmsf27z	idTurn_987	conv_1013	BERT	unpopularopinion	author_699	4.0	0				0	0	10	9	67.98333333333333
gms80xw	idTurn_988	conv_1013	BERT	unpopularopinion	author_698	5.0	1				0	0	20	7	1.6833333333333331
gmsn63x	idTurn_989	conv_1013	BERT	unpopularopinion	author_699	5.0	0				0	0	9	19	3.65
gmsn63x	idTurn_990	conv_1013	BERT	unpopularopinion	author_693	5.0	0				0	0	2	19	80.6
gms5znj	idTurn_991	conv_1013	BERT	unpopularopinion	author_700	5.0	1				1	0	71	10	3.716666666666667
gms741j	idTurn_992	conv_1013	BERT	unpopularopinion	author_700	5.0	1				1	1	140	21	7.333333333333333
gmsanld	idTurn_993	conv_1013	BERT	unpopularopinion	author_700	5.0	1				1	0	141	32	4.4
gms6dve	idTurn_994	conv_1013	BERT	unpopularopinion	author_692	6.0	0				0	1	41	71	2.8
gms7upa	idTurn_995	conv_1013	BERT	unpopularopinion	author_699	6.0	0				0	0	153	140	146.56666666666666
gms7upa	idTurn_996	conv_1013	BERT	unpopularopinion	author_706	6.0	1				0	0	201	140	162.76666666666668
gmsb2l5	idTurn_997	conv_1013	BERT	unpopularopinion	author_696	6.0	0				1	0	29	141	1.95
gms6o9y	idTurn_998	conv_1013	BERT	unpopularopinion	author_707	7.0	0				0	0	35	41	47.4
gmsb944	idTurn_999	conv_1013	BERT	unpopularopinion	author_700	7.0	0				1	0	116	29	16.8
gmscrno	idTurn_1000	conv_1013	BERT	unpopularopinion	author_696	8.0	0				1	0	37	116	4.133333333333334
gmsd4re	idTurn_1001	conv_1013	BERT	unpopularopinion	author_700	9.0	0				1	0	13	37	1.8166666666666669
gmsdac6	idTurn_1002	conv_1013	BERT	unpopularopinion	author_696	10.0	1				1	0	3	13	2.3666666666666667
gmsdhun	idTurn_1003	conv_1013	BERT	unpopularopinion	author_700	11.0	0				0	0	25	3	7.633333333333334
__post__	idTurn_1004	conv_1014	BERT	psychology	author_708	1.0	0				0	0	19	0	0.0
__post__	idTurn_1005	conv_1015	BERT	todayilearned	author_709	1.0	0				0	1	42	0	0.0
ldxnkn	idTurn_1006	conv_1015	BERT	todayilearned	author_710	2.0	0				0	2	134	42	14.15
gm8acl5	idTurn_1007	conv_1015	BERT	todayilearned	author_711	3.0	0				1	0	9	134	23.316666666666663
gm8acl5	idTurn_1008	conv_1015	BERT	todayilearned	author_712	3.0	0				0	0	9	134	220.76666666666668
gm8cesd	idTurn_1009	conv_1015	BERT	todayilearned	author_710	4.0	0				0	1	28	9	8.916666666666666
gm8d8n7	idTurn_1010	conv_1015	BERT	todayilearned	author_713	5.0	1				1	0	47	28	96.25
gm8nb0p	idTurn_1011	conv_1015	BERT	todayilearned	author_710	6.0	0				0	0	8	47	5.45
__post__	idTurn_1012	conv_1016	BERT	politics	author_714	1.0	0				0	2	10	0	0.0
lau434	idTurn_1013	conv_1016	BERT	politics	author_15	2.0	0				0	0	114	10	0.0333333333333333
lau434	idTurn_1014	conv_1016	BERT	politics	author_715	2.0	0				0	0	86	10	89.55
__post__	idTurn_1015	conv_1017	BERT	wallstreetbets	author_716	1.0	0				0	10	6	0	0.0
lbz8v1	idTurn_1016	conv_1017	BERT	wallstreetbets	author_717	2.0	0				0	0	19	6	1.1
lbz8v1	idTurn_1017	conv_1017	BERT	wallstreetbets	author_718	2.0	1				0	0	9	6	44.5
lbz8v1	idTurn_1018	conv_1017	BERT	wallstreetbets	author_719	2.0	0				0	1	10	6	43.9
lbz8v1	idTurn_1019	conv_1017	BERT	wallstreetbets	author_720	2.0	0				0	0	7	6	50.11666666666667
lbz8v1	idTurn_1020	conv_1017	BERT	wallstreetbets	author_721	2.0	0				0	5	85	6	2.966666666666667
lbz8v1	idTurn_1021	conv_1017	BERT	wallstreetbets	author_722	2.0	0				0	0	5	6	17.616666666666667
lbz8v1	idTurn_1022	conv_1017	BERT	wallstreetbets	author_723	2.0	0				0	0	7	6	73.83333333333333
lbz8v1	idTurn_1023	conv_1017	BERT	wallstreetbets	author_724	2.0	1				0	0	14	6	83.61666666666666
lbz8v1	idTurn_1024	conv_1017	BERT	wallstreetbets	author_725	2.0	0				0	0	6	6	203.8
lbz8v1	idTurn_1025	conv_1017	BERT	wallstreetbets	author_726	2.0	0				1	1	131	6	10.116666666666667
glx2dvb	idTurn_1026	conv_1017	BERT	wallstreetbets	author_727	3.0	0				0	0	34	10	61.96666666666667
glwwqc8	idTurn_1027	conv_1017	BERT	wallstreetbets	author_728	3.0	1				1	0	12	85	14.966666666666669
glwwqc8	idTurn_1028	conv_1017	BERT	wallstreetbets	author_729	3.0	0				0	1	27	85	38.23333333333333
glwwqc8	idTurn_1029	conv_1017	BERT	wallstreetbets	author_730	3.0	0				0	0	32	85	95.63333333333334
glwwqc8	idTurn_1030	conv_1017	BERT	wallstreetbets	author_731	3.0	1				0	0	14	85	111.75
glwwqc8	idTurn_1031	conv_1017	BERT	wallstreetbets	author_725	3.0	0				0	0	37	85	201.9833333333333
glwxr32	idTurn_1032	conv_1017	BERT	wallstreetbets	author_716	3.0	1				0	0	4	131	15.15
glwxr32	idTurn_1033	conv_1017	BERT	wallstreetbets	author_732	3.0	0				0	0	17	131	25.98333333333333
glwytrk	idTurn_1034	conv_1017	BERT	wallstreetbets	author_721	4.0	0				0	0	174	12	7.85
glx20pw	idTurn_1035	conv_1017	BERT	wallstreetbets	author_733	4.0	0				1	0	41	27	4.083333333333333
glx2khs	idTurn_1036	conv_1017	BERT	wallstreetbets	author_729	5.0	0				0	0	3	41	11.533333333333331
__post__	idTurn_1037	conv_1018	BERT	funny	author_734	1.0	0				0	40	5	0	0.0
lcig6f	idTurn_1038	conv_1018	BERT	funny	author_15	2.0	0				0	0	88	5	0.0
lcig6f	idTurn_1039	conv_1018	BERT	funny	author_735	2.0	0				0	1	17	5	21.2
lcig6f	idTurn_1040	conv_1018	BERT	funny	author_736	2.0	1				0	6	4	5	173.03333333333333
lcig6f	idTurn_1041	conv_1018	BERT	funny	author_737	2.0	0				0	0	16	5	167.96666666666667
lcig6f	idTurn_1042	conv_1018	BERT	funny	author_738	2.0	0				0	0	3	5	41.56666666666667
lcig6f	idTurn_1043	conv_1018	BERT	funny	author_739	2.0	0				0	0	3	5	61.2
lcig6f	idTurn_1044	conv_1018	BERT	funny	author_740	2.0	0				0	0	2	5	1.8833333333333333
lcig6f	idTurn_1045	conv_1018	BERT	funny	author_741	2.0	0				0	0	9	5	300.06666666666666
lcig6f	idTurn_1046	conv_1018	BERT	funny	author_742	2.0	0				0	0	1	5	87.91666666666667
lcig6f	idTurn_1047	conv_1018	BERT	funny	author_743	2.0	0				0	0	6	5	196.9833333333333
lcig6f	idTurn_1048	conv_1018	BERT	funny	author_744	2.0	0				0	0	11	5	198.3
lcig6f	idTurn_1049	conv_1018	BERT	funny	author_745	2.0	0				0	0	3	5	227.13333333333333
lcig6f	idTurn_1050	conv_1018	BERT	funny	author_746	2.0	0				0	0	8	5	228.9
lcig6f	idTurn_1051	conv_1018	BERT	funny	author_747	2.0	0				0	0	9	5	251.36666666666667
lcig6f	idTurn_1052	conv_1018	BERT	funny	author_748	2.0	1				0	0	25	5	259.1666666666667
lcig6f	idTurn_1053	conv_1018	BERT	funny	author_749	2.0	0				0	0	3	5	268.0833333333333
lcig6f	idTurn_1054	conv_1018	BERT	funny	author_750	2.0	0				0	0	6	5	280.71666666666664
lcig6f	idTurn_1055	conv_1018	BERT	funny	author_751	2.0	1				0	0	10	5	283.1333333333333
lcig6f	idTurn_1056	conv_1018	BERT	funny	author_752	2.0	0				0	0	2	5	283.7
lcig6f	idTurn_1057	conv_1018	BERT	funny	author_753	2.0	1				0	0	4	5	294.18333333333334
lcig6f	idTurn_1058	conv_1018	BERT	funny	author_754	2.0	0				0	0	5	5	296.96666666666664
lcig6f	idTurn_1059	conv_1018	BERT	funny	author_755	2.0	0				0	0	6	5	307.03333333333336
lcig6f	idTurn_1060	conv_1018	BERT	funny	author_756	2.0	0				0	0	17	5	309.1666666666667
lcig6f	idTurn_1061	conv_1018	BERT	funny	author_757	2.0	0				0	0	2	5	139.06666666666666
lcig6f	idTurn_1062	conv_1018	BERT	funny	author_758	2.0	0				0	0	2	5	34.15
lcig6f	idTurn_1063	conv_1018	BERT	funny	author_759	2.0	0				0	0	3	5	136.06666666666666
lcig6f	idTurn_1064	conv_1018	BERT	funny	author_760	2.0	0				0	0	14	5	150.61666666666667
lcig6f	idTurn_1065	conv_1018	BERT	funny	author_761	2.0	0				0	0	2	5	217.3333333333333
lcig6f	idTurn_1066	conv_1018	BERT	funny	author_762	2.0	0				0	0	4	5	169.25
lcig6f	idTurn_1067	conv_1018	BERT	funny	author_763	2.0	0				0	0	5	5	60.11666666666667
lcig6f	idTurn_1068	conv_1018	BERT	funny	author_764	2.0	0				0	0	11	5	110.81666666666666
lcig6f	idTurn_1069	conv_1018	BERT	funny	author_765	2.0	0				0	0	5	5	244.26666666666668
lcig6f	idTurn_1070	conv_1018	BERT	funny	author_766	2.0	0				0	0	6	5	122.31666666666666
lcig6f	idTurn_1071	conv_1018	BERT	funny	author_767	2.0	0				0	0	1	5	134.63333333333333
lcig6f	idTurn_1072	conv_1018	BERT	funny	author_768	2.0	0				0	0	7	5	139.43333333333334
lcig6f	idTurn_1073	conv_1018	BERT	funny	author_769	2.0	0				0	0	23	5	140.76666666666668
lcig6f	idTurn_1074	conv_1018	BERT	funny	author_770	2.0	1				0	1	13	5	164.45
lcig6f	idTurn_1075	conv_1018	BERT	funny	author_771	2.0	0				0	0	40	5	187.66666666666663
lcig6f	idTurn_1076	conv_1018	BERT	funny	author_772	2.0	0				0	0	13	5	188.86666666666667
lcig6f	idTurn_1077	conv_1018	BERT	funny	author_773	2.0	0				0	0	4	5	189.63333333333333
gm01atb	idTurn_1078	conv_1018	BERT	funny	author_774	3.0	0				0	0	3	17	169.75
gm0oueq	idTurn_1079	conv_1018	BERT	funny	author_775	3.0	0				0	1	20	4	38.03333333333333
gm0oueq	idTurn_1080	conv_1018	BERT	funny	author_776	3.0	0				0	1	8	4	110.06666666666666
gm0oueq	idTurn_1081	conv_1018	BERT	funny	author_777	3.0	0				0	0	4	4	40.93333333333333
gm0oueq	idTurn_1082	conv_1018	BERT	funny	author_778	3.0	1				0	0	12	4	112.61666666666666
gm0oueq	idTurn_1083	conv_1018	BERT	funny	author_779	3.0	0				0	0	5	4	130.9
gm0oueq	idTurn_1084	conv_1018	BERT	funny	author_780	3.0	0				0	1	33	4	64.6
gm0ni7e	idTurn_1085	conv_1018	BERT	funny	author_781	3.0	0				0	0	4	13	45.41666666666666
gm0umhr	idTurn_1086	conv_1018	BERT	funny	author_782	4.0	0				0	1	1	20	16.5
gm15brp	idTurn_1087	conv_1018	BERT	funny	author_783	4.0	0				0	0	5	8	6.783333333333333
gm0ylmc	idTurn_1088	conv_1018	BERT	funny	author_784	4.0	0				0	0	3	33	28.633333333333333
gm0x3rr	idTurn_1089	conv_1018	BERT	funny	author_785	5.0	0				0	1	12	1	54.73333333333333
gm157db	idTurn_1090	conv_1018	BERT	funny	author_786	6.0	0				1	0	12	12	17.316666666666666
gm17tkt	idTurn_1091	conv_1018	BERT	funny	author_785	7.0	0				0	1	5	12	4.75
gm18jbg	idTurn_1092	conv_1018	BERT	funny	author_787	8.0	0				1	0	1	5	15.9
gm1ay4p	idTurn_1093	conv_1018	BERT	funny	author_785	9.0	0				0	0	1	1	0.4666666666666667
__post__	idTurn_1094	conv_1019	BERT	LifeProTips	author_788	1.0	0				0	4	153	0	0.0
ll7ylx	idTurn_1095	conv_1019	BERT	LifeProTips	author_789	2.0	0				0	0	62	153	0.0333333333333333
ll7ylx	idTurn_1096	conv_1019	BERT	LifeProTips	author_790	2.0	0				1	1	192	153	6.683333333333334
ll7ylx	idTurn_1097	conv_1019	BERT	LifeProTips	author_791	2.0	0				1	1	67	153	91.25
ll7ylx	idTurn_1098	conv_1019	BERT	LifeProTips	author_792	2.0	0				0	1	12	153	4.0
gnnwawe	idTurn_1099	conv_1019	BERT	LifeProTips	author_793	3.0	0				0	0	15	192	588.2
gnnwawe	idTurn_1100	conv_1019	BERT	LifeProTips	author_788	3.0	1				1	0	20	192	736.8
gno7wfe	idTurn_1101	conv_1019	BERT	LifeProTips	author_794	3.0	0				0	0	5	67	60.75
gno7wfe	idTurn_1102	conv_1019	BERT	LifeProTips	author_788	3.0	1				1	0	33	67	653.9666666666667
gnnvxkq	idTurn_1103	conv_1019	BERT	LifeProTips	author_795	3.0	1				0	1	15	12	84.11666666666666
gnqfik7	idTurn_1104	conv_1019	BERT	LifeProTips	author_790	4.0	0				0	0	186	20	656.8333333333334
gnqfp0a	idTurn_1105	conv_1019	BERT	LifeProTips	author_791	4.0	0				0	0	27	33	722.3833333333333
gno7grv	idTurn_1106	conv_1019	BERT	LifeProTips	author_788	4.0	0				0	0	7	15	657.7166666666667
__post__	idTurn_1107	conv_102	Human	explainlikeimfive	author_796	1.0	0	0.0		_none_	0	3	18	0	0.0
lb8r1s	idTurn_1108	conv_102	Human	explainlikeimfive	author_797	2.0	0	0.0		_none_	0	1	73	18	3.466666666666667
glsjk02	idTurn_1109	conv_102	Human	explainlikeimfive	author_129	3.0	1	0.0	No_completion	restricted offer	0	0	43	73	13.6
lb8r1s	idTurn_1110	conv_102	BERT	explainlikeimfive	author_798	2.0	0				0	0	90	18	6.566666666666666
lb8r1s	idTurn_1111	conv_102	BERT	explainlikeimfive	author_339	2.0	0				0	0	176	18	18.616666666666667
__post__	idTurn_1112	conv_1020	BERT	videos	author_799	1.0	0				0	1	7	0	0.0
lfbm8p	idTurn_1113	conv_1020	BERT	videos	author_799	2.0	0				0	0	5	7	0.2666666666666666
__post__	idTurn_1114	conv_1021	BERT	todayilearned	author_800	1.0	0				0	11	19	0	0.0
ldwsxd	idTurn_1115	conv_1021	BERT	todayilearned	author_801	2.0	0				0	1	18	19	16.183333333333334
ldwsxd	idTurn_1116	conv_1021	BERT	todayilearned	author_802	2.0	0				1	3	6	19	28.0
ldwsxd	idTurn_1117	conv_1021	BERT	todayilearned	author_803	2.0	0				0	0	5	19	60.13333333333333
ldwsxd	idTurn_1118	conv_1021	BERT	todayilearned	author_804	2.0	0				0	0	7	19	47.43333333333333
ldwsxd	idTurn_1119	conv_1021	BERT	todayilearned	author_805	2.0	0				0	0	9	19	217.7
ldwsxd	idTurn_1120	conv_1021	BERT	todayilearned	author_806	2.0	0				0	0	59	19	234.86666666666667
ldwsxd	idTurn_1121	conv_1021	BERT	todayilearned	author_807	2.0	0				0	0	5	19	247.0
ldwsxd	idTurn_1122	conv_1021	BERT	todayilearned	author_808	2.0	0				1	0	7	19	80.23333333333333
ldwsxd	idTurn_1123	conv_1021	BERT	todayilearned	author_809	2.0	0				0	1	7	19	128.03333333333333
ldwsxd	idTurn_1124	conv_1021	BERT	todayilearned	author_810	2.0	0				0	0	14	19	300.8833333333333
ldwsxd	idTurn_1125	conv_1021	BERT	todayilearned	author_811	2.0	0				0	0	9	19	43.46666666666667
gm85wq1	idTurn_1126	conv_1021	BERT	todayilearned	author_804	3.0	0				0	0	2	18	31.766666666666666
gm86s5f	idTurn_1127	conv_1021	BERT	todayilearned	author_800	3.0	0				0	1	43	6	54.78333333333333
gm86s5f	idTurn_1128	conv_1021	BERT	todayilearned	author_812	3.0	0				0	0	14	6	114.3
gm86s5f	idTurn_1129	conv_1021	BERT	todayilearned	author_813	3.0	0				0	0	13	6	731.75
gm86s5f	idTurn_1130	conv_1021	BERT	todayilearned	author_814	3.0	1				0	0	36	6	315.35
gm8b388	idTurn_1131	conv_1021	BERT	todayilearned	author_800	3.0	0				1	0	23	7	3.533333333333333
gm8fmaf	idTurn_1132	conv_1021	BERT	todayilearned	author_815	3.0	0				0	0	8	7	275.93333333333334
gm8bb8b	idTurn_1133	conv_1021	BERT	todayilearned	author_816	4.0	0				0	1	9	43	45.56666666666667
gm8becp	idTurn_1134	conv_1021	BERT	todayilearned	author_808	4.0	0				0	0	35	23	2.85
gm8fngk	idTurn_1135	conv_1021	BERT	todayilearned	author_817	5.0	0				0	0	13	9	298.68333333333334
__post__	idTurn_1136	conv_1022	BERT	IAmA	author_818	1.0	0				0	10	102	0	0.0
jt0kva	idTurn_1137	conv_1022	BERT	IAmA	author_819	2.0	1				1	0	8	102	28.566666666666663
jt0kva	idTurn_1138	conv_1022	BERT	IAmA	author_820	2.0	1				1	0	19	102	99.46666666666668
jt0kva	idTurn_1139	conv_1022	BERT	IAmA	author_821	2.0	1				1	0	48	102	224.9
jt0kva	idTurn_1140	conv_1022	BERT	IAmA	author_822	2.0	1				1	0	23	102	68.41666666666667
jt0kva	idTurn_1141	conv_1022	BERT	IAmA	author_823	2.0	1				0	0	14	102	2206.35
jt0kva	idTurn_1142	conv_1022	BERT	IAmA	author_824	2.0	1				0	0	19	102	4950.05
jt0kva	idTurn_1143	conv_1022	BERT	IAmA	author_825	2.0	1				1	0	13	102	3.183333333333333
jt0kva	idTurn_1144	conv_1022	BERT	IAmA	author_826	2.0	1				1	0	14	102	100.55
jt0kva	idTurn_1145	conv_1022	BERT	IAmA	author_827	2.0	1				1	0	40	102	116.43333333333334
jt0kva	idTurn_1146	conv_1022	BERT	IAmA	author_828	2.0	1				0	1	77	102	154.71666666666667
gc2rbe7	idTurn_1147	conv_1022	BERT	IAmA	author_818	3.0	0				1	0	115	8	12.066666666666666
gc30afp	idTurn_1148	conv_1022	BERT	IAmA	author_818	3.0	0				0	0	15	19	11.683333333333334
gc3fiyo	idTurn_1149	conv_1022	BERT	IAmA	author_818	3.0	0				0	0	148	48	338.15
gc2wcm7	idTurn_1150	conv_1022	BERT	IAmA	author_818	3.0	0				0	0	57	23	11.35
gc2o3y9	idTurn_1151	conv_1022	BERT	IAmA	author_818	3.0	0				1	1	131	13	7.05
gc30fb6	idTurn_1152	conv_1022	BERT	IAmA	author_818	3.0	0				0	1	71	14	11.033333333333331
gc32eg8	idTurn_1153	conv_1022	BERT	IAmA	author_818	3.0	0				1	0	95	40	5.616666666666666
gc374y8	idTurn_1154	conv_1022	BERT	IAmA	author_829	3.0	0				0	1	14	77	361.85
gc2sudb	idTurn_1155	conv_1022	BERT	IAmA	author_819	4.0	0				1	0	57	115	6.566666666666666
gc2ozzr	idTurn_1156	conv_1022	BERT	IAmA	author_819	4.0	0				1	0	26	131	44.13333333333333
gc2ozzr	idTurn_1157	conv_1022	BERT	IAmA	author_825	4.0	1				0	0	19	131	829.6166666666667
gc31t8k	idTurn_1158	conv_1022	BERT	IAmA	author_819	4.0	0				1	0	12	71	102.78333333333332
gc333rm	idTurn_1159	conv_1022	BERT	IAmA	author_827	4.0	1				1	0	61	95	9.2
gc4ag1g	idTurn_1160	conv_1022	BERT	IAmA	author_818	4.0	0				0	0	178	14	46.41666666666666
gc2tojv	idTurn_1161	conv_1022	BERT	IAmA	author_818	5.0	0				1	0	139	57	6.833333333333333
gc2ul8v	idTurn_1162	conv_1022	BERT	IAmA	author_818	5.0	0				1	0	109	26	10.3
gc3ebhi	idTurn_1163	conv_1022	BERT	IAmA	author_818	5.0	0				1	0	19	12	351.7333333333333
gc348js	idTurn_1164	conv_1022	BERT	IAmA	author_818	5.0	0				0	1	116	61	8.6
gc2ujqc	idTurn_1165	conv_1022	BERT	IAmA	author_819	6.0	0				1	0	133	139	10.683333333333334
gc2vvr4	idTurn_1166	conv_1022	BERT	IAmA	author_819	6.0	0				1	0	7	109	1.9
gc4fgpo	idTurn_1167	conv_1022	BERT	IAmA	author_819	6.0	0				0	0	160	19	6.3
gc35ayq	idTurn_1168	conv_1022	BERT	IAmA	author_819	6.0	0				0	0	6	116	73.48333333333333
gc2vw01	idTurn_1169	conv_1022	BERT	IAmA	author_818	7.0	0				1	0	96	133	10.783333333333331
gc2w4dh	idTurn_1170	conv_1022	BERT	IAmA	author_818	7.0	0				0	0	4	7	9.616666666666667
gc2x8dg	idTurn_1171	conv_1022	BERT	IAmA	author_819	8.0	0				1	1	38	96	19.516666666666666
gc2zq6y	idTurn_1172	conv_1022	BERT	IAmA	author_818	9.0	0				1	0	122	38	6.7
gc2zq6y	idTurn_1173	conv_1022	BERT	IAmA	author_830	9.0	0				0	0	316	38	1368.1
gc30kmp	idTurn_1174	conv_1022	BERT	IAmA	author_819	10.0	0				1	0	36	122	108.31666666666666
gc3dt3m	idTurn_1175	conv_1022	BERT	IAmA	author_818	11.0	0				0	0	23	36	353.25
__post__	idTurn_1176	conv_1023	BERT	todayilearned	author_831	1.0	0				0	14	32	0	0.0
lcevet	idTurn_1177	conv_1023	BERT	todayilearned	author_832	2.0	0				0	2	22	32	6.783333333333333
lcevet	idTurn_1178	conv_1023	BERT	todayilearned	author_833	2.0	0				0	1	48	32	18.25
lcevet	idTurn_1179	conv_1023	BERT	todayilearned	author_834	2.0	0				0	1	51	32	49.21666666666667
lcevet	idTurn_1180	conv_1023	BERT	todayilearned	author_835	2.0	0				0	1	12	32	22.433333333333334
lcevet	idTurn_1181	conv_1023	BERT	todayilearned	author_836	2.0	0				0	0	11	32	61.516666666666666
lcevet	idTurn_1182	conv_1023	BERT	todayilearned	author_837	2.0	0				0	1	11	32	45.81666666666667
lcevet	idTurn_1183	conv_1023	BERT	todayilearned	author_838	2.0	0				0	1	18	32	5.566666666666666
lcevet	idTurn_1184	conv_1023	BERT	todayilearned	author_839	2.0	0				0	1	27	32	31.133333333333333
lcevet	idTurn_1185	conv_1023	BERT	todayilearned	author_840	2.0	0				0	0	10	32	136.88333333333333
lcevet	idTurn_1186	conv_1023	BERT	todayilearned	author_841	2.0	0				0	0	8	32	192.75
lcevet	idTurn_1187	conv_1023	BERT	todayilearned	author_842	2.0	0				0	0	15	32	720.8166666666667
lcevet	idTurn_1188	conv_1023	BERT	todayilearned	author_843	2.0	1				0	1	6	32	27.5
lcevet	idTurn_1189	conv_1023	BERT	todayilearned	author_844	2.0	0				0	0	6	32	838.7
lcevet	idTurn_1190	conv_1023	BERT	todayilearned	author_845	2.0	0				0	0	8	32	714.8166666666667
glzd9ma	idTurn_1191	conv_1023	BERT	todayilearned	author_846	3.0	1				1	1	20	22	5.55
glzd9ma	idTurn_1192	conv_1023	BERT	todayilearned	author_847	3.0	1				1	0	8	22	1116.5333333333333
glzeceh	idTurn_1193	conv_1023	BERT	todayilearned	author_838	3.0	0				0	0	26	48	3.933333333333333
glzheqj	idTurn_1194	conv_1023	BERT	todayilearned	author_848	3.0	1				0	0	11	51	185.7333333333333
glzeqnt	idTurn_1195	conv_1023	BERT	todayilearned	author_849	3.0	0				0	0	6	12	305.65
glzh21q	idTurn_1196	conv_1023	BERT	todayilearned	author_850	3.0	0				0	1	9	11	17.933333333333334
glzd5l3	idTurn_1197	conv_1023	BERT	todayilearned	author_851	3.0	0				0	2	17	18	10.466666666666669
glzfkyl	idTurn_1198	conv_1023	BERT	todayilearned	author_852	3.0	0				0	0	45	27	48.7
glzf86x	idTurn_1199	conv_1023	BERT	todayilearned	author_853	3.0	0				0	1	28	6	27.53333333333333
glzdsdy	idTurn_1200	conv_1023	BERT	todayilearned	author_832	4.0	0				0	1	117	20	271.18333333333334
glzdsdy	idTurn_1201	conv_1023	BERT	todayilearned	author_854	4.0	0				0	0	7	20	143.28333333333333
gm3c205	idTurn_1202	conv_1023	BERT	todayilearned	author_832	4.0	0				1	0	4	8	37.06666666666667
glzizej	idTurn_1203	conv_1023	BERT	todayilearned	author_855	4.0	0				0	0	18	9	50.38333333333333
glze4xg	idTurn_1204	conv_1023	BERT	todayilearned	author_856	4.0	0				0	0	6	17	378.6666666666667
glze4xg	idTurn_1205	conv_1023	BERT	todayilearned	author_857	4.0	0				0	0	2	17	15.716666666666669
glzi0vi	idTurn_1206	conv_1023	BERT	todayilearned	author_850	4.0	1				1	1	7	28	9.3
gm0e6dj	idTurn_1207	conv_1023	BERT	todayilearned	author_858	5.0	0				0	2	60	117	134.58333333333334
gm3eox9	idTurn_1208	conv_1023	BERT	todayilearned	author_847	5.0	0				0	0	1	4	6.133333333333334
glzj1qu	idTurn_1209	conv_1023	BERT	todayilearned	author_859	5.0	0				0	0	125	7	336.45
glzj1qu	idTurn_1210	conv_1023	BERT	todayilearned	author_853	5.0	0				1	0	45	7	10.816666666666666
gm0yq67	idTurn_1211	conv_1023	BERT	todayilearned	author_860	6.0	0				0	1	48	60	60.86666666666667
gm0yq67	idTurn_1212	conv_1023	BERT	todayilearned	author_846	6.0	0				0	0	18	60	1431.5666666666666
glzk9gd	idTurn_1213	conv_1023	BERT	todayilearned	author_850	6.0	0				0	1	40	45	17.383333333333333
gm17s05	idTurn_1214	conv_1023	BERT	todayilearned	author_861	7.0	0				0	0	9	48	575.9333333333333
glzmbn3	idTurn_1215	conv_1023	BERT	todayilearned	author_855	7.0	0				0	0	21	40	24.23333333333333
__post__	idTurn_1216	conv_1024	BERT	IAmA	author_862	1.0	0				0	59	245	0	0.0
la90iw	idTurn_1217	conv_1024	BERT	IAmA	author_863	2.0	1				1	1	32	245	19.33333333333333
la90iw	idTurn_1218	conv_1024	BERT	IAmA	author_864	2.0	1				0	0	28	245	38.516666666666666
la90iw	idTurn_1219	conv_1024	BERT	IAmA	author_865	2.0	1				1	1	8	245	21.8
la90iw	idTurn_1220	conv_1024	BERT	IAmA	author_866	2.0	1				1	2	40	245	3.4
la90iw	idTurn_1221	conv_1024	BERT	IAmA	author_867	2.0	1				0	2	66	245	27.08333333333333
la90iw	idTurn_1222	conv_1024	BERT	IAmA	author_868	2.0	1				0	0	45	245	98.08333333333331
la90iw	idTurn_1223	conv_1024	BERT	IAmA	author_869	2.0	1				1	1	28	245	24.28333333333333
la90iw	idTurn_1224	conv_1024	BERT	IAmA	author_870	2.0	1				1	1	35	245	7.85
la90iw	idTurn_1225	conv_1024	BERT	IAmA	author_15	2.0	0				0	1	56	245	0.0
la90iw	idTurn_1226	conv_1024	BERT	IAmA	author_871	2.0	1				0	0	12	245	248.85
la90iw	idTurn_1227	conv_1024	BERT	IAmA	author_872	2.0	1				0	0	39	245	21.633333333333333
la90iw	idTurn_1228	conv_1024	BERT	IAmA	author_873	2.0	0				1	0	14	245	15.0
la90iw	idTurn_1229	conv_1024	BERT	IAmA	author_874	2.0	1				0	0	40	245	105.4
la90iw	idTurn_1230	conv_1024	BERT	IAmA	author_875	2.0	1				0	0	26	245	29.6
la90iw	idTurn_1231	conv_1024	BERT	IAmA	author_876	2.0	1				1	0	6	245	10.633333333333333
la90iw	idTurn_1232	conv_1024	BERT	IAmA	author_877	2.0	0				1	1	81	245	60.61666666666667
la90iw	idTurn_1233	conv_1024	BERT	IAmA	author_878	2.0	1				1	0	25	245	18.683333333333334
la90iw	idTurn_1234	conv_1024	BERT	IAmA	author_879	2.0	1				1	0	50	245	18.85
la90iw	idTurn_1235	conv_1024	BERT	IAmA	author_880	2.0	1				0	0	17	245	7.833333333333333
la90iw	idTurn_1236	conv_1024	BERT	IAmA	author_881	2.0	1				1	1	19	245	10.05
la90iw	idTurn_1237	conv_1024	BERT	IAmA	author_882	2.0	1				0	0	77	245	101.41666666666669
la90iw	idTurn_1238	conv_1024	BERT	IAmA	author_883	2.0	1				0	0	8	245	11.15
la90iw	idTurn_1239	conv_1024	BERT	IAmA	author_884	2.0	1				0	0	33	245	16.333333333333332
la90iw	idTurn_1240	conv_1024	BERT	IAmA	author_885	2.0	1				0	1	27	245	22.3
la90iw	idTurn_1241	conv_1024	BERT	IAmA	author_886	2.0	1				1	0	37	245	58.96666666666667
la90iw	idTurn_1242	conv_1024	BERT	IAmA	author_887	2.0	1				0	0	32	245	104.35
la90iw	idTurn_1243	conv_1024	BERT	IAmA	author_883	2.0	1				0	0	11	245	10.7
la90iw	idTurn_1244	conv_1024	BERT	IAmA	author_885	2.0	1				0	0	24	245	11.683333333333334
la90iw	idTurn_1245	conv_1024	BERT	IAmA	author_888	2.0	1				1	0	25	245	4.366666666666666
la90iw	idTurn_1246	conv_1024	BERT	IAmA	author_889	2.0	0				0	0	92	245	21.416666666666668
la90iw	idTurn_1247	conv_1024	BERT	IAmA	author_890	2.0	1				0	0	13	245	33.1
la90iw	idTurn_1248	conv_1024	BERT	IAmA	author_891	2.0	1				0	0	16	245	11.816666666666666
la90iw	idTurn_1249	conv_1024	BERT	IAmA	author_892	2.0	1				1	0	34	245	12.016666666666667
la90iw	idTurn_1250	conv_1024	BERT	IAmA	author_893	2.0	1				1	0	12	245	14.3
la90iw	idTurn_1251	conv_1024	BERT	IAmA	author_894	2.0	1				1	0	57	245	38.9
la90iw	idTurn_1252	conv_1024	BERT	IAmA	author_895	2.0	1				1	0	19	245	83.6
la90iw	idTurn_1253	conv_1024	BERT	IAmA	author_896	2.0	1				1	0	42	245	21.45
la90iw	idTurn_1254	conv_1024	BERT	IAmA	author_897	2.0	1				0	0	6	245	10.616666666666667
la90iw	idTurn_1255	conv_1024	BERT	IAmA	author_898	2.0	1				1	0	20	245	37.8
la90iw	idTurn_1256	conv_1024	BERT	IAmA	author_899	2.0	1				1	0	26	245	116.48333333333332
la90iw	idTurn_1257	conv_1024	BERT	IAmA	author_900	2.0	1				0	0	34	245	350.4
la90iw	idTurn_1258	conv_1024	BERT	IAmA	author_901	2.0	1				0	0	30	245	1450.6
la90iw	idTurn_1259	conv_1024	BERT	IAmA	author_902	2.0	1				0	0	13	245	5846.283333333334
la90iw	idTurn_1260	conv_1024	BERT	IAmA	author_903	2.0	1				0	0	97	245	27.85
la90iw	idTurn_1261	conv_1024	BERT	IAmA	author_895	2.0	1				1	0	46	245	22.766666666666666
la90iw	idTurn_1262	conv_1024	BERT	IAmA	author_904	2.0	0				1	0	83	245	23.816666666666663
la90iw	idTurn_1263	conv_1024	BERT	IAmA	author_905	2.0	1				1	1	31	245	24.266666666666666
la90iw	idTurn_1264	conv_1024	BERT	IAmA	author_906	2.0	1				1	0	38	245	26.6
la90iw	idTurn_1265	conv_1024	BERT	IAmA	author_907	2.0	0				1	0	139	245	46.16666666666666
la90iw	idTurn_1266	conv_1024	BERT	IAmA	author_908	2.0	1				1	0	48	245	46.8
la90iw	idTurn_1267	conv_1024	BERT	IAmA	author_909	2.0	0				1	0	52	245	58.43333333333333
la90iw	idTurn_1268	conv_1024	BERT	IAmA	author_910	2.0	1				1	0	15	245	65.83333333333333
la90iw	idTurn_1269	conv_1024	BERT	IAmA	author_911	2.0	1				1	0	68	245	79.98333333333333
la90iw	idTurn_1270	conv_1024	BERT	IAmA	author_912	2.0	1				1	0	27	245	87.71666666666667
la90iw	idTurn_1271	conv_1024	BERT	IAmA	author_913	2.0	1				1	0	17	245	92.03333333333332
la90iw	idTurn_1272	conv_1024	BERT	IAmA	author_914	2.0	1				0	2	10	245	105.61666666666666
la90iw	idTurn_1273	conv_1024	BERT	IAmA	author_915	2.0	1				1	0	41	245	111.7
la90iw	idTurn_1274	conv_1024	BERT	IAmA	author_916	2.0	1				1	0	53	245	112.48333333333332
la90iw	idTurn_1275	conv_1024	BERT	IAmA	author_898	2.0	1				0	0	11	245	207.85
la90iw	idTurn_1276	conv_1024	BERT	IAmA	author_917	2.0	1				1	0	77	245	12.433333333333334
la90iw	idTurn_1277	conv_1024	BERT	IAmA	author_918	2.0	1				1	0	100	245	50.86666666666667
la90iw	idTurn_1278	conv_1024	BERT	IAmA	author_919	2.0	0				0	1	86	245	30.466666666666665
la90iw	idTurn_1279	conv_1024	BERT	IAmA	author_920	2.0	0				1	0	93	245	100.15
glml2rj	idTurn_1280	conv_1024	BERT	IAmA	author_921	3.0	0				0	0	41	32	6.433333333333334
glml2rj	idTurn_1281	conv_1024	BERT	IAmA	author_862	3.0	0				1	2	237	32	62.2
glmlgup	idTurn_1282	conv_1024	BERT	IAmA	author_868	3.0	0				0	0	63	8	80.3
glmlgup	idTurn_1283	conv_1024	BERT	IAmA	author_862	3.0	0				0	2	27	8	14.816666666666666
glmijsa	idTurn_1284	conv_1024	BERT	IAmA	author_873	3.0	0				0	1	46	40	10.516666666666667
glmijsa	idTurn_1285	conv_1024	BERT	IAmA	author_862	3.0	0				0	3	59	40	79.63333333333334
glmijsa	idTurn_1286	conv_1024	BERT	IAmA	author_922	3.0	0				0	0	65	40	110.16666666666669
glmma8l	idTurn_1287	conv_1024	BERT	IAmA	author_923	3.0	0				0	0	44	66	97.0
glmma8l	idTurn_1288	conv_1024	BERT	IAmA	author_882	3.0	0				0	0	13	66	1934.8666666666663
glmluqc	idTurn_1289	conv_1024	BERT	IAmA	author_924	3.0	0				0	0	1	28	7.933333333333334
glmluqc	idTurn_1290	conv_1024	BERT	IAmA	author_862	3.0	0				1	0	6	28	60.4
glmj8wq	idTurn_1291	conv_1024	BERT	IAmA	author_864	3.0	0				0	0	5	35	31.4
glmj8wq	idTurn_1292	conv_1024	BERT	IAmA	author_862	3.0	0				0	1	83	35	47.7
glmi0m3	idTurn_1293	conv_1024	BERT	IAmA	author_923	3.0	0				0	0	33	56	129.25
glmkdps	idTurn_1294	conv_1024	BERT	IAmA	author_862	3.0	0				1	1	26	14	227.0833333333333
glmjoio	idTurn_1295	conv_1024	BERT	IAmA	author_862	3.0	0				1	1	1	6	81.96666666666667
glmrkjr	idTurn_1296	conv_1024	BERT	IAmA	author_862	3.0	0				1	0	76	81	49.93333333333333
glmrkjr	idTurn_1297	conv_1024	BERT	IAmA	author_895	3.0	1				1	0	15	81	23.933333333333334
glmkyzz	idTurn_1298	conv_1024	BERT	IAmA	author_862	3.0	0				0	0	105	25	31.466666666666665
glml00f	idTurn_1299	conv_1024	BERT	IAmA	author_862	3.0	0				0	1	76	50	17.016666666666666
glmjlac	idTurn_1300	conv_1024	BERT	IAmA	author_862	3.0	0				0	0	93	19	20.4
glmjlac	idTurn_1301	conv_1024	BERT	IAmA	author_925	3.0	1				0	1	40	19	6.683333333333334
glmljm8	idTurn_1302	conv_1024	BERT	IAmA	author_907	3.0	0				0	0	27	27	24.98333333333333
glmraw4	idTurn_1303	conv_1024	BERT	IAmA	author_862	3.0	0				0	0	115	37	40.23333333333333
glmipcd	idTurn_1304	conv_1024	BERT	IAmA	author_862	3.0	0				0	2	225	25	24.25
glmjwnc	idTurn_1305	conv_1024	BERT	IAmA	author_862	3.0	0				1	0	102	34	92.21666666666668
glmk9rk	idTurn_1306	conv_1024	BERT	IAmA	author_862	3.0	0				1	2	26	12	20.05
glmo4qn	idTurn_1307	conv_1024	BERT	IAmA	author_862	3.0	0				0	0	250	57	48.45
glmv9ix	idTurn_1308	conv_1024	BERT	IAmA	author_862	3.0	0				0	0	84	19	30.866666666666667
glmleub	idTurn_1309	conv_1024	BERT	IAmA	author_862	3.0	0				0	0	66	42	16.866666666666667
glmnyhi	idTurn_1310	conv_1024	BERT	IAmA	author_862	3.0	0				0	0	50	20	78.1
gln0cy0	idTurn_1311	conv_1024	BERT	IAmA	author_862	3.0	0				0	0	141	26	66.68333333333334
glmlmak	idTurn_1312	conv_1024	BERT	IAmA	author_862	3.0	0				0	0	132	46	30.15
glmls57	idTurn_1313	conv_1024	BERT	IAmA	author_862	3.0	0				1	0	130	83	21.0
glmlump	idTurn_1314	conv_1024	BERT	IAmA	author_862	3.0	0				0	0	110	31	40.31666666666667
glmlump	idTurn_1315	conv_1024	BERT	IAmA	author_907	3.0	0				0	0	3	31	24.03333333333333
glmm7ir	idTurn_1316	conv_1024	BERT	IAmA	author_862	3.0	0				0	0	99	38	63.016666666666666
glmp9rv	idTurn_1317	conv_1024	BERT	IAmA	author_862	3.0	0				0	0	106	139	47.266666666666666
glmpde7	idTurn_1318	conv_1024	BERT	IAmA	author_862	3.0	0				0	0	91	48	38.7
glmr7tn	idTurn_1319	conv_1024	BERT	IAmA	author_862	3.0	0				0	0	62	52	28.183333333333334
glmsf36	idTurn_1320	conv_1024	BERT	IAmA	author_862	3.0	0				0	0	58	15	45.21666666666667
glmuomu	idTurn_1321	conv_1024	BERT	IAmA	author_862	3.0	0				1	0	66	68	71.28333333333333
glmvwux	idTurn_1322	conv_1024	BERT	IAmA	author_862	3.0	0				0	0	261	27	94.23333333333332
glmwl17	idTurn_1323	conv_1024	BERT	IAmA	author_862	3.0	0				0	0	135	17	34.03333333333333
glmyp5f	idTurn_1324	conv_1024	BERT	IAmA	author_895	3.0	0				0	0	3	10	6.366666666666666
glmyp5f	idTurn_1325	conv_1024	BERT	IAmA	author_881	3.0	0				0	0	3	10	13.266666666666667
glmzmm7	idTurn_1326	conv_1024	BERT	IAmA	author_862	3.0	0				0	0	55	41	18.066666666666663
glmzr3o	idTurn_1327	conv_1024	BERT	IAmA	author_862	3.0	0				0	0	87	53	25.433333333333334
glmjz0j	idTurn_1328	conv_1024	BERT	IAmA	author_862	3.0	0				0	0	191	77	138.2
glmq0iy	idTurn_1329	conv_1024	BERT	IAmA	author_862	3.0	0				1	0	93	100	35.233333333333334
glmmt9e	idTurn_1330	conv_1024	BERT	IAmA	author_872	3.0	1				0	0	24	86	7.683333333333334
glmxupv	idTurn_1331	conv_1024	BERT	IAmA	author_862	3.0	0				0	0	173	93	82.38333333333334
glmuxfx	idTurn_1332	conv_1024	BERT	IAmA	author_926	4.0	0				0	0	28	237	30.03333333333333
glmuxfx	idTurn_1333	conv_1024	BERT	IAmA	author_863	4.0	1				0	1	43	237	36.8
glmuxfx	idTurn_1334	conv_1024	BERT	IAmA	author_927	4.0	1				0	0	27	237	2196.2833333333333
glmnrw3	idTurn_1335	conv_1024	BERT	IAmA	author_872	4.0	1				0	0	16	27	10.083333333333334
glmnrw3	idTurn_1336	conv_1024	BERT	IAmA	author_873	4.0	0				0	0	28	27	1.8333333333333333
glmk7jh	idTurn_1337	conv_1024	BERT	IAmA	author_864	4.0	0				1	0	14	46	22.23333333333333
glmv672	idTurn_1338	conv_1024	BERT	IAmA	author_928	4.0	0				0	1	62	59	15.35
glmv672	idTurn_1339	conv_1024	BERT	IAmA	author_929	4.0	0				0	0	59	59	18.383333333333333
glmv672	idTurn_1340	conv_1024	BERT	IAmA	author_868	4.0	1				0	0	47	59	16.483333333333334
glmvfn8	idTurn_1341	conv_1024	BERT	IAmA	author_869	4.0	0				0	0	28	6	4.516666666666667
glmqreu	idTurn_1342	conv_1024	BERT	IAmA	author_868	4.0	0				0	1	20	83	47.016666666666666
glnjt05	idTurn_1343	conv_1024	BERT	IAmA	author_872	4.0	0				0	0	38	26	282.35
glnjt05	idTurn_1344	conv_1024	BERT	IAmA	author_873	4.0	0				0	0	25	26	5.166666666666667
glmwo7g	idTurn_1345	conv_1024	BERT	IAmA	author_876	4.0	0				0	0	4	1	31.933333333333334
glmwo7g	idTurn_1346	conv_1024	BERT	IAmA	author_869	4.0	0				0	0	7	1	1.6166666666666667
glmzg70	idTurn_1347	conv_1024	BERT	IAmA	author_877	4.0	0				0	0	2	76	1.2333333333333334
glmveug	idTurn_1348	conv_1024	BERT	IAmA	author_877	4.0	0				0	0	7	15	14.85
glmnnoi	idTurn_1349	conv_1024	BERT	IAmA	author_863	4.0	0				0	0	8	76	11.05
glmknq8	idTurn_1350	conv_1024	BERT	IAmA	author_862	4.0	0				0	0	107	40	133.41666666666666
glmmitl	idTurn_1351	conv_1024	BERT	IAmA	author_930	4.0	1				0	0	34	225	89.81666666666666
glmmitl	idTurn_1352	conv_1024	BERT	IAmA	author_868	4.0	0				0	0	33	225	77.86666666666666
glmyhae	idTurn_1353	conv_1024	BERT	IAmA	author_892	4.0	0				0	0	1	102	174.66666666666666
glmnf15	idTurn_1354	conv_1024	BERT	IAmA	author_865	4.0	1				0	0	6	26	71.35
glmnf15	idTurn_1355	conv_1024	BERT	IAmA	author_872	4.0	0				0	0	13	26	17.233333333333334
glmnf15	idTurn_1356	conv_1024	BERT	IAmA	author_893	4.0	1				0	0	53	26	36.11666666666667
glmp23b	idTurn_1357	conv_1024	BERT	IAmA	author_904	4.0	0				0	0	7	130	12.95
gln5npl	idTurn_1358	conv_1024	BERT	IAmA	author_911	4.0	0				0	0	1	66	1141.05
glmvnr3	idTurn_1359	conv_1024	BERT	IAmA	author_918	4.0	0				0	0	16	93	84.31666666666666
gln0n8j	idTurn_1360	conv_1024	BERT	IAmA	author_871	5.0	0				0	0	7	43	129.23333333333332
glmnp9s	idTurn_1361	conv_1024	BERT	IAmA	author_873	5.0	0				0	0	13	14	0.85
glmxkon	idTurn_1362	conv_1024	BERT	IAmA	author_931	5.0	0				0	0	46	62	64.13333333333334
glmy83p	idTurn_1363	conv_1024	BERT	IAmA	author_932	5.0	0				0	0	70	20	5063.666666666667
__post__	idTurn_1364	conv_1025	BERT	music	author_933	1.0	0				0	2	16	0	0.0
lfa85i	idTurn_1365	conv_1025	BERT	music	author_934	2.0	0				0	0	2	16	51.53333333333333
lfa85i	idTurn_1366	conv_1025	BERT	music	author_935	2.0	0				0	0	5	16	56.25
__post__	idTurn_1367	conv_1026	BERT	explainlikeimfive	author_936	1.0	0				0	3	21	0	0.0
lb7nhy	idTurn_1368	conv_1026	BERT	explainlikeimfive	author_937	2.0	0				0	0	45	21	15.066666666666666
lb7nhy	idTurn_1369	conv_1026	BERT	explainlikeimfive	author_938	2.0	0				0	0	27	21	104.73333333333332
lb7nhy	idTurn_1370	conv_1026	BERT	explainlikeimfive	author_939	2.0	0				0	0	34	21	18.116666666666667
__post__	idTurn_1371	conv_1027	BERT	changemyview	author_940	1.0	0				0	14	163	0	0.0
l9g1mm	idTurn_1372	conv_1027	BERT	changemyview	author_941	2.0	0				0	1	147	163	10.833333333333334
l9g1mm	idTurn_1373	conv_1027	BERT	changemyview	author_942	2.0	1				1	0	123	163	11.766666666666667
l9g1mm	idTurn_1374	conv_1027	BERT	changemyview	author_943	2.0	0				0	0	43	163	5.1
l9g1mm	idTurn_1375	conv_1027	BERT	changemyview	author_944	2.0	0				0	0	81	163	6.4
l9g1mm	idTurn_1376	conv_1027	BERT	changemyview	author_945	2.0	0				0	1	135	163	91.9
l9g1mm	idTurn_1377	conv_1027	BERT	changemyview	author_946	2.0	0				0	0	363	163	39.63333333333333
l9g1mm	idTurn_1378	conv_1027	BERT	changemyview	author_947	2.0	0				0	0	120	163	64.2
l9g1mm	idTurn_1379	conv_1027	BERT	changemyview	author_948	2.0	0				0	0	408	163	68.16666666666667
l9g1mm	idTurn_1380	conv_1027	BERT	changemyview	author_949	2.0	0				0	0	113	163	85.65
l9g1mm	idTurn_1381	conv_1027	BERT	changemyview	author_950	2.0	1				0	0	311	163	159.9
l9g1mm	idTurn_1382	conv_1027	BERT	changemyview	author_951	2.0	0				0	0	132	163	476.01666666666665
l9g1mm	idTurn_1383	conv_1027	BERT	changemyview	author_952	2.0	0				0	0	61	163	897.2833333333333
l9g1mm	idTurn_1384	conv_1027	BERT	changemyview	author_953	2.0	0				0	0	45	163	82.65
l9g1mm	idTurn_1385	conv_1027	BERT	changemyview	author_954	2.0	0				0	0	81	163	9.233333333333333
glhthny	idTurn_1386	conv_1027	BERT	changemyview	author_955	3.0	0				0	0	14	147	13.433333333333334
glhtlwv	idTurn_1387	conv_1027	BERT	changemyview	author_940	3.0	1				0	2	31	123	3.583333333333333
gli44ng	idTurn_1388	conv_1027	BERT	changemyview	author_956	3.0	0				1	0	110	135	621.6166666666667
glhu285	idTurn_1389	conv_1027	BERT	changemyview	author_957	4.0	0				0	2	1	31	3.716666666666667
glhu285	idTurn_1390	conv_1027	BERT	changemyview	author_958	4.0	0				0	0	240	31	82.5
glka93e	idTurn_1391	conv_1027	BERT	changemyview	author_945	4.0	0				1	0	77	110	65.43333333333334
glhujko	idTurn_1392	conv_1027	BERT	changemyview	author_959	5.0	0				0	0	102	1	90.25
glhujko	idTurn_1393	conv_1027	BERT	changemyview	author_960	5.0	0				0	2	1	1	3.7666666666666666
glkgilf	idTurn_1394	conv_1027	BERT	changemyview	author_956	5.0	0				1	0	109	77	8.05
glhv151	idTurn_1395	conv_1027	BERT	changemyview	author_942	6.0	0				0	1	26	1	1.6333333333333333
glhv151	idTurn_1396	conv_1027	BERT	changemyview	author_961	6.0	0				0	0	102	1	96.7
glkh88k	idTurn_1397	conv_1027	BERT	changemyview	author_945	6.0	0				1	0	57	109	19.566666666666663
glhv8ld	idTurn_1398	conv_1027	BERT	changemyview	author_962	7.0	0				1	1	174	26	14.183333333333334
glkix83	idTurn_1399	conv_1027	BERT	changemyview	author_956	7.0	0				1	0	108	57	22.416666666666668
glhx2dx	idTurn_1400	conv_1027	BERT	changemyview	author_963	8.0	0				0	0	340	174	24.7
glhx2dx	idTurn_1401	conv_1027	BERT	changemyview	author_942	8.0	0				0	1	288	174	30.1
glkksr0	idTurn_1402	conv_1027	BERT	changemyview	author_945	8.0	1				1	0	94	108	8.5
gli108o	idTurn_1403	conv_1027	BERT	changemyview	author_940	9.0	0				1	0	30	288	144.95
glklhwf	idTurn_1404	conv_1027	BERT	changemyview	author_956	9.0	0				1	0	208	94	37.583333333333336
glik44t	idTurn_1405	conv_1027	BERT	changemyview	author_942	10.0	0				0	0	61	30	11.133333333333333
glkohzr	idTurn_1406	conv_1027	BERT	changemyview	author_945	10.0	0				1	0	55	208	565.4666666666667
glm96fu	idTurn_1407	conv_1027	BERT	changemyview	author_956	11.0	0				0	0	54	55	24.433333333333334
__post__	idTurn_1408	conv_1028	BERT	explainlikeimfive	author_964	1.0	0				0	1	43	0	0.0
law8o2	idTurn_1409	conv_1028	BERT	explainlikeimfive	author_965	2.0	0				0	1	46	43	2.55
glqbutp	idTurn_1410	conv_1028	BERT	explainlikeimfive	author_966	3.0	0				0	0	40	46	9.766666666666667
__post__	idTurn_1411	conv_1029	BERT	showerthoughts	author_967	1.0	0				0	12	25	0	0.0
lfouqr	idTurn_1412	conv_1029	BERT	showerthoughts	author_968	2.0	0				0	0	11	25	2.1166666666666667
lfouqr	idTurn_1413	conv_1029	BERT	showerthoughts	author_969	2.0	1				0	0	4	25	0.8166666666666667
lfouqr	idTurn_1414	conv_1029	BERT	showerthoughts	author_970	2.0	0				0	0	9	25	1.3833333333333333
lfouqr	idTurn_1415	conv_1029	BERT	showerthoughts	author_971	2.0	0				0	0	5	25	1.6666666666666667
lfouqr	idTurn_1416	conv_1029	BERT	showerthoughts	author_972	2.0	0				0	0	3	25	3.733333333333333
lfouqr	idTurn_1417	conv_1029	BERT	showerthoughts	author_973	2.0	1				0	0	9	25	6.483333333333333
lfouqr	idTurn_1418	conv_1029	BERT	showerthoughts	author_974	2.0	0				0	0	11	25	8.15
lfouqr	idTurn_1419	conv_1029	BERT	showerthoughts	author_975	2.0	1				0	0	2	25	2.316666666666667
lfouqr	idTurn_1420	conv_1029	BERT	showerthoughts	author_976	2.0	0				0	0	4	25	2.533333333333333
lfouqr	idTurn_1421	conv_1029	BERT	showerthoughts	author_977	2.0	0				0	0	2	25	3.183333333333333
lfouqr	idTurn_1422	conv_1029	BERT	showerthoughts	author_978	2.0	0				0	0	2	25	22.883333333333333
lfouqr	idTurn_1423	conv_1029	BERT	showerthoughts	author_979	2.0	0				0	0	10	25	905.6833333333332
__post__	idTurn_1424	conv_103	Human	unpopularopinion	author_980	1.0	0	0.0		_none_	0	3	145	0	0.0
lgo59a	idTurn_1425	conv_103	Human	unpopularopinion	author_981	2.0	0	0.0		_none_	1	1	105	145	11.25
gmsklao	idTurn_1426	conv_103	Human	unpopularopinion	author_980	3.0	0	0.0		_none_	0	0	102	105	12.383333333333333
lgo59a	idTurn_1427	conv_103	BERT	unpopularopinion	author_982	2.0	0				1	0	23	145	24.85
lgo59a	idTurn_1428	conv_103	BERT	unpopularopinion	author_983	2.0	0				1	0	11	145	1.2833333333333334
gmslke7	idTurn_1429	conv_103	BERT	unpopularopinion	author_980	3.0	0				0	0	2	23	4.75
gmsjvc7	idTurn_1430	conv_103	BERT	unpopularopinion	author_980	3.0	0				0	0	54	11	3.15
gmsklao	idTurn_1431	conv_103	BERT	unpopularopinion	author_984	3.0	0				1	0	10	105	2.033333333333333
gmskqjx	idTurn_1432	conv_103	BERT	unpopularopinion	author_981	4.0	1				1	0	22	10	3.083333333333333
gmskyq4	idTurn_1433	conv_103	BERT	unpopularopinion	author_984	5.0	0				0	0	31	22	1.5666666666666669
__post__	idTurn_1434	conv_1030	BERT	music	author_985	1.0	0				0	0	16	0	0.0
__post__	idTurn_1435	conv_1031	BERT	coronavirus	author_986	1.0	0				0	15	10	0	0.0
lhrne7	idTurn_1436	conv_1031	BERT	coronavirus	author_987	2.0	0				0	0	140	10	15.083333333333334
lhrne7	idTurn_1437	conv_1031	BERT	coronavirus	author_486	2.0	0				0	1	32	10	27.966666666666665
lhrne7	idTurn_1438	conv_1031	BERT	coronavirus	author_988	2.0	0				0	0	121	10	50.48333333333333
lhrne7	idTurn_1439	conv_1031	BERT	coronavirus	author_989	2.0	0				0	0	23	10	58.55
lhrne7	idTurn_1440	conv_1031	BERT	coronavirus	author_990	2.0	0				0	0	20	10	84.58333333333333
lhrne7	idTurn_1441	conv_1031	BERT	coronavirus	author_991	2.0	0				0	2	94	10	55.266666666666666
lhrne7	idTurn_1442	conv_1031	BERT	coronavirus	author_992	2.0	0				0	0	132	10	174.56666666666666
lhrne7	idTurn_1443	conv_1031	BERT	coronavirus	author_993	2.0	0				0	0	23	10	52.46666666666667
lhrne7	idTurn_1444	conv_1031	BERT	coronavirus	author_994	2.0	0				0	0	132	10	191.8
lhrne7	idTurn_1445	conv_1031	BERT	coronavirus	author_995	2.0	0				0	0	98	10	341.3333333333333
lhrne7	idTurn_1446	conv_1031	BERT	coronavirus	author_996	2.0	0				0	0	23	10	458.9
lhrne7	idTurn_1447	conv_1031	BERT	coronavirus	author_997	2.0	0				0	0	54	10	447.28333333333336
lhrne7	idTurn_1448	conv_1031	BERT	coronavirus	author_998	2.0	0				0	0	19	10	47.266666666666666
lhrne7	idTurn_1449	conv_1031	BERT	coronavirus	author_999	2.0	0				0	0	14	10	457.6166666666667
lhrne7	idTurn_1450	conv_1031	BERT	coronavirus	author_1000	2.0	1				0	1	13	10	27.866666666666667
gmz0osy	idTurn_1451	conv_1031	BERT	coronavirus	author_1001	3.0	0				0	0	3	32	789.0833333333334
gmz4lcd	idTurn_1452	conv_1031	BERT	coronavirus	author_994	3.0	0				0	1	91	94	139.06666666666666
gmz4lcd	idTurn_1453	conv_1031	BERT	coronavirus	author_1002	3.0	0				0	1	92	94	385.51666666666665
gmz0o9i	idTurn_1454	conv_1031	BERT	coronavirus	author_987	3.0	1				1	1	7	13	8.95
gmznxdx	idTurn_1455	conv_1031	BERT	coronavirus	author_1003	4.0	0				0	0	20	91	426.6333333333333
gn0hg5v	idTurn_1456	conv_1031	BERT	coronavirus	author_1003	4.0	0				0	0	26	92	181.7333333333333
gmz1ydn	idTurn_1457	conv_1031	BERT	coronavirus	author_1004	4.0	0				1	2	10	7	2.8
gmz1ydn	idTurn_1458	conv_1031	BERT	coronavirus	author_1000	4.0	0				0	0	45	7	21.216666666666665
gmz2cle	idTurn_1459	conv_1031	BERT	coronavirus	author_1005	5.0	0				0	1	79	10	88.75
gmz2cle	idTurn_1460	conv_1031	BERT	coronavirus	author_987	5.0	0				0	0	31	10	4.4
gmz2cle	idTurn_1461	conv_1031	BERT	coronavirus	author_1006	5.0	0				0	0	7	10	3.75
gmzevj2	idTurn_1462	conv_1031	BERT	coronavirus	author_1007	6.0	0				0	0	79	79	108.61666666666666
__post__	idTurn_1463	conv_1032	BERT	politics	author_1008	1.0	0				0	73	11	0	0.0
la3er8	idTurn_1464	conv_1032	BERT	politics	author_15	2.0	0				0	0	114	11	0.0166666666666666
la3er8	idTurn_1465	conv_1032	BERT	politics	author_1009	2.0	0				0	7	9	11	1.5
la3er8	idTurn_1466	conv_1032	BERT	politics	author_1010	2.0	0				0	1	31	11	42.083333333333336
la3er8	idTurn_1467	conv_1032	BERT	politics	author_1011	2.0	0				0	3	24	11	53.516666666666666
la3er8	idTurn_1468	conv_1032	BERT	politics	author_1012	2.0	0				0	3	63	11	11.333333333333334
la3er8	idTurn_1469	conv_1032	BERT	politics	author_1013	2.0	0				0	0	4	11	19.316666666666663
la3er8	idTurn_1470	conv_1032	BERT	politics	author_1014	2.0	0				0	0	175	11	27.35
la3er8	idTurn_1471	conv_1032	BERT	politics	author_1015	2.0	0				0	4	73	11	11.133333333333333
la3er8	idTurn_1472	conv_1032	BERT	politics	author_1016	2.0	0				0	0	26	11	156.2
la3er8	idTurn_1473	conv_1032	BERT	politics	author_1017	2.0	0				0	0	27	11	23.266666666666666
la3er8	idTurn_1474	conv_1032	BERT	politics	author_1018	2.0	0				0	0	37	11	36.0
la3er8	idTurn_1475	conv_1032	BERT	politics	author_1019	2.0	0				0	0	27	11	200.31666666666663
la3er8	idTurn_1476	conv_1032	BERT	politics	author_1020	2.0	0				0	0	41	11	274.4166666666667
la3er8	idTurn_1477	conv_1032	BERT	politics	author_1021	2.0	0				0	0	6	11	26.5
la3er8	idTurn_1478	conv_1032	BERT	politics	author_1022	2.0	0				0	0	10	11	178.68333333333334
la3er8	idTurn_1479	conv_1032	BERT	politics	author_1023	2.0	1				0	0	47	11	248.4
la3er8	idTurn_1480	conv_1032	BERT	politics	author_1024	2.0	0				0	0	59	11	326.2333333333333
la3er8	idTurn_1481	conv_1032	BERT	politics	author_1025	2.0	0				0	0	50	11	239.56666666666663
la3er8	idTurn_1482	conv_1032	BERT	politics	author_1026	2.0	0				0	0	46	11	187.45
la3er8	idTurn_1483	conv_1032	BERT	politics	author_1027	2.0	0				0	0	50	11	213.5
la3er8	idTurn_1484	conv_1032	BERT	politics	author_1028	2.0	0				0	0	71	11	275.7333333333333
la3er8	idTurn_1485	conv_1032	BERT	politics	author_1029	2.0	1				0	0	17	11	276.75
la3er8	idTurn_1486	conv_1032	BERT	politics	author_1030	2.0	0				0	0	161	11	286.21666666666664
la3er8	idTurn_1487	conv_1032	BERT	politics	author_1031	2.0	0				0	1	16	11	331.5833333333333
la3er8	idTurn_1488	conv_1032	BERT	politics	author_1032	2.0	0				0	1	18	11	368.8833333333333
la3er8	idTurn_1489	conv_1032	BERT	politics	author_1033	2.0	0				0	0	43	11	370.1
la3er8	idTurn_1490	conv_1032	BERT	politics	author_1034	2.0	0				0	0	23	11	476.75
la3er8	idTurn_1491	conv_1032	BERT	politics	author_1035	2.0	0				0	0	13	11	614.2333333333333
la3er8	idTurn_1492	conv_1032	BERT	politics	author_1036	2.0	0				0	0	125	11	625.1333333333333
la3er8	idTurn_1493	conv_1032	BERT	politics	author_1037	2.0	0				0	0	64	11	67.43333333333334
la3er8	idTurn_1494	conv_1032	BERT	politics	author_1038	2.0	0				0	0	13	11	52.6
la3er8	idTurn_1495	conv_1032	BERT	politics	author_1039	2.0	0				0	0	18	11	59.3
la3er8	idTurn_1496	conv_1032	BERT	politics	author_1040	2.0	0				0	0	7	11	198.51666666666668
la3er8	idTurn_1497	conv_1032	BERT	politics	author_1041	2.0	0				0	0	72	11	200.53333333333333
la3er8	idTurn_1498	conv_1032	BERT	politics	author_1042	2.0	0				0	0	47	11	211.5
la3er8	idTurn_1499	conv_1032	BERT	politics	author_1043	2.0	0				0	0	6	11	218.36666666666667
la3er8	idTurn_1500	conv_1032	BERT	politics	author_1044	2.0	0				0	0	2	11	230.8
la3er8	idTurn_1501	conv_1032	BERT	politics	author_1044	2.0	0				0	0	13	11	232.36666666666667
la3er8	idTurn_1502	conv_1032	BERT	politics	author_1045	2.0	1				0	0	47	11	235.36666666666667
la3er8	idTurn_1503	conv_1032	BERT	politics	author_1046	2.0	0				0	0	20	11	254.25
la3er8	idTurn_1504	conv_1032	BERT	politics	author_1047	2.0	0				0	0	20	11	265.01666666666665
la3er8	idTurn_1505	conv_1032	BERT	politics	author_1048	2.0	1				0	0	18	11	267.43333333333334
la3er8	idTurn_1506	conv_1032	BERT	politics	author_1049	2.0	0				0	0	73	11	283.26666666666665
la3er8	idTurn_1507	conv_1032	BERT	politics	author_1050	2.0	0				0	0	17	11	298.8666666666667
la3er8	idTurn_1508	conv_1032	BERT	politics	author_1051	2.0	1				0	0	6	11	307.05
la3er8	idTurn_1509	conv_1032	BERT	politics	author_1052	2.0	0				0	0	12	11	308.6
la3er8	idTurn_1510	conv_1032	BERT	politics	author_1053	2.0	0				0	0	5	11	326.68333333333334
la3er8	idTurn_1511	conv_1032	BERT	politics	author_1054	2.0	0				0	0	42	11	331.43333333333334
la3er8	idTurn_1512	conv_1032	BERT	politics	author_1055	2.0	0				0	0	25	11	351.1333333333333
la3er8	idTurn_1513	conv_1032	BERT	politics	author_1056	2.0	0				0	0	15	11	358.3666666666667
la3er8	idTurn_1514	conv_1032	BERT	politics	author_1057	2.0	0				0	0	7	11	378.78333333333336
la3er8	idTurn_1515	conv_1032	BERT	politics	author_1058	2.0	0				0	0	22	11	390.8333333333333
la3er8	idTurn_1516	conv_1032	BERT	politics	author_1059	2.0	1				0	0	13	11	396.03333333333336
la3er8	idTurn_1517	conv_1032	BERT	politics	author_1060	2.0	0				0	0	2	11	427.73333333333335
la3er8	idTurn_1518	conv_1032	BERT	politics	author_1061	2.0	0				0	0	10	11	458.53333333333336
la3er8	idTurn_1519	conv_1032	BERT	politics	author_1062	2.0	0				0	0	56	11	475.8833333333333
la3er8	idTurn_1520	conv_1032	BERT	politics	author_1063	2.0	0				0	0	1	11	481.51666666666665
la3er8	idTurn_1521	conv_1032	BERT	politics	author_1064	2.0	0				0	0	26	11	509.3
la3er8	idTurn_1522	conv_1032	BERT	politics	author_1065	2.0	0				0	0	57	11	535.1166666666667
la3er8	idTurn_1523	conv_1032	BERT	politics	author_1066	2.0	0				0	0	11	11	593.5166666666667
la3er8	idTurn_1524	conv_1032	BERT	politics	author_1067	2.0	1				0	1	6	11	600.4833333333333
la3er8	idTurn_1525	conv_1032	BERT	politics	author_1068	2.0	0				0	0	16	11	715.4333333333333
la3er8	idTurn_1526	conv_1032	BERT	politics	author_1069	2.0	0				0	0	34	11	763.15
la3er8	idTurn_1527	conv_1032	BERT	politics	author_1070	2.0	0				0	0	51	11	815.0833333333334
la3er8	idTurn_1528	conv_1032	BERT	politics	author_1071	2.0	1				0	0	12	11	827.5333333333333
la3er8	idTurn_1529	conv_1032	BERT	politics	author_1072	2.0	0				0	0	13	11	940.2
la3er8	idTurn_1530	conv_1032	BERT	politics	author_1073	2.0	0				0	0	11	11	1064.7166666666667
la3er8	idTurn_1531	conv_1032	BERT	politics	author_1074	2.0	0				0	0	15	11	110.31666666666666
la3er8	idTurn_1532	conv_1032	BERT	politics	author_1075	2.0	0				0	0	205	11	355.3666666666667
la3er8	idTurn_1533	conv_1032	BERT	politics	author_1076	2.0	1				0	1	17	11	372.76666666666665
la3er8	idTurn_1534	conv_1032	BERT	politics	author_1077	2.0	0				0	0	5	11	7.9
la3er8	idTurn_1535	conv_1032	BERT	politics	author_1078	2.0	0				0	0	30	11	50.083333333333336
la3er8	idTurn_1536	conv_1032	BERT	politics	author_1079	2.0	0				0	0	109	11	398.75
la3er8	idTurn_1537	conv_1032	BERT	politics	author_1080	2.0	0				0	0	24	11	455.1
gllison	idTurn_1538	conv_1032	BERT	politics	author_1081	3.0	0				0	5	105	9	44.0
gllison	idTurn_1539	conv_1032	BERT	politics	author_1082	3.0	0				0	1	37	9	203.0833333333333
gllison	idTurn_1540	conv_1032	BERT	politics	author_1083	3.0	0				0	2	24	9	78.43333333333334
gllison	idTurn_1541	conv_1032	BERT	politics	author_1084	3.0	0				0	0	24	9	228.31666666666663
gllison	idTurn_1542	conv_1032	BERT	politics	author_1085	3.0	0				0	1	8	9	211.26666666666668
gllison	idTurn_1543	conv_1032	BERT	politics	author_1086	3.0	0				0	0	34	9	275.8666666666667
gllison	idTurn_1544	conv_1032	BERT	politics	author_1087	3.0	0				0	0	19	9	657.4
gllnvn4	idTurn_1545	conv_1032	BERT	politics	author_1088	3.0	0				1	0	18	31	252.6
gllpi9k	idTurn_1546	conv_1032	BERT	politics	author_1089	3.0	0				0	1	23	24	7.266666666666667
gllpi9k	idTurn_1547	conv_1032	BERT	politics	author_1090	3.0	0				0	1	6	24	702.8166666666667
gllpi9k	idTurn_1548	conv_1032	BERT	politics	author_1091	3.0	1				1	0	75	24	762.4
glljymq	idTurn_1549	conv_1032	BERT	politics	author_1038	3.0	0				0	1	46	63	43.4
glljymq	idTurn_1550	conv_1032	BERT	politics	author_1092	3.0	0				0	1	19	63	320.6666666666667
glljymq	idTurn_1551	conv_1032	BERT	politics	author_1093	3.0	0				0	1	21	63	11.616666666666667
glljxta	idTurn_1552	conv_1032	BERT	politics	author_1094	3.0	0				0	1	25	73	28.5
glljxta	idTurn_1553	conv_1032	BERT	politics	author_1095	3.0	0				0	0	2	73	7.0
glljxta	idTurn_1554	conv_1032	BERT	politics	author_1096	3.0	0				0	0	6	73	5.25
glljxta	idTurn_1555	conv_1032	BERT	politics	author_1097	3.0	0				1	2	25	73	16.016666666666666
glmxiv1	idTurn_1556	conv_1032	BERT	politics	author_1016	3.0	1				0	0	11	16	11.0
gln38n1	idTurn_1557	conv_1032	BERT	politics	author_1098	3.0	0				0	0	18	18	34.583333333333336
glo1dr6	idTurn_1558	conv_1032	BERT	politics	author_1099	3.0	0				0	0	6	6	197.06666666666663
gln3u26	idTurn_1559	conv_1032	BERT	politics	author_1098	3.0	0				0	0	19	17	29.33333333333333
gllocha	idTurn_1560	conv_1032	BERT	politics	author_1100	4.0	0				0	1	32	105	169.28333333333333
gllocha	idTurn_1561	conv_1032	BERT	politics	author_1101	4.0	0				0	1	6	105	214.8333333333333
gllocha	idTurn_1562	conv_1032	BERT	politics	author_1102	4.0	0				0	0	6	105	313.2333333333333
gllocha	idTurn_1563	conv_1032	BERT	politics	author_1103	4.0	0				0	0	19	105	607.2833333333333
gllocha	idTurn_1564	conv_1032	BERT	politics	author_1104	4.0	0				0	0	19	105	1100.5833333333333
glmdj74	idTurn_1565	conv_1032	BERT	politics	author_1105	4.0	0				1	2	46	37	321.26666666666665
glltndt	idTurn_1566	conv_1032	BERT	politics	author_1106	4.0	0				0	2	27	24	11.566666666666666
glltndt	idTurn_1567	conv_1032	BERT	politics	author_1107	4.0	0				0	4	85	24	119.11666666666666
glmesat	idTurn_1568	conv_1032	BERT	politics	author_1108	4.0	0				0	0	9	8	124.9
glmrnny	idTurn_1569	conv_1032	BERT	politics	author_1010	4.0	0				0	0	1	18	98.9
gllqlqr	idTurn_1570	conv_1032	BERT	politics	author_1109	4.0	1				0	1	24	23	363.53333333333336
glol56g	idTurn_1571	conv_1032	BERT	politics	author_1110	4.0	0				0	0	14	6	785.7166666666667
glosg6x	idTurn_1572	conv_1032	BERT	politics	author_1011	4.0	0				0	0	35	75	58.63333333333333
gllpow6	idTurn_1573	conv_1032	BERT	politics	author_1111	4.0	0				0	1	65	46	127.66666666666669
glmxl96	idTurn_1574	conv_1032	BERT	politics	author_1112	4.0	0				0	0	29	19	143.41666666666666
gllld3w	idTurn_1575	conv_1032	BERT	politics	author_1113	4.0	0				1	1	12	21	248.81666666666663
gllnjc0	idTurn_1576	conv_1032	BERT	politics	author_1114	4.0	0				0	0	11	25	22.55
glllw14	idTurn_1577	conv_1032	BERT	politics	author_1115	4.0	0				1	0	49	25	9.566666666666666
glllw14	idTurn_1578	conv_1032	BERT	politics	author_1015	4.0	0				0	1	78	25	9.0
glllw14	idTurn_1579	conv_1032	BERT	politics	author_1116	4.0	0				0	0	88	25	982.5833333333334
glmf3ia	idTurn_1580	conv_1032	BERT	politics	author_1117	5.0	0				0	1	12	32	122.51666666666668
glmm8rc	idTurn_1581	conv_1032	BERT	politics	author_1118	5.0	0				0	1	10	6	127.28333333333332
glnr26g	idTurn_1582	conv_1032	BERT	politics	author_1082	5.0	1				0	0	25	46	3.533333333333333
glnr26g	idTurn_1583	conv_1032	BERT	politics	author_1119	5.0	0				1	0	17	46	59.766666666666666
glnr26g	idTurn_1584	conv_1032	BERT	politics	author_1120	5.0	0				0	0	53	46	446.9166666666667
gllvi9d	idTurn_1585	conv_1032	BERT	politics	author_1121	5.0	0				0	1	36	27	48.18333333333333
gllvi9d	idTurn_1586	conv_1032	BERT	politics	author_1122	5.0	0				0	0	28	27	159.85
glmcojr	idTurn_1587	conv_1032	BERT	politics	author_1109	5.0	0				0	1	8	85	220.03333333333333
glmcojr	idTurn_1588	conv_1032	BERT	politics	author_1123	5.0	0				0	0	89	85	307.03333333333336
glmcojr	idTurn_1589	conv_1032	BERT	politics	author_1009	5.0	0				0	0	10	85	302.28333333333336
glmcojr	idTurn_1590	conv_1032	BERT	politics	author_1124	5.0	0				0	0	71	85	610.7333333333333
glnbu2v	idTurn_1591	conv_1032	BERT	politics	author_1125	5.0	0				0	0	56	24	40.25
glma4jr	idTurn_1592	conv_1032	BERT	politics	author_1126	5.0	0				1	2	14	65	42.28333333333333
glmo12i	idTurn_1593	conv_1032	BERT	politics	author_1127	5.0	0				0	0	12	12	13.95
glmo12i	idTurn_1594	conv_1032	BERT	politics	author_1093	5.0	1				0	0	7	12	73.0
glln4pw	idTurn_1595	conv_1032	BERT	politics	author_1097	5.0	0				0	1	4	49	44.41666666666666
glln1yx	idTurn_1596	conv_1032	BERT	politics	author_1128	5.0	0				0	0	73	78	16.2
glmyev1	idTurn_1597	conv_1032	BERT	politics	author_1129	6.0	0				0	0	36	12	161.4
gln63lq	idTurn_1598	conv_1032	BERT	politics	author_1130	6.0	0				0	0	38	10	351.18333333333334
glnzf9i	idTurn_1599	conv_1032	BERT	politics	author_1105	6.0	0				0	0	33	17	60.333333333333336
glm3hzq	idTurn_1600	conv_1032	BERT	politics	author_1084	6.0	0				0	0	26	36	92.55
glnazwy	idTurn_1601	conv_1032	BERT	politics	author_1131	6.0	0				0	0	19	8	72.08333333333333
glmgmtv	idTurn_1602	conv_1032	BERT	politics	author_1113	6.0	0				1	0	20	14	45.71666666666667
glmgmtv	idTurn_1603	conv_1032	BERT	politics	author_1111	6.0	1				0	1	28	14	105.26666666666668
glmgmtv	idTurn_1604	conv_1032	BERT	politics	author_1132	6.0	0				0	0	97	14	260.2
glltu9m	idTurn_1605	conv_1032	BERT	politics	author_1091	6.0	1				0	0	18	4	739.1333333333333
glmntf7	idTurn_1606	conv_1032	BERT	politics	author_1126	7.0	0				0	1	41	20	15.85
glmx9vs	idTurn_1607	conv_1032	BERT	politics	author_1133	7.0	0				0	0	31	28	117.31666666666666
glmqb5n	idTurn_1608	conv_1032	BERT	politics	author_1112	8.0	0				0	0	13	41	187.55
__post__	idTurn_1609	conv_1033	BERT	todayilearned	author_831	1.0	0				0	3	28	0	0.0
ldfbbs	idTurn_1610	conv_1033	BERT	todayilearned	author_1134	2.0	1				0	2	6	28	11.2
ldfbbs	idTurn_1611	conv_1033	BERT	todayilearned	author_1135	2.0	0				0	2	42	28	9.616666666666667
ldfbbs	idTurn_1612	conv_1033	BERT	todayilearned	author_1136	2.0	1				0	2	8	28	7.35
gm5ii4x	idTurn_1613	conv_1033	BERT	todayilearned	author_1137	3.0	0				0	0	6	6	45.45
gm5ii4x	idTurn_1614	conv_1033	BERT	todayilearned	author_1138	3.0	0				0	0	14	6	1037.6666666666667
gm5iaa6	idTurn_1615	conv_1033	BERT	todayilearned	author_1139	3.0	1				0	2	36	42	16.616666666666667
gm5iaa6	idTurn_1616	conv_1033	BERT	todayilearned	author_1138	3.0	0				0	0	52	42	1036.55
gm5hz70	idTurn_1617	conv_1033	BERT	todayilearned	author_1140	3.0	0				0	0	17	8	31.883333333333333
gm5hz70	idTurn_1618	conv_1033	BERT	todayilearned	author_1141	3.0	0				0	0	17	8	51.71666666666667
gm5kkln	idTurn_1619	conv_1033	BERT	todayilearned	author_1142	4.0	1				0	0	20	36	303.8333333333333
gm5kkln	idTurn_1620	conv_1033	BERT	todayilearned	author_1143	4.0	0				0	0	7	36	772.6833333333333
__post__	idTurn_1621	conv_1034	BERT	videos	author_1144	1.0	0				0	0	5	0	0.0
__post__	idTurn_1622	conv_1035	BERT	aww	author_1145	1.0	0				0	0	29	0	0.0
__post__	idTurn_1623	conv_1036	BERT	jokes	author_1146	1.0	0				0	5	54	0	0.0
lh12eu	idTurn_1624	conv_1036	BERT	jokes	author_1147	2.0	0				0	0	37	54	7.566666666666666
lh12eu	idTurn_1625	conv_1036	BERT	jokes	author_1148	2.0	0				0	0	21	54	32.0
lh12eu	idTurn_1626	conv_1036	BERT	jokes	author_1149	2.0	0				1	0	10	54	92.15
lh12eu	idTurn_1627	conv_1036	BERT	jokes	author_1150	2.0	0				0	0	14	54	18.016666666666666
lh12eu	idTurn_1628	conv_1036	BERT	jokes	author_1151	2.0	0				0	0	11	54	1.5666666666666669
gmuxm2l	idTurn_1629	conv_1036	BERT	jokes	author_1146	3.0	0				0	0	7	10	1.9833333333333327
__post__	idTurn_1630	conv_1037	BERT	funny	author_1152	1.0	0				0	2	4	0	0.0
lcmfsy	idTurn_1631	conv_1037	BERT	funny	author_15	2.0	0				0	0	88	4	0.0166666666666666
lcmfsy	idTurn_1632	conv_1037	BERT	funny	author_1153	2.0	1				0	0	5	4	30.3
__post__	idTurn_1633	conv_1038	BERT	unpopularopinion	author_1154	1.0	0				0	16	47	0	0.0
lgigjv	idTurn_1634	conv_1038	BERT	unpopularopinion	author_1155	2.0	0				0	0	12	47	1.8
lgigjv	idTurn_1635	conv_1038	BERT	unpopularopinion	author_1156	2.0	0				0	0	8	47	44.28333333333333
lgigjv	idTurn_1636	conv_1038	BERT	unpopularopinion	author_1157	2.0	0				0	0	4	47	12.783333333333331
lgigjv	idTurn_1637	conv_1038	BERT	unpopularopinion	author_1158	2.0	1				0	0	3	47	75.01666666666667
lgigjv	idTurn_1638	conv_1038	BERT	unpopularopinion	author_1159	2.0	0				0	0	34	47	195.41666666666663
lgigjv	idTurn_1639	conv_1038	BERT	unpopularopinion	author_1160	2.0	0				0	0	23	47	3.2
lgigjv	idTurn_1640	conv_1038	BERT	unpopularopinion	author_1161	2.0	0				0	0	10	47	32.0
lgigjv	idTurn_1641	conv_1038	BERT	unpopularopinion	author_1162	2.0	0				0	0	1	47	41.75
lgigjv	idTurn_1642	conv_1038	BERT	unpopularopinion	author_1163	2.0	0				0	0	7	47	212.96666666666667
lgigjv	idTurn_1643	conv_1038	BERT	unpopularopinion	author_1164	2.0	0				0	0	23	47	237.63333333333333
lgigjv	idTurn_1644	conv_1038	BERT	unpopularopinion	author_1165	2.0	0				0	0	11	47	335.6333333333333
lgigjv	idTurn_1645	conv_1038	BERT	unpopularopinion	author_1166	2.0	0				0	0	10	47	376.8
lgigjv	idTurn_1646	conv_1038	BERT	unpopularopinion	author_1167	2.0	0				0	0	22	47	1.8666666666666667
lgigjv	idTurn_1647	conv_1038	BERT	unpopularopinion	author_1168	2.0	0				0	1	27	47	2.183333333333333
lgigjv	idTurn_1648	conv_1038	BERT	unpopularopinion	author_1169	2.0	0				0	0	7	47	59.7
lgigjv	idTurn_1649	conv_1038	BERT	unpopularopinion	author_1170	2.0	0				0	0	50	47	53.35
gmrl1p4	idTurn_1650	conv_1038	BERT	unpopularopinion	author_1171	3.0	0				0	0	59	27	15.3
__post__	idTurn_1651	conv_1039	BERT	food	author_1172	1.0	0				0	2	5	0	0.0
lit60s	idTurn_1652	conv_1039	BERT	food	author_1173	2.0	0				0	2	5	5	14.166666666666666
lit60s	idTurn_1653	conv_1039	BERT	food	author_1174	2.0	0				0	0	3	5	2.3666666666666667
gn5394x	idTurn_1654	conv_1039	BERT	food	author_1175	3.0	0				0	0	1	5	58.11666666666667
gn5394x	idTurn_1655	conv_1039	BERT	food	author_1176	3.0	0				0	0	8	5	89.58333333333333
__post__	idTurn_1656	conv_104	Human	worldnews	author_1177	1.0	0	0.0		_none_	0	27	12	0	0.0
leipyb	idTurn_1657	conv_104	Human	worldnews	author_1178	2.0	0	0.0		_none_	0	1	96	12	58.68333333333333
gmdxhds	idTurn_1658	conv_104	Human	worldnews	author_1179	3.0	0	0.0		_none_	0	4	47	96	6.733333333333333
gmdzc7r	idTurn_1659	conv_104	Human	worldnews	author_1180	4.0	1	0.0	Other	open request	0	3	7	47	127.71666666666668
gmet6ix	idTurn_1660	conv_104	Human	worldnews	author_1181	5.0	1	1.0	Other	restricted request	0	1	20	7	1.9833333333333327
gmetgxx	idTurn_1661	conv_104	Human	worldnews	author_1182	6.0	0	1.0		_none_	0	7	40	20	27.466666666666665
gmezepg	idTurn_1662	conv_104	Human	worldnews	author_214	7.0	0	0.0		_none_	0	3	35	40	18.85
gmf4k28	idTurn_1663	conv_104	Human	worldnews	author_1183	8.0	0	0.0		_none_	1	0	67	35	96.26666666666668
gmfpz4i	idTurn_1664	conv_104	Human	worldnews	author_214	9.0	0	0.0		_none_	0	2	63	67	5.5
gmfqhcn	idTurn_1665	conv_104	Human	worldnews	author_1184	10.0	0	0.0		_none_	0	0	12	63	96.31666666666666
leipyb	idTurn_1666	conv_104	BERT	worldnews	author_1185	2.0	0				0	3	30	12	75.73333333333333
leipyb	idTurn_1667	conv_104	BERT	worldnews	author_1186	2.0	1				0	3	5	12	36.98333333333333
leipyb	idTurn_1668	conv_104	BERT	worldnews	author_1187	2.0	0				0	1	18	12	178.71666666666667
leipyb	idTurn_1669	conv_104	BERT	worldnews	author_839	2.0	0				0	0	20	12	306.46666666666664
leipyb	idTurn_1670	conv_104	BERT	worldnews	author_1188	2.0	0				0	0	2	12	462.1166666666667
leipyb	idTurn_1671	conv_104	BERT	worldnews	author_1189	2.0	1				0	1	7	12	660.8
leipyb	idTurn_1672	conv_104	BERT	worldnews	author_1190	2.0	0				0	1	28	12	376.1666666666667
leipyb	idTurn_1673	conv_104	BERT	worldnews	author_1191	2.0	0				0	2	6	12	438.0
leipyb	idTurn_1674	conv_104	BERT	worldnews	author_1192	2.0	0				0	1	33	12	465.53333333333336
leipyb	idTurn_1675	conv_104	BERT	worldnews	author_1193	2.0	0				0	4	24	12	216.63333333333333
leipyb	idTurn_1676	conv_104	BERT	worldnews	author_1194	2.0	0				0	1	20	12	640.05
leipyb	idTurn_1677	conv_104	BERT	worldnews	author_1195	2.0	0				0	0	20	12	609.0333333333333
leipyb	idTurn_1678	conv_104	BERT	worldnews	author_1196	2.0	1				0	0	39	12	620.5
leipyb	idTurn_1679	conv_104	BERT	worldnews	author_1197	2.0	0				0	0	10	12	542.3166666666667
leipyb	idTurn_1680	conv_104	BERT	worldnews	author_1198	2.0	0				0	0	14	12	663.4666666666667
leipyb	idTurn_1681	conv_104	BERT	worldnews	author_1199	2.0	0				0	0	6	12	1174.55
leipyb	idTurn_1682	conv_104	BERT	worldnews	author_1200	2.0	0				0	0	4	12	1344.2333333333331
leipyb	idTurn_1683	conv_104	BERT	worldnews	author_1201	2.0	0				0	0	36	12	497.3
leipyb	idTurn_1684	conv_104	BERT	worldnews	author_1202	2.0	0				0	0	7	12	690.8333333333334
leipyb	idTurn_1685	conv_104	BERT	worldnews	author_1203	2.0	0				0	0	17	12	647.95
leipyb	idTurn_1686	conv_104	BERT	worldnews	author_1204	2.0	0				0	0	9	12	530.6
leipyb	idTurn_1687	conv_104	BERT	worldnews	author_1205	2.0	0				0	0	1	12	621.45
leipyb	idTurn_1688	conv_104	BERT	worldnews	author_1206	2.0	0				0	5	1	12	123.01666666666668
leipyb	idTurn_1689	conv_104	BERT	worldnews	author_1207	2.0	1				0	2	3	12	427.23333333333335
leipyb	idTurn_1690	conv_104	BERT	worldnews	author_1208	2.0	0				0	2	1	12	107.03333333333332
leipyb	idTurn_1691	conv_104	BERT	worldnews	author_1209	2.0	0				0	2	9	12	457.6166666666667
gme1wfo	idTurn_1692	conv_104	BERT	worldnews	author_1210	3.0	1				0	2	13	30	448.03333333333336
gme1wfo	idTurn_1693	conv_104	BERT	worldnews	author_214	3.0	0				0	0	18	30	167.63333333333333
gme1wfo	idTurn_1694	conv_104	BERT	worldnews	author_1211	3.0	0				0	1	23	30	215.2
gmdrhr8	idTurn_1695	conv_104	BERT	worldnews	author_1193	3.0	0				0	2	5	5	176.0
gmdrhr8	idTurn_1696	conv_104	BERT	worldnews	author_1212	3.0	1				0	8	22	5	11.566666666666666
gmdrhr8	idTurn_1697	conv_104	BERT	worldnews	author_1213	3.0	0				0	0	68	5	1595.1166666666666
gmeqem1	idTurn_1698	conv_104	BERT	worldnews	author_1214	3.0	0				0	2	39	18	91.18333333333334
gmhtq0s	idTurn_1699	conv_104	BERT	worldnews	author_1215	3.0	0				1	0	18	7	241.36666666666667
gmfz9eg	idTurn_1700	conv_104	BERT	worldnews	author_1216	3.0	0				0	0	34	28	774.25
gmgh1sd	idTurn_1701	conv_104	BERT	worldnews	author_1217	3.0	0				0	0	1	6	432.53333333333336
gmgh1sd	idTurn_1702	conv_104	BERT	worldnews	author_1218	3.0	0				0	1	31	6	185.8
gmgooze	idTurn_1703	conv_104	BERT	worldnews	author_1219	3.0	0				0	1	31	33	55.05
gmexxse	idTurn_1704	conv_104	BERT	worldnews	author_1220	3.0	0				0	2	10	24	337.1666666666667
gmexxse	idTurn_1705	conv_104	BERT	worldnews	author_1221	3.0	0				0	0	33	24	43.38333333333333
gmexxse	idTurn_1706	conv_104	BERT	worldnews	author_1222	3.0	0				0	1	72	24	245.2333333333333
gmexxse	idTurn_1707	conv_104	BERT	worldnews	author_1223	3.0	0				0	2	16	24	287.0833333333333
gmhr70h	idTurn_1708	conv_104	BERT	worldnews	author_1215	3.0	0				0	0	1	20	261.15
gmefahr	idTurn_1709	conv_104	BERT	worldnews	author_1224	3.0	0				0	2	28	1	4.783333333333333
gmefahr	idTurn_1710	conv_104	BERT	worldnews	author_1225	3.0	0				0	1	16	1	51.1
gmefahr	idTurn_1711	conv_104	BERT	worldnews	author_1226	3.0	0				0	0	13	1	68.11666666666666
gmefahr	idTurn_1712	conv_104	BERT	worldnews	author_1224	3.0	1				0	2	19	1	5.6
gmefahr	idTurn_1713	conv_104	BERT	worldnews	author_1227	3.0	1				0	1	17	1	399.95
gmefahr	idTurn_1714	conv_104	BERT	worldnews	author_1228	3.0	1				0	0	3	1	729.5166666666667
gmgdz2s	idTurn_1715	conv_104	BERT	worldnews	author_1229	3.0	1				0	0	18	3	227.35
gmgdz2s	idTurn_1716	conv_104	BERT	worldnews	author_1230	3.0	0				1	0	11	3	14.483333333333333
gmeal8w	idTurn_1717	conv_104	BERT	worldnews	author_1231	3.0	1				0	3	13	1	112.73333333333332
gmeal8w	idTurn_1718	conv_104	BERT	worldnews	author_1232	3.0	0				0	1	7	1	75.66666666666667
gmgmn2a	idTurn_1719	conv_104	BERT	worldnews	author_1233	3.0	0				1	0	21	9	8.366666666666667
gmgmn2a	idTurn_1720	conv_104	BERT	worldnews	author_1234	3.0	0				1	0	30	9	13.35
gmdzc7r	idTurn_1721	conv_104	BERT	worldnews	author_1235	4.0	0				0	2	17	47	379.9
gmdzc7r	idTurn_1722	conv_104	BERT	worldnews	author_1236	4.0	1				0	0	22	47	865.1666666666666
gmdzc7r	idTurn_1723	conv_104	BERT	worldnews	author_1237	4.0	0				0	0	44	47	665.5166666666667
gmh4q7g	idTurn_1724	conv_104	BERT	worldnews	author_1238	4.0	0				0	0	6	13	108.76666666666668
gmh4q7g	idTurn_1725	conv_104	BERT	worldnews	author_1215	4.0	0				0	0	29	13	370.9166666666667
gmfhir4	idTurn_1726	conv_104	BERT	worldnews	author_1239	4.0	1				1	1	15	23	92.3
gmex2bg	idTurn_1727	conv_104	BERT	worldnews	author_1240	4.0	1				1	2	8	5	438.1166666666667
gmex2bg	idTurn_1728	conv_104	BERT	worldnews	author_1241	4.0	0				0	1	16	5	710.65
gmdunwv	idTurn_1729	conv_104	BERT	worldnews	author_1242	4.0	0				0	1	47	22	10.233333333333333
gmdunwv	idTurn_1730	conv_104	BERT	worldnews	author_1178	4.0	1				1	0	5	22	11.266666666666667
gmdunwv	idTurn_1731	conv_104	BERT	worldnews	author_1235	4.0	0				1	1	1	22	414.75
gmdunwv	idTurn_1732	conv_104	BERT	worldnews	author_1243	4.0	0				0	0	29	22	251.65
gmdunwv	idTurn_1733	conv_104	BERT	worldnews	author_1244	4.0	0				0	0	11	22	253.56666666666663
gmdunwv	idTurn_1734	conv_104	BERT	worldnews	author_1245	4.0	0				1	1	13	22	414.3333333333333
gmdunwv	idTurn_1735	conv_104	BERT	worldnews	author_1246	4.0	0				0	0	1	22	240.61666666666667
gmdunwv	idTurn_1736	conv_104	BERT	worldnews	author_1247	4.0	1				1	0	7	22	474.8
gmfbryr	idTurn_1737	conv_104	BERT	worldnews	author_1248	4.0	1				1	3	20	39	112.06666666666666
gmfbryr	idTurn_1738	conv_104	BERT	worldnews	author_1249	4.0	0				0	0	77	39	159.55
gmiv2dk	idTurn_1739	conv_104	BERT	worldnews	author_1189	4.0	0				0	0	24	18	960.65
gmhoexz	idTurn_1740	conv_104	BERT	worldnews	author_1250	4.0	0				0	0	2	31	132.98333333333332
gmh3xgc	idTurn_1741	conv_104	BERT	worldnews	author_1251	4.0	0				1	0	16	31	1506.6666666666667
gmhbeoe	idTurn_1742	conv_104	BERT	worldnews	author_1252	4.0	0				0	0	24	10	1236.7166666666667
gmhbeoe	idTurn_1743	conv_104	BERT	worldnews	author_1217	4.0	0				0	0	29	10	315.9166666666667
gmgnne4	idTurn_1744	conv_104	BERT	worldnews	author_1253	4.0	0				1	0	50	72	288.55
gmgze2r	idTurn_1745	conv_104	BERT	worldnews	author_1254	4.0	0				0	0	20	16	435.78333333333336
gmgze2r	idTurn_1746	conv_104	BERT	worldnews	author_1229	4.0	0				0	2	148	16	144.06666666666666
gmegh02	idTurn_1747	conv_104	BERT	worldnews	author_1255	4.0	0				0	0	7	28	112.4
gmegh02	idTurn_1748	conv_104	BERT	worldnews	author_1256	4.0	0				0	0	17	28	126.23333333333332
gmepj40	idTurn_1749	conv_104	BERT	worldnews	author_1257	4.0	1				1	0	13	16	62.48333333333333
gmego1e	idTurn_1750	conv_104	BERT	worldnews	author_1232	4.0	0				1	0	20	19	14.316666666666666
gmego1e	idTurn_1751	conv_104	BERT	worldnews	author_1258	4.0	0				1	0	5	19	235.88333333333333
gmh4i4f	idTurn_1752	conv_104	BERT	worldnews	author_1259	4.0	0				1	0	28	17	208.88333333333333
gmgi4t5	idTurn_1753	conv_104	BERT	worldnews	author_1207	4.0	0				0	0	23	11	28.716666666666665
gmeyq0u	idTurn_1754	conv_104	BERT	worldnews	author_1224	4.0	0				0	0	5	13	23.866666666666667
gmeyq0u	idTurn_1755	conv_104	BERT	worldnews	author_1260	4.0	0				0	1	6	13	35.05
gmeyq0u	idTurn_1756	conv_104	BERT	worldnews	author_1261	4.0	0				0	0	1	13	50.266666666666666
gmer5p5	idTurn_1757	conv_104	BERT	worldnews	author_1262	4.0	0				0	0	11	7	93.21666666666668
gmgotcb	idTurn_1758	conv_104	BERT	worldnews	author_1209	4.0	0				0	0	5	21	356.93333333333334
gmgq7fv	idTurn_1759	conv_104	BERT	worldnews	author_1209	4.0	0				0	0	8	30	352.18333333333334
gmgj6q5	idTurn_1760	conv_104	BERT	worldnews	author_1263	5.0	0				0	2	32	17	199.13333333333333
gmgj6q5	idTurn_1761	conv_104	BERT	worldnews	author_1264	5.0	0				0	0	14	17	432.8
gmet6ix	idTurn_1762	conv_104	BERT	worldnews	author_1265	5.0	0				0	5	63	7	157.18333333333334
gmet6ix	idTurn_1763	conv_104	BERT	worldnews	author_1266	5.0	1				0	0	5	7	126.95
gmg1i24	idTurn_1764	conv_104	BERT	worldnews	author_1248	5.0	0				0	0	8	15	10.933333333333334
gmg1i24	idTurn_1765	conv_104	BERT	worldnews	author_1211	5.0	1				1	1	7	15	185.25
gmhsjbg	idTurn_1766	conv_104	BERT	worldnews	author_1267	5.0	0				0	0	23	8	55.516666666666666
gmhsjbg	idTurn_1767	conv_104	BERT	worldnews	author_1268	5.0	1				0	1	19	8	197.5
gmhsjbg	idTurn_1768	conv_104	BERT	worldnews	author_1193	5.0	0				0	0	11	8	382.7166666666666
gmixhc5	idTurn_1769	conv_104	BERT	worldnews	author_1269	5.0	1				0	0	17	16	461.76666666666665
gmdxiex	idTurn_1770	conv_104	BERT	worldnews	author_1270	5.0	0				0	3	20	47	276.6333333333333
gmdxs93	idTurn_1771	conv_104	BERT	worldnews	author_1212	5.0	0				0	4	10	5	52.31666666666667
gmgo2op	idTurn_1772	conv_104	BERT	worldnews	author_1212	5.0	0				1	0	10	1	16.466666666666665
gmgo2op	idTurn_1773	conv_104	BERT	worldnews	author_1198	5.0	0				0	0	6	1	201.81666666666663
gmgny7s	idTurn_1774	conv_104	BERT	worldnews	author_1212	5.0	0				0	0	8	13	17.983333333333334
gmgny7s	idTurn_1775	conv_104	BERT	worldnews	author_1218	5.0	0				0	0	13	13	152.16666666666666
gmh4lsi	idTurn_1776	conv_104	BERT	worldnews	author_1212	5.0	0				1	0	14	7	42.05
gmg12wy	idTurn_1777	conv_104	BERT	worldnews	author_1271	5.0	0				0	0	99	20	45.63333333333333
gmg12wy	idTurn_1778	conv_104	BERT	worldnews	author_1272	5.0	0				0	0	54	20	460.1333333333333
gmg12wy	idTurn_1779	conv_104	BERT	worldnews	author_1214	5.0	0				0	0	16	20	82.93333333333334
gmg12wy	idTurn_1780	conv_104	BERT	worldnews	author_1273	5.0	0				0	0	1	20	44.05
gmlv1wr	idTurn_1781	conv_104	BERT	worldnews	author_1219	5.0	0				0	0	4	16	3.433333333333333
gmi954x	idTurn_1782	conv_104	BERT	worldnews	author_1222	5.0	0				0	0	33	50	982.25
gmhs4tx	idTurn_1783	conv_104	BERT	worldnews	author_1274	5.0	0				1	0	110	148	115.73333333333332
gmhs4tx	idTurn_1784	conv_104	BERT	worldnews	author_1275	5.0	0				0	0	53	148	273.7
gmf3866	idTurn_1785	conv_104	BERT	worldnews	author_1225	5.0	0				1	1	24	13	33.016666666666666
gmejf4w	idTurn_1786	conv_104	BERT	worldnews	author_1224	5.0	0				0	2	30	20	7.633333333333334
gmfvtl1	idTurn_1787	conv_104	BERT	worldnews	author_1224	5.0	1				1	0	3	5	90.85
gmi5mg5	idTurn_1788	conv_104	BERT	worldnews	author_1227	5.0	0				1	0	16	28	166.86666666666667
gmf88lt	idTurn_1789	conv_104	BERT	worldnews	author_1276	5.0	0				0	0	5	6	227.95
gmhrqa8	idTurn_1790	conv_104	BERT	worldnews	author_1277	6.0	0				0	1	13	32	29.95
gmhrqa8	idTurn_1791	conv_104	BERT	worldnews	author_1278	6.0	0				0	0	11	32	239.9833333333333
gmfrw4l	idTurn_1792	conv_104	BERT	worldnews	author_1279	6.0	0				0	0	5	63	47.71666666666667
gmfrw4l	idTurn_1793	conv_104	BERT	worldnews	author_1235	6.0	0				0	1	28	63	110.93333333333334
gmfrw4l	idTurn_1794	conv_104	BERT	worldnews	author_1179	6.0	0				1	4	59	63	191.56666666666663
gmfrw4l	idTurn_1795	conv_104	BERT	worldnews	author_1280	6.0	0				0	0	6	63	84.05
gmfrw4l	idTurn_1796	conv_104	BERT	worldnews	author_1281	6.0	0				0	4	1	63	128.45
gmhdc5b	idTurn_1797	conv_104	BERT	worldnews	author_1282	6.0	0				0	0	67	7	98.86666666666666
gmhdc5b	idTurn_1798	conv_104	BERT	worldnews	author_1239	6.0	0				1	1	13	7	6.816666666666666
gmioose	idTurn_1799	conv_104	BERT	worldnews	author_1283	6.0	0				1	1	10	19	44.41666666666666
gmfprqi	idTurn_1800	conv_104	BERT	worldnews	author_1222	6.0	0				0	1	224	20	123.43333333333334
gmfprqi	idTurn_1801	conv_104	BERT	worldnews	author_1278	6.0	0				0	0	118	20	554.2
gmfprqi	idTurn_1802	conv_104	BERT	worldnews	author_1284	6.0	0				0	0	2	20	225.7
gmec4qy	idTurn_1803	conv_104	BERT	worldnews	author_1285	6.0	0				1	2	24	10	17.116666666666667
gmec4qy	idTurn_1804	conv_104	BERT	worldnews	author_1286	6.0	0				1	1	13	10	18.0
gmec4qy	idTurn_1805	conv_104	BERT	worldnews	author_1258	6.0	0				0	0	17	10	248.8333333333333
gmec4qy	idTurn_1806	conv_104	BERT	worldnews	author_1287	6.0	0				1	0	6	10	643.45
gmgsoa4	idTurn_1807	conv_104	BERT	worldnews	author_1235	6.0	0				0	0	7	10	34.53333333333333
gmhcwyh	idTurn_1808	conv_104	BERT	worldnews	author_1247	6.0	0				1	0	23	14	8.416666666666666
gmibsgi	idTurn_1809	conv_104	BERT	worldnews	author_1229	6.0	0				0	0	267	110	81.68333333333334
gmfbpke	idTurn_1810	conv_104	BERT	worldnews	author_1257	6.0	0				0	0	9	24	153.11666666666667
gmfbpke	idTurn_1811	conv_104	BERT	worldnews	author_1288	6.0	0				0	0	5	24	97.55
gmekyp9	idTurn_1812	conv_104	BERT	worldnews	author_1289	6.0	1				1	0	18	30	2.433333333333333
gmekyp9	idTurn_1813	conv_104	BERT	worldnews	author_1290	6.0	0				0	0	75	30	7.2
gmgm1t6	idTurn_1814	conv_104	BERT	worldnews	author_1258	6.0	0				0	0	1	3	58.71666666666667
gmiunu0	idTurn_1815	conv_104	BERT	worldnews	author_1259	6.0	0				0	0	10	16	844.7166666666667
gmhverd	idTurn_1816	conv_104	BERT	worldnews	author_1291	7.0	0				0	0	2	13	32.53333333333333
gmgnguo	idTurn_1817	conv_104	BERT	worldnews	author_204	7.0	0				0	1	16	28	63.65
gmh9tyx	idTurn_1818	conv_104	BERT	worldnews	author_1265	7.0	0				0	0	15	59	42.98333333333333
gmh9tyx	idTurn_1819	conv_104	BERT	worldnews	author_1292	7.0	1				1	1	24	59	36.15
gmh9tyx	idTurn_1820	conv_104	BERT	worldnews	author_1293	7.0	1				0	0	9	59	47.78333333333333
gmh9tyx	idTurn_1821	conv_104	BERT	worldnews	author_1294	7.0	0				0	0	55	59	69.15
gmh9tyx	idTurn_1822	conv_104	BERT	worldnews	author_1236	7.0	1				0	0	50	59	392.23333333333335
gmgse3w	idTurn_1823	conv_104	BERT	worldnews	author_1295	7.0	0				0	0	12	1	61.61666666666667
gmgse3w	idTurn_1824	conv_104	BERT	worldnews	author_1296	7.0	0				0	0	11	1	10.6
gmgse3w	idTurn_1825	conv_104	BERT	worldnews	author_1297	7.0	0				0	0	8	1	93.06666666666666
gmgse3w	idTurn_1826	conv_104	BERT	worldnews	author_1298	7.0	0				0	0	28	1	178.43333333333334
gmezepg	idTurn_1827	conv_104	BERT	worldnews	author_1299	7.0	0				0	1	48	40	320.78333333333336
gmezepg	idTurn_1828	conv_104	BERT	worldnews	author_1300	7.0	0				0	0	56	40	148.13333333333333
gmezepg	idTurn_1829	conv_104	BERT	worldnews	author_1301	7.0	0				0	0	14	40	120.65
gmezepg	idTurn_1830	conv_104	BERT	worldnews	author_1302	7.0	0				0	0	28	40	20.416666666666668
gmezepg	idTurn_1831	conv_104	BERT	worldnews	author_1303	7.0	0				0	2	27	40	107.78333333333332
gmezepg	idTurn_1832	conv_104	BERT	worldnews	author_1304	7.0	0				0	0	65	40	357.78333333333336
gmhead4	idTurn_1833	conv_104	BERT	worldnews	author_1211	7.0	0				0	0	1	13	43.75
gmhead4	idTurn_1834	conv_104	BERT	worldnews	author_1215	7.0	0				0	0	11	13	319.96666666666664
gmitzam	idTurn_1835	conv_104	BERT	worldnews	author_1305	7.0	0				0	0	7	10	261.0
gmitzam	idTurn_1836	conv_104	BERT	worldnews	author_1268	7.0	0				0	0	16	10	45.6
gmgmwyx	idTurn_1837	conv_104	BERT	worldnews	author_1306	7.0	0				1	0	21	224	110.13333333333334
gmegt5q	idTurn_1838	conv_104	BERT	worldnews	author_1307	7.0	0				0	1	26	24	237.95
gmegt5q	idTurn_1839	conv_104	BERT	worldnews	author_1212	7.0	0				0	0	10	24	4.216666666666667
gmegt5q	idTurn_1840	conv_104	BERT	worldnews	author_1258	7.0	0				0	0	4	24	105.96666666666668
gmeh08p	idTurn_1841	conv_104	BERT	worldnews	author_1308	7.0	0				0	0	13	13	189.9833333333333
gmeh08p	idTurn_1842	conv_104	BERT	worldnews	author_1212	7.0	0				0	1	81	13	8.033333333333333
gmia7ss	idTurn_1843	conv_104	BERT	worldnews	author_1212	7.0	0				0	0	76	6	46.63333333333333
gmhe2kw	idTurn_1844	conv_104	BERT	worldnews	author_1212	7.0	0				1	0	29	23	6.2
gmelfsk	idTurn_1845	conv_104	BERT	worldnews	author_1224	7.0	0				0	1	50	18	4.683333333333334
gmh51r7	idTurn_1846	conv_104	BERT	worldnews	author_1220	8.0	1				0	1	1	16	26.683333333333334
gmhepzx	idTurn_1847	conv_104	BERT	worldnews	author_1309	8.0	0				0	0	8	24	233.8333333333333
gmhepzx	idTurn_1848	conv_104	BERT	worldnews	author_1179	8.0	0				1	0	26	24	61.91666666666666
gmf4k28	idTurn_1849	conv_104	BERT	worldnews	author_1235	8.0	0				0	0	48	35	275.28333333333336
gmf4k28	idTurn_1850	conv_104	BERT	worldnews	author_1310	8.0	0				0	0	1	35	356.18333333333334
gmha366	idTurn_1851	conv_104	BERT	worldnews	author_1311	8.0	0				1	0	108	48	58.13333333333333
gmfp611	idTurn_1852	conv_104	BERT	worldnews	author_1312	8.0	0				1	0	27	27	396.6666666666667
gmfp611	idTurn_1853	conv_104	BERT	worldnews	author_1311	8.0	0				0	0	95	27	275.06666666666666
gmhdelg	idTurn_1854	conv_104	BERT	worldnews	author_1222	8.0	0				1	0	10	21	1209.6166666666666
gmfwpk0	idTurn_1855	conv_104	BERT	worldnews	author_1313	8.0	1				1	0	14	26	181.46666666666667
gmeiiem	idTurn_1856	conv_104	BERT	worldnews	author_1178	8.0	0				0	2	10	81	24.116666666666667
gmhf1xc	idTurn_1857	conv_104	BERT	worldnews	author_1247	8.0	1				1	1	73	29	8.983333333333333
gmemc1i	idTurn_1858	conv_104	BERT	worldnews	author_1218	8.0	0				0	0	14	50	467.75
gmhb4o8	idTurn_1859	conv_104	BERT	worldnews	author_1314	9.0	0				0	1	3	1	3.05
gmhr6jk	idTurn_1860	conv_104	BERT	worldnews	author_1292	9.0	0				1	0	41	26	14.833333333333334
gmhjcqb	idTurn_1861	conv_104	BERT	worldnews	author_1299	9.0	0				1	1	62	108	10.333333333333334
gmi4ox4	idTurn_1862	conv_104	BERT	worldnews	author_1303	9.0	0				0	1	23	27	1016.8333333333334
gmkz70a	idTurn_1863	conv_104	BERT	worldnews	author_1306	9.0	0				0	0	59	10	26.28333333333333
gmhar5m	idTurn_1864	conv_104	BERT	worldnews	author_1307	9.0	0				0	0	33	14	8.883333333333333
gmen81h	idTurn_1865	conv_104	BERT	worldnews	author_1255	9.0	0				0	0	14	10	75.78333333333333
gmen81h	idTurn_1866	conv_104	BERT	worldnews	author_1315	9.0	0				0	0	9	10	79.38333333333334
gmhguqm	idTurn_1867	conv_104	BERT	worldnews	author_1218	9.0	0				1	0	38	73	31.8
gmhguqm	idTurn_1868	conv_104	BERT	worldnews	author_1212	9.0	0				1	0	87	73	26.883333333333333
gmhbijx	idTurn_1869	conv_104	BERT	worldnews	author_1316	10.0	1				0	3	2	3	42.28333333333333
gmhszn3	idTurn_1870	conv_104	BERT	worldnews	author_1179	10.0	0				0	0	30	41	28.75
gmfqhcn	idTurn_1871	conv_104	BERT	worldnews	author_1317	10.0	0				0	1	20	63	126.75
gmhlozh	idTurn_1872	conv_104	BERT	worldnews	author_1311	10.0	1				1	0	65	62	6.6
gmhlozh	idTurn_1873	conv_104	BERT	worldnews	author_1318	10.0	1				1	0	9	62	125.58333333333331
gmkvnja	idTurn_1874	conv_104	BERT	worldnews	author_1319	10.0	0				0	0	10	23	271.2333333333333
gmhnrel	idTurn_1875	conv_104	BERT	worldnews	author_1247	10.0	0				0	0	23	38	4.766666666666667
gmhmkwe	idTurn_1876	conv_104	BERT	worldnews	author_1247	10.0	0				0	0	24	87	8.75
gmhikop	idTurn_1877	conv_104	BERT	worldnews	author_1320	11.0	0				0	0	8	2	2.966666666666667
gmhikop	idTurn_1878	conv_104	BERT	worldnews	author_1321	11.0	0				0	0	47	2	71.95
gmhikop	idTurn_1879	conv_104	BERT	worldnews	author_1322	11.0	1				0	0	5	2	16.033333333333335
gmgpx5u	idTurn_1880	conv_104	BERT	worldnews	author_1323	11.0	0				0	0	58	20	87.86666666666666
gmhn73b	idTurn_1881	conv_104	BERT	worldnews	author_1299	11.0	0				0	0	78	65	7.783333333333333
gmi6o7j	idTurn_1882	conv_104	BERT	worldnews	author_1299	11.0	1				0	0	33	9	34.63333333333333
__post__	idTurn_1883	conv_1040	BERT	music	author_1324	1.0	0				0	0	10	0	0.0
__post__	idTurn_1884	conv_1041	BERT	IAmA	author_1325	1.0	0				0	16	151	0	0.0
l7rt5d	idTurn_1885	conv_1041	BERT	IAmA	author_1326	2.0	1				1	0	19	151	19.9
l7rt5d	idTurn_1886	conv_1041	BERT	IAmA	author_1327	2.0	1				1	0	126	151	27.08333333333333
l7rt5d	idTurn_1887	conv_1041	BERT	IAmA	author_1328	2.0	1				1	0	19	151	84.65
l7rt5d	idTurn_1888	conv_1041	BERT	IAmA	author_1329	2.0	1				1	0	61	151	97.15
l7rt5d	idTurn_1889	conv_1041	BERT	IAmA	author_1330	2.0	1				1	0	37	151	103.33333333333331
l7rt5d	idTurn_1890	conv_1041	BERT	IAmA	author_1331	2.0	1				1	0	54	151	309.95
l7rt5d	idTurn_1891	conv_1041	BERT	IAmA	author_1332	2.0	1				1	0	13	151	83.15
l7rt5d	idTurn_1892	conv_1041	BERT	IAmA	author_1333	2.0	1				0	0	16	151	5.85
l7rt5d	idTurn_1893	conv_1041	BERT	IAmA	author_1334	2.0	1				1	0	27	151	12.9
l7rt5d	idTurn_1894	conv_1041	BERT	IAmA	author_1335	2.0	1				0	0	38	151	118.43333333333334
l7rt5d	idTurn_1895	conv_1041	BERT	IAmA	author_1336	2.0	1				1	0	37	151	595.5833333333334
l7rt5d	idTurn_1896	conv_1041	BERT	IAmA	author_1337	2.0	1				1	0	57	151	821.65
l7rt5d	idTurn_1897	conv_1041	BERT	IAmA	author_1338	2.0	1				0	0	35	151	4523.45
l7rt5d	idTurn_1898	conv_1041	BERT	IAmA	author_1339	2.0	1				0	0	42	151	5922.55
l7rt5d	idTurn_1899	conv_1041	BERT	IAmA	author_1339	2.0	1				0	0	27	151	5924.5
l7rt5d	idTurn_1900	conv_1041	BERT	IAmA	author_1340	2.0	1				1	0	51	151	22.116666666666667
l7rt5d	idTurn_1901	conv_1041	BERT	IAmA	author_1341	2.0	1				0	1	40	151	149.58333333333334
gl8bqsv	idTurn_1902	conv_1041	BERT	IAmA	author_1325	3.0	0				0	0	188	19	1334.7333333333331
gl8ck6l	idTurn_1903	conv_1041	BERT	IAmA	author_1325	3.0	0				1	1	282	126	145.63333333333333
gl8jytp	idTurn_1904	conv_1041	BERT	IAmA	author_1325	3.0	1				1	0	102	19	94.33333333333331
gl8lvlt	idTurn_1905	conv_1041	BERT	IAmA	author_1325	3.0	0				0	0	150	61	127.48333333333332
gl8muv2	idTurn_1906	conv_1041	BERT	IAmA	author_1325	3.0	0				0	0	100	37	122.45
gl9lshh	idTurn_1907	conv_1041	BERT	IAmA	author_1325	3.0	0				0	0	137	54	1045.8833333333334
gl8jr38	idTurn_1908	conv_1041	BERT	IAmA	author_1325	3.0	0				1	0	99	13	108.18333333333334
gl8az1r	idTurn_1909	conv_1041	BERT	IAmA	author_1325	3.0	0				0	0	71	27	135.36666666666667
glawcpr	idTurn_1910	conv_1041	BERT	IAmA	author_1325	3.0	0				1	0	178	37	1139.6333333333334
glbopgp	idTurn_1911	conv_1041	BERT	IAmA	author_1325	3.0	0				0	0	231	57	914.1333333333332
gl8bztc	idTurn_1912	conv_1041	BERT	IAmA	author_1325	3.0	0				1	0	78	51	130.46666666666667
gl8us5o	idTurn_1913	conv_1041	BERT	IAmA	author_1342	3.0	1				0	0	58	40	44.833333333333336
gl8ynq3	idTurn_1914	conv_1041	BERT	IAmA	author_1343	4.0	0				1	0	216	282	181.51666666666668
gl8ynq3	idTurn_1915	conv_1041	BERT	IAmA	author_1327	4.0	0				0	0	8	282	147.78333333333333
gl8zq0a	idTurn_1916	conv_1041	BERT	IAmA	author_1328	4.0	0				0	0	2	102	127.5
gl91rxe	idTurn_1917	conv_1041	BERT	IAmA	author_1332	4.0	0				0	0	46	99	4.866666666666666
gldzirl	idTurn_1918	conv_1041	BERT	IAmA	author_1336	4.0	0				0	0	17	178	325.01666666666665
gl8vamc	idTurn_1919	conv_1041	BERT	IAmA	author_1340	4.0	0				0	0	53	78	338.78333333333336
gl9t7a4	idTurn_1920	conv_1041	BERT	IAmA	author_1325	5.0	0				0	0	292	216	1002.0666666666668
__post__	idTurn_1921	conv_1042	BERT	showerthoughts	author_1344	1.0	0				0	2	133	0	0.0
lfx4sl	idTurn_1922	conv_1042	BERT	showerthoughts	author_1345	2.0	0				0	0	15	133	96.08333333333331
lfx4sl	idTurn_1923	conv_1042	BERT	showerthoughts	author_1346	2.0	0				0	0	26	133	88.63333333333334
__post__	idTurn_1924	conv_1043	BERT	music	author_1347	1.0	0				0	0	12	0	0.0
__post__	idTurn_1925	conv_1044	BERT	brexit	author_1348	1.0	0				0	36	9	0	0.0
l8i7yr	idTurn_1926	conv_1044	BERT	brexit	author_15	2.0	0				0	0	45	9	0.0
l8i7yr	idTurn_1927	conv_1044	BERT	brexit	author_1349	2.0	0				0	0	35	9	48.15
l8i7yr	idTurn_1928	conv_1044	BERT	brexit	author_1350	2.0	0				0	2	24	9	50.71666666666667
l8i7yr	idTurn_1929	conv_1044	BERT	brexit	author_1351	2.0	0				0	1	12	9	30.03333333333333
l8i7yr	idTurn_1930	conv_1044	BERT	brexit	author_1352	2.0	0				0	1	15	9	55.13333333333333
l8i7yr	idTurn_1931	conv_1044	BERT	brexit	author_1353	2.0	0				0	0	4	9	15.75
l8i7yr	idTurn_1932	conv_1044	BERT	brexit	author_1354	2.0	1				0	4	24	9	88.95
l8i7yr	idTurn_1933	conv_1044	BERT	brexit	author_1355	2.0	0				0	0	8	9	48.48333333333333
l8i7yr	idTurn_1934	conv_1044	BERT	brexit	author_1356	2.0	0				0	0	7	9	81.26666666666667
l8i7yr	idTurn_1935	conv_1044	BERT	brexit	author_1357	2.0	0				1	3	134	9	26.016666666666666
l8i7yr	idTurn_1936	conv_1044	BERT	brexit	author_1358	2.0	0				0	0	15	9	1380.4166666666667
l8i7yr	idTurn_1937	conv_1044	BERT	brexit	author_1359	2.0	0				0	0	76	9	105.13333333333334
l8i7yr	idTurn_1938	conv_1044	BERT	brexit	author_1360	2.0	0				0	0	17	9	607.5833333333334
l8i7yr	idTurn_1939	conv_1044	BERT	brexit	author_1361	2.0	1				1	0	31	9	43.15
l8i7yr	idTurn_1940	conv_1044	BERT	brexit	author_1362	2.0	0				0	0	20	9	2.85
l8i7yr	idTurn_1941	conv_1044	BERT	brexit	author_1363	2.0	0				0	0	7	9	1402.9166666666667
l8i7yr	idTurn_1942	conv_1044	BERT	brexit	author_1364	2.0	0				0	0	21	9	1029.2833333333333
l8i7yr	idTurn_1943	conv_1044	BERT	brexit	author_1365	2.0	0				0	0	20	9	661.2833333333333
l8i7yr	idTurn_1944	conv_1044	BERT	brexit	author_1366	2.0	0				0	0	132	9	478.65
l8i7yr	idTurn_1945	conv_1044	BERT	brexit	author_1367	2.0	0				0	0	23	9	335.4833333333333
l8i7yr	idTurn_1946	conv_1044	BERT	brexit	author_124	2.0	0				0	0	41	9	322.6666666666667
l8i7yr	idTurn_1947	conv_1044	BERT	brexit	author_1368	2.0	0				0	0	47	9	234.71666666666667
l8i7yr	idTurn_1948	conv_1044	BERT	brexit	author_1369	2.0	1				0	1	17	9	182.9333333333333
l8i7yr	idTurn_1949	conv_1044	BERT	brexit	author_1370	2.0	0				0	0	102	9	1574.3166666666666
l8i7yr	idTurn_1950	conv_1044	BERT	brexit	author_1371	2.0	0				0	0	5	9	1475.6166666666666
l8i7yr	idTurn_1951	conv_1044	BERT	brexit	author_1372	2.0	1				0	1	53	9	611.2
l8i7yr	idTurn_1952	conv_1044	BERT	brexit	author_1373	2.0	0				0	0	13	9	391.98333333333335
l8i7yr	idTurn_1953	conv_1044	BERT	brexit	author_1374	2.0	0				0	0	12	9	1764.8166666666666
l8i7yr	idTurn_1954	conv_1044	BERT	brexit	author_1375	2.0	0				0	0	5	9	1623.4666666666667
l8i7yr	idTurn_1955	conv_1044	BERT	brexit	author_1376	2.0	0				0	0	26	9	1432.65
l8i7yr	idTurn_1956	conv_1044	BERT	brexit	author_1377	2.0	0				0	1	141	9	171.2
l8i7yr	idTurn_1957	conv_1044	BERT	brexit	author_1378	2.0	0				0	0	2	9	1041.5666666666666
l8i7yr	idTurn_1958	conv_1044	BERT	brexit	author_1379	2.0	0				0	0	10	9	628.2166666666667
l8i7yr	idTurn_1959	conv_1044	BERT	brexit	author_1380	2.0	0				0	0	10	9	542.9333333333333
l8i7yr	idTurn_1960	conv_1044	BERT	brexit	author_1381	2.0	0				0	0	28	9	453.05
l8i7yr	idTurn_1961	conv_1044	BERT	brexit	author_1382	2.0	0				0	0	8	9	214.0833333333333
glcthl8	idTurn_1962	conv_1044	BERT	brexit	author_1373	3.0	0				0	0	65	24	345.2333333333333
glcthl8	idTurn_1963	conv_1044	BERT	brexit	author_1383	3.0	0				0	1	1	24	305.2333333333333
glcs7zm	idTurn_1964	conv_1044	BERT	brexit	author_1384	3.0	1				0	0	13	12	198.03333333333333
glctrcc	idTurn_1965	conv_1044	BERT	brexit	author_1385	3.0	0				1	0	26	15	270.78333333333336
glcvvjo	idTurn_1966	conv_1044	BERT	brexit	author_1386	3.0	0				0	0	59	24	11.916666666666666
glcvvjo	idTurn_1967	conv_1044	BERT	brexit	author_1387	3.0	0				0	0	54	24	7.183333333333334
glcvvjo	idTurn_1968	conv_1044	BERT	brexit	author_1388	3.0	0				0	0	58	24	362.48333333333335
glcvvjo	idTurn_1969	conv_1044	BERT	brexit	author_1389	3.0	0				0	0	77	24	1821.9666666666667
glcrz5k	idTurn_1970	conv_1044	BERT	brexit	author_1348	3.0	0				0	0	33	134	4.583333333333333
glcrz5k	idTurn_1971	conv_1044	BERT	brexit	author_1390	3.0	0				1	0	102	134	45.36666666666667
glcrz5k	idTurn_1972	conv_1044	BERT	brexit	author_1391	3.0	0				1	0	7	134	1934.1333333333328
glcrz5k	idTurn_1973	conv_1044	BERT	brexit	author_1392	3.0	1				1	0	41	134	148.85
glct0pc	idTurn_1974	conv_1044	BERT	brexit	author_1348	3.0	0				1	1	12	31	4.8
gld24mp	idTurn_1975	conv_1044	BERT	brexit	author_1393	3.0	0				0	0	6	17	344.3
glef4qm	idTurn_1976	conv_1044	BERT	brexit	author_1394	3.0	0				0	0	16	53	2.8666666666666667
gld19yw	idTurn_1977	conv_1044	BERT	brexit	author_1395	3.0	0				1	1	234	141	45.833333333333336
gldicie	idTurn_1978	conv_1044	BERT	brexit	author_1396	4.0	0				0	0	15	1	196.2
gldf1sr	idTurn_1979	conv_1044	BERT	brexit	author_1352	4.0	0				0	1	32	26	16.116666666666667
glcurvz	idTurn_1980	conv_1044	BERT	brexit	author_1357	4.0	0				1	0	263	102	10.85
gli4fsa	idTurn_1981	conv_1044	BERT	brexit	author_1357	4.0	0				1	0	24	7	53.016666666666666
gld1jnf	idTurn_1982	conv_1044	BERT	brexit	author_1357	4.0	0				0	0	157	41	11.533333333333331
glctb7m	idTurn_1983	conv_1044	BERT	brexit	author_1397	4.0	0				0	0	7	12	97.91666666666669
glctb7m	idTurn_1984	conv_1044	BERT	brexit	author_1361	4.0	0				0	0	3	12	1.1166666666666667
gld4rb8	idTurn_1985	conv_1044	BERT	brexit	author_1377	4.0	0				1	0	15	234	1185.95
gld4rb8	idTurn_1986	conv_1044	BERT	brexit	author_1388	4.0	1				1	1	104	234	240.6833333333333
gldgss0	idTurn_1987	conv_1044	BERT	brexit	author_1398	5.0	0				1	1	14	32	197.1833333333333
glcvg82	idTurn_1988	conv_1044	BERT	brexit	author_1390	5.0	1				1	0	47	263	13.066666666666666
glibg04	idTurn_1989	conv_1044	BERT	brexit	author_1391	5.0	0				1	0	33	24	448.1166666666667
glgq9r9	idTurn_1990	conv_1044	BERT	brexit	author_1395	5.0	0				0	0	16	15	35.13333333333333
gldv0uz	idTurn_1991	conv_1044	BERT	brexit	author_1395	5.0	0				0	0	85	104	11.966666666666669
gldv0uz	idTurn_1992	conv_1044	BERT	brexit	author_1399	5.0	0				1	0	75	104	410.8833333333333
gle5t3h	idTurn_1993	conv_1044	BERT	brexit	author_1352	6.0	0				1	0	20	14	4.716666666666667
gle5t3h	idTurn_1994	conv_1044	BERT	brexit	author_1400	6.0	0				0	0	15	14	843.6333333333333
glcwa3z	idTurn_1995	conv_1044	BERT	brexit	author_1357	6.0	0				1	0	379	47	25.23333333333333
gljweps	idTurn_1996	conv_1044	BERT	brexit	author_1357	6.0	1				1	0	28	33	261.3666666666667
glfakxd	idTurn_1997	conv_1044	BERT	brexit	author_1388	6.0	0				1	1	66	75	63.38333333333333
gle6fhd	idTurn_1998	conv_1044	BERT	brexit	author_1398	7.0	0				1	0	44	20	103.23333333333332
[truncated: 155,668 more rows]
