# Supplementary material for: Conversational repairs on Reddit: Widely initiated but often uncompleted
Source: PLoS One. 2025 Jan 2;20(1):e0316618. doi: 10.1371/journal.pone.0316618 (PMC11694982; doi:10.1371/journal.pone.0316618)
Supplement: S1 Data — (ZIP) [file pone.0316618.s004.zip › data/threads.csv]

id_turn	id_conv	id_thread	subreddit	TurnToInitiation	contains_initiation	interaction_length
t_0	conv_0	thread_0	funny	2.0	0	2.0
t_1	conv_0	thread_1	funny	2.0	0	2.0
t_2	conv_1	thread_2	music	2.0	0	2.0
t_3	conv_10	thread_3	pics	3.0	0	3.0
t_4	conv_10	thread_4	pics	2.0	0	2.0
t_5	conv_100	thread_5	aww	2.0	0	2.0
t_6	conv_1000	thread_6	aww	2.0	0	2.0
t_7	conv_1000	thread_7	aww	3.0	1	4.0
t_8	conv_1000	thread_8	aww	3.0	0	3.0
t_9	conv_1000	thread_9	aww	2.0	0	2.0
t_10	conv_1001	thread_10	showerthoughts	2.0	0	2.0
t_11	conv_1001	thread_11	showerthoughts	2.0	0	2.0
t_12	conv_1001	thread_12	showerthoughts	2.0	0	2.0
t_13	conv_1001	thread_13	showerthoughts	2.0	0	2.0
t_14	conv_1001	thread_14	showerthoughts	2.0	0	2.0
t_15	conv_1001	thread_15	showerthoughts	2.0	0	2.0
t_16	conv_1001	thread_16	showerthoughts	2.0	1	2.0
t_17	conv_1001	thread_17	showerthoughts	2.0	0	2.0
t_18	conv_1001	thread_18	showerthoughts	2.0	0	2.0
t_19	conv_1002	thread_19	brexit	2.0	0	2.0
t_20	conv_1002	thread_20	brexit	2.0	0	2.0
t_21	conv_1003	thread_21	askreddit	3.0	1	3.0
t_22	conv_1003	thread_22	askreddit	2.0	0	2.0
t_23	conv_1003	thread_23	askreddit	3.0	0	3.0
t_24	conv_1003	thread_24	askreddit	2.0	0	2.0
t_25	conv_1003	thread_25	askreddit	2.0	0	2.0
t_26	conv_1003	thread_26	askreddit	2.0	0	2.0
t_27	conv_1003	thread_27	askreddit	2.0	0	2.0
t_28	conv_1003	thread_28	askreddit	2.0	0	2.0
t_29	conv_1003	thread_29	askreddit	2.0	0	2.0
t_30	conv_1003	thread_30	askreddit	2.0	0	2.0
t_31	conv_1003	thread_31	askreddit	2.0	0	2.0
t_32	conv_1003	thread_32	askreddit	2.0	0	2.0
t_33	conv_1004	thread_33	books	2.0	0	2.0
t_34	conv_1004	thread_34	books	2.0	0	2.0
t_35	conv_1005	thread_35	askreddit	3.0	1	10.0
t_36	conv_1005	thread_36	askreddit	3.0	1	5.0
t_37	conv_1005	thread_37	askreddit	2.0	0	2.0
t_38	conv_1005	thread_38	askreddit	3.0	1	4.0
t_39	conv_1005	thread_39	askreddit	3.0	1	7.0
t_40	conv_1005	thread_40	askreddit	3.0	0	3.0
t_41	conv_1005	thread_41	askreddit	3.0	0	3.0
t_42	conv_1005	thread_42	askreddit	3.0	0	3.0
t_43	conv_1005	thread_43	askreddit	2.0	0	2.0
t_44	conv_1005	thread_44	askreddit	3.0	1	7.0
t_45	conv_1005	thread_45	askreddit	2.0	0	2.0
t_46	conv_1005	thread_46	askreddit	2.0	0	2.0
t_47	conv_1005	thread_47	askreddit	2.0	0	2.0
t_48	conv_1005	thread_48	askreddit	5.0	1	7.0
t_49	conv_1005	thread_49	askreddit	2.0	0	2.0
t_50	conv_1006	thread_50	coronavirus	3.0	0	3.0
t_51	conv_1006	thread_51	coronavirus	3.0	0	3.0
t_52	conv_1006	thread_52	coronavirus	2.0	0	2.0
t_53	conv_1007	thread_53	aww	3.0	0	3.0
t_54	conv_1008	thread_54	politics	2.0	0	2.0
t_55	conv_1008	thread_55	politics	3.0	0	3.0
t_56	conv_1008	thread_56	politics	6.0	0	6.0
t_57	conv_1008	thread_57	politics	3.0	0	3.0
t_58	conv_1008	thread_58	politics	2.0	0	2.0
t_59	conv_1008	thread_59	politics	2.0	0	2.0
t_60	conv_1008	thread_60	politics	2.0	1	2.0
t_61	conv_1008	thread_61	politics	3.0	0	3.0
t_62	conv_1008	thread_62	politics	2.0	0	2.0
t_63	conv_1008	thread_63	politics	2.0	0	2.0
t_64	conv_1008	thread_64	politics	2.0	1	2.0
t_65	conv_1008	thread_65	politics	2.0	1	2.0
t_66	conv_1008	thread_66	politics	4.0	1	6.0
t_67	conv_1009	thread_67	funny	2.0	0	2.0
t_68	conv_1009	thread_68	funny	2.0	1	2.0
t_69	conv_1009	thread_69	funny	2.0	0	2.0
t_70	conv_1009	thread_70	funny	2.0	0	2.0
t_71	conv_1009	thread_71	funny	4.0	0	4.0
t_72	conv_1009	thread_72	funny	4.0	0	4.0
t_73	conv_1009	thread_73	funny	6.0	0	6.0
t_74	conv_1009	thread_74	funny	3.0	0	3.0
t_75	conv_1009	thread_75	funny	3.0	0	3.0
t_76	conv_1009	thread_76	funny	3.0	0	3.0
t_77	conv_1009	thread_77	funny	2.0	1	3.0
t_78	conv_1009	thread_78	funny	2.0	1	5.0
t_79	conv_1009	thread_79	funny	4.0	0	4.0
t_80	conv_1009	thread_80	funny	3.0	1	5.0
t_81	conv_1009	thread_81	funny	2.0	1	3.0
t_82	conv_1009	thread_82	funny	2.0	1	3.0
t_83	conv_1009	thread_83	funny	2.0	1	3.0
t_84	conv_1009	thread_84	funny	2.0	1	4.0
t_85	conv_1009	thread_85	funny	2.0	1	5.0
t_86	conv_1009	thread_86	funny	2.0	1	3.0
t_87	conv_1009	thread_87	funny	2.0	0	2.0
t_88	conv_1009	thread_88	funny	2.0	0	2.0
t_89	conv_1009	thread_89	funny	2.0	1	2.0
t_90	conv_1009	thread_90	funny	2.0	0	2.0
t_91	conv_1009	thread_91	funny	2.0	0	2.0
t_92	conv_1009	thread_92	funny	2.0	0	2.0
t_93	conv_1009	thread_93	funny	2.0	0	2.0
t_94	conv_1009	thread_94	funny	2.0	0	2.0
t_95	conv_1009	thread_95	funny	2.0	0	2.0
t_96	conv_1009	thread_96	funny	2.0	0	2.0
t_97	conv_1009	thread_97	funny	2.0	0	2.0
t_98	conv_1009	thread_98	funny	2.0	0	2.0
t_99	conv_1009	thread_99	funny	2.0	0	2.0
t_100	conv_101	thread_100	aww	4.0	0	4.0
t_101	conv_101	thread_101	aww	3.0	0	3.0
t_102	conv_101	thread_102	aww	3.0	0	3.0
t_103	conv_101	thread_103	aww	3.0	0	3.0
t_104	conv_101	thread_104	aww	2.0	0	2.0
t_105	conv_101	thread_105	aww	2.0	0	2.0
t_106	conv_101	thread_106	aww	3.0	0	3.0
t_107	conv_101	thread_107	aww	2.0	0	2.0
t_108	conv_101	thread_108	aww	2.0	1	2.0
t_109	conv_101	thread_109	aww	2.0	0	2.0
t_110	conv_101	thread_110	aww	2.0	1	2.0
t_111	conv_101	thread_111	aww	2.0	0	2.0
t_112	conv_101	thread_112	aww	2.0	0	2.0
t_113	conv_101	thread_113	aww	2.0	0	2.0
t_114	conv_101	thread_114	aww	2.0	0	2.0
t_115	conv_101	thread_115	aww	2.0	0	2.0
t_116	conv_101	thread_116	aww	2.0	0	2.0
t_117	conv_101	thread_117	aww	2.0	0	2.0
t_118	conv_101	thread_118	aww	2.0	0	2.0
t_119	conv_101	thread_119	aww	2.0	0	2.0
t_120	conv_101	thread_120	aww	2.0	0	2.0
t_121	conv_101	thread_121	aww	2.0	0	2.0
t_122	conv_101	thread_122	aww	2.0	1	2.0
t_123	conv_101	thread_123	aww	2.0	0	2.0
t_124	conv_101	thread_124	aww	2.0	0	2.0
t_125	conv_101	thread_125	aww	2.0	0	2.0
t_126	conv_101	thread_126	aww	2.0	0	2.0
t_127	conv_101	thread_127	aww	2.0	0	2.0
t_128	conv_1010	thread_128	worldnews	3.0	0	3.0
t_129	conv_1010	thread_129	worldnews	3.0	0	3.0
t_130	conv_1010	thread_130	worldnews	3.0	0	3.0
t_131	conv_1010	thread_131	worldnews	2.0	1	9.0
t_132	conv_1010	thread_132	worldnews	2.0	1	8.0
t_133	conv_1010	thread_133	worldnews	2.0	1	7.0
t_134	conv_1010	thread_134	worldnews	2.0	1	6.0
t_135	conv_1010	thread_135	worldnews	2.0	1	4.0
t_136	conv_1010	thread_136	worldnews	2.0	0	2.0
t_137	conv_1010	thread_137	worldnews	2.0	1	2.0
t_138	conv_1010	thread_138	worldnews	2.0	0	2.0
t_139	conv_1010	thread_139	worldnews	3.0	0	3.0
t_140	conv_1010	thread_140	worldnews	3.0	0	3.0
t_141	conv_1010	thread_141	worldnews	2.0	1	6.0
t_142	conv_1010	thread_142	worldnews	2.0	1	6.0
t_143	conv_1010	thread_143	worldnews	2.0	1	4.0
t_144	conv_1010	thread_144	worldnews	2.0	1	3.0
t_145	conv_1010	thread_145	worldnews	2.0	1	3.0
t_146	conv_1010	thread_146	worldnews	2.0	1	3.0
t_147	conv_1010	thread_147	worldnews	2.0	1	3.0
t_148	conv_1010	thread_148	worldnews	2.0	1	3.0
t_149	conv_1010	thread_149	worldnews	2.0	0	2.0
t_150	conv_1010	thread_150	worldnews	2.0	1	2.0
t_151	conv_1010	thread_151	worldnews	2.0	0	2.0
t_152	conv_1010	thread_152	worldnews	2.0	1	2.0
t_153	conv_1010	thread_153	worldnews	2.0	1	2.0
t_154	conv_1010	thread_154	worldnews	2.0	0	2.0
t_155	conv_1010	thread_155	worldnews	2.0	0	2.0
t_156	conv_1010	thread_156	worldnews	4.0	0	4.0
t_157	conv_1010	thread_157	worldnews	3.0	0	3.0
t_158	conv_1010	thread_158	worldnews	3.0	0	3.0
t_159	conv_1011	thread_159	changemyview	2.0	1	6.0
t_160	conv_1011	thread_160	changemyview	2.0	0	2.0
t_161	conv_1011	thread_161	changemyview	4.0	0	4.0
t_162	conv_1011	thread_162	changemyview	3.0	0	3.0
t_163	conv_1011	thread_163	changemyview	2.0	1	4.0
t_164	conv_1012	thread_164	coronavirus	1.0	0	1.0
t_165	conv_1013	thread_165	LifeProTips	2.0	0	2.0
t_166	conv_1013	thread_166	LifeProTips	3.0	0	3.0
t_167	conv_1014	thread_167	food	1.0	0	1.0
t_168	conv_1015	thread_168	coronavirus	3.0	0	3.0
t_169	conv_1015	thread_169	coronavirus	3.0	1	4.0
t_170	conv_1015	thread_170	coronavirus	3.0	1	4.0
t_171	conv_1015	thread_171	coronavirus	3.0	0	3.0
t_172	conv_1015	thread_172	coronavirus	3.0	1	3.0
t_173	conv_1016	thread_173	politics	2.0	0	2.0
t_174	conv_1016	thread_174	politics	4.0	0	4.0
t_175	conv_1016	thread_175	politics	4.0	1	4.0
t_176	conv_1016	thread_176	politics	3.0	0	3.0
t_177	conv_1016	thread_177	politics	4.0	0	4.0
t_178	conv_1016	thread_178	politics	3.0	0	3.0
t_179	conv_1016	thread_179	politics	4.0	1	4.0
t_180	conv_1016	thread_180	politics	3.0	0	3.0
t_181	conv_1016	thread_181	politics	2.0	0	2.0
t_182	conv_1016	thread_182	politics	2.0	0	2.0
t_183	conv_1016	thread_183	politics	2.0	1	2.0
t_184	conv_1016	thread_184	politics	2.0	0	2.0
t_185	conv_1016	thread_185	politics	2.0	0	2.0
t_186	conv_1016	thread_186	politics	2.0	1	2.0
t_187	conv_1016	thread_187	politics	2.0	0	2.0
t_188	conv_1016	thread_188	politics	2.0	1	2.0
t_189	conv_1016	thread_189	politics	2.0	0	2.0
t_190	conv_1016	thread_190	politics	2.0	0	2.0
t_191	conv_1016	thread_191	politics	2.0	1	2.0
t_192	conv_1016	thread_192	politics	2.0	0	2.0
t_193	conv_1016	thread_193	politics	2.0	0	2.0
t_194	conv_1016	thread_194	politics	2.0	0	2.0
t_195	conv_1016	thread_195	politics	2.0	0	2.0
t_196	conv_1017	thread_196	IAmA	2.0	1	5.0
t_197	conv_1017	thread_197	IAmA	2.0	1	4.0
t_198	conv_1017	thread_198	IAmA	2.0	1	4.0
t_199	conv_1017	thread_199	IAmA	2.0	1	7.0
t_200	conv_1017	thread_200	IAmA	2.0	1	7.0
t_201	conv_1017	thread_201	IAmA	2.0	1	6.0
t_202	conv_1017	thread_202	IAmA	2.0	1	3.0
t_203	conv_1017	thread_203	IAmA	2.0	1	6.0
t_204	conv_1017	thread_204	IAmA	2.0	1	3.0
t_205	conv_1017	thread_205	IAmA	2.0	1	3.0
t_206	conv_1017	thread_206	IAmA	2.0	1	4.0
t_207	conv_1017	thread_207	IAmA	2.0	1	8.0
t_208	conv_1017	thread_208	IAmA	2.0	1	3.0
t_209	conv_1017	thread_209	IAmA	2.0	1	3.0
t_210	conv_1017	thread_210	IAmA	2.0	1	3.0
t_211	conv_1017	thread_211	IAmA	2.0	1	3.0
t_212	conv_1017	thread_212	IAmA	2.0	1	5.0
t_213	conv_1017	thread_213	IAmA	2.0	1	3.0
t_214	conv_1017	thread_214	IAmA	2.0	1	6.0
t_215	conv_1017	thread_215	IAmA	2.0	1	3.0
t_216	conv_1017	thread_216	IAmA	2.0	1	6.0
t_217	conv_1017	thread_217	IAmA	2.0	1	3.0
t_218	conv_1017	thread_218	IAmA	3.0	0	3.0
t_219	conv_1017	thread_219	IAmA	2.0	1	3.0
t_220	conv_1017	thread_220	IAmA	3.0	0	3.0
t_221	conv_1017	thread_221	IAmA	4.0	0	4.0
t_222	conv_1017	thread_222	IAmA	3.0	0	3.0
t_223	conv_1017	thread_223	IAmA	2.0	1	3.0
t_224	conv_1017	thread_224	IAmA	2.0	1	3.0
t_225	conv_1017	thread_225	IAmA	2.0	1	4.0
t_226	conv_1017	thread_226	IAmA	2.0	1	3.0
t_227	conv_1017	thread_227	IAmA	2.0	1	3.0
t_228	conv_1017	thread_228	IAmA	2.0	1	5.0
t_229	conv_1017	thread_229	IAmA	2.0	1	6.0
t_230	conv_1017	thread_230	IAmA	2.0	1	4.0
t_231	conv_1017	thread_231	IAmA	2.0	1	4.0
t_232	conv_1017	thread_232	IAmA	2.0	1	3.0
t_233	conv_1017	thread_233	IAmA	2.0	1	4.0
t_234	conv_1017	thread_234	IAmA	2.0	1	4.0
t_235	conv_1017	thread_235	IAmA	2.0	1	4.0
t_236	conv_1017	thread_236	IAmA	2.0	1	4.0
t_237	conv_1017	thread_237	IAmA	2.0	1	7.0
t_238	conv_1017	thread_238	IAmA	2.0	1	6.0
t_239	conv_1017	thread_239	IAmA	2.0	1	5.0
t_240	conv_1017	thread_240	IAmA	2.0	1	7.0
t_241	conv_1017	thread_241	IAmA	2.0	1	5.0
t_242	conv_1017	thread_242	IAmA	2.0	1	5.0
t_243	conv_1017	thread_243	IAmA	2.0	1	3.0
t_244	conv_1017	thread_244	IAmA	2.0	1	3.0
t_245	conv_1017	thread_245	IAmA	2.0	1	3.0
t_246	conv_1017	thread_246	IAmA	2.0	1	3.0
t_247	conv_1017	thread_247	IAmA	3.0	0	3.0
t_248	conv_1017	thread_248	IAmA	2.0	1	3.0
t_249	conv_1017	thread_249	IAmA	2.0	1	6.0
t_250	conv_1017	thread_250	IAmA	2.0	1	5.0
t_251	conv_1017	thread_251	IAmA	2.0	1	2.0
t_252	conv_1017	thread_252	IAmA	2.0	1	3.0
t_253	conv_1017	thread_253	IAmA	2.0	1	4.0
t_254	conv_1017	thread_254	IAmA	2.0	1	3.0
t_255	conv_1017	thread_255	IAmA	2.0	1	5.0
t_256	conv_1017	thread_256	IAmA	2.0	1	4.0
t_257	conv_1017	thread_257	IAmA	3.0	0	3.0
t_258	conv_1017	thread_258	IAmA	3.0	0	3.0
t_259	conv_1017	thread_259	IAmA	2.0	1	3.0
t_260	conv_1017	thread_260	IAmA	2.0	1	3.0
t_261	conv_1017	thread_261	IAmA	2.0	0	2.0
t_262	conv_1017	thread_262	IAmA	2.0	1	2.0
t_263	conv_1018	thread_263	wallstreetbets	3.0	0	3.0
t_264	conv_1018	thread_264	wallstreetbets	3.0	0	3.0
t_265	conv_1018	thread_265	wallstreetbets	3.0	0	3.0
t_266	conv_1018	thread_266	wallstreetbets	3.0	0	3.0
t_267	conv_1018	thread_267	wallstreetbets	6.0	0	6.0
t_268	conv_1018	thread_268	wallstreetbets	5.0	0	5.0
t_269	conv_1018	thread_269	wallstreetbets	5.0	0	5.0
t_270	conv_1018	thread_270	wallstreetbets	5.0	0	5.0
t_271	conv_1018	thread_271	wallstreetbets	4.0	0	4.0
t_272	conv_1018	thread_272	wallstreetbets	4.0	0	4.0
t_273	conv_1018	thread_273	wallstreetbets	3.0	0	3.0
t_274	conv_1018	thread_274	wallstreetbets	3.0	0	3.0
t_275	conv_1018	thread_275	wallstreetbets	4.0	0	4.0
t_276	conv_1018	thread_276	wallstreetbets	3.0	0	3.0
t_277	conv_1018	thread_277	wallstreetbets	3.0	1	3.0
t_278	conv_1018	thread_278	wallstreetbets	3.0	0	3.0
t_279	conv_1018	thread_279	wallstreetbets	3.0	0	3.0
t_280	conv_1018	thread_280	wallstreetbets	3.0	0	3.0
t_281	conv_1018	thread_281	wallstreetbets	3.0	0	3.0
t_282	conv_1018	thread_282	wallstreetbets	4.0	0	4.0
t_283	conv_1018	thread_283	wallstreetbets	3.0	0	3.0
t_284	conv_1018	thread_284	wallstreetbets	3.0	0	3.0
t_285	conv_1018	thread_285	wallstreetbets	3.0	0	3.0
t_286	conv_1018	thread_286	wallstreetbets	2.0	1	5.0
t_287	conv_1018	thread_287	wallstreetbets	2.0	1	5.0
t_288	conv_1018	thread_288	wallstreetbets	2.0	1	4.0
t_289	conv_1018	thread_289	wallstreetbets	2.0	1	3.0
t_290	conv_1018	thread_290	wallstreetbets	2.0	1	3.0
t_291	conv_1018	thread_291	wallstreetbets	2.0	1	3.0
t_292	conv_1018	thread_292	wallstreetbets	2.0	1	4.0
t_293	conv_1018	thread_293	wallstreetbets	2.0	1	3.0
t_294	conv_1018	thread_294	wallstreetbets	4.0	1	5.0
t_295	conv_1018	thread_295	wallstreetbets	4.0	1	5.0
t_296	conv_1018	thread_296	wallstreetbets	4.0	1	4.0
t_297	conv_1018	thread_297	wallstreetbets	4.0	0	4.0
t_298	conv_1018	thread_298	wallstreetbets	3.0	0	3.0
t_299	conv_1018	thread_299	wallstreetbets	3.0	0	3.0
t_300	conv_1018	thread_300	wallstreetbets	3.0	0	3.0
t_301	conv_1018	thread_301	wallstreetbets	3.0	0	3.0
t_302	conv_1018	thread_302	wallstreetbets	4.0	0	4.0
t_303	conv_1018	thread_303	wallstreetbets	2.0	0	2.0
t_304	conv_1018	thread_304	wallstreetbets	4.0	0	4.0
t_305	conv_1018	thread_305	wallstreetbets	3.0	0	3.0
t_306	conv_1018	thread_306	wallstreetbets	3.0	0	3.0
t_307	conv_1018	thread_307	wallstreetbets	2.0	0	2.0
t_308	conv_1018	thread_308	wallstreetbets	2.0	1	2.0
t_309	conv_1018	thread_309	wallstreetbets	3.0	0	3.0
t_310	conv_1018	thread_310	wallstreetbets	3.0	0	3.0
t_311	conv_1018	thread_311	wallstreetbets	3.0	1	4.0
t_312	conv_1018	thread_312	wallstreetbets	3.0	1	4.0
t_313	conv_1018	thread_313	wallstreetbets	3.0	1	4.0
t_314	conv_1018	thread_314	wallstreetbets	2.0	0	2.0
t_315	conv_1018	thread_315	wallstreetbets	2.0	1	2.0
t_316	conv_1018	thread_316	wallstreetbets	2.0	1	3.0
t_317	conv_1018	thread_317	wallstreetbets	2.0	0	2.0
t_318	conv_1018	thread_318	wallstreetbets	2.0	0	2.0
t_319	conv_1018	thread_319	wallstreetbets	3.0	0	3.0
t_320	conv_1018	thread_320	wallstreetbets	2.0	0	2.0
t_321	conv_1018	thread_321	wallstreetbets	2.0	0	2.0
t_322	conv_1018	thread_322	wallstreetbets	3.0	0	3.0
t_323	conv_1018	thread_323	wallstreetbets	2.0	0	2.0
t_324	conv_1018	thread_324	wallstreetbets	2.0	0	2.0
t_325	conv_1018	thread_325	wallstreetbets	2.0	0	2.0
t_326	conv_1018	thread_326	wallstreetbets	2.0	0	2.0
t_327	conv_1018	thread_327	wallstreetbets	2.0	0	2.0
t_328	conv_1018	thread_328	wallstreetbets	2.0	1	3.0
t_329	conv_1018	thread_329	wallstreetbets	2.0	1	3.0
t_330	conv_1018	thread_330	wallstreetbets	2.0	1	3.0
t_331	conv_1018	thread_331	wallstreetbets	3.0	0	3.0
t_332	conv_1018	thread_332	wallstreetbets	3.0	0	3.0
t_333	conv_1018	thread_333	wallstreetbets	3.0	1	4.0
t_334	conv_1018	thread_334	wallstreetbets	3.0	1	4.0
t_335	conv_1018	thread_335	wallstreetbets	3.0	1	3.0
t_336	conv_1018	thread_336	wallstreetbets	4.0	0	4.0
t_337	conv_1018	thread_337	wallstreetbets	3.0	1	5.0
t_338	conv_1018	thread_338	wallstreetbets	3.0	0	3.0
t_339	conv_1018	thread_339	wallstreetbets	3.0	0	3.0
t_340	conv_1018	thread_340	wallstreetbets	2.0	0	2.0
t_341	conv_1018	thread_341	wallstreetbets	3.0	0	3.0
t_342	conv_1018	thread_342	wallstreetbets	2.0	1	2.0
t_343	conv_1018	thread_343	wallstreetbets	2.0	1	2.0
t_344	conv_1018	thread_344	wallstreetbets	2.0	0	2.0
t_345	conv_1018	thread_345	wallstreetbets	3.0	0	3.0
t_346	conv_1018	thread_346	wallstreetbets	2.0	1	3.0
t_347	conv_1018	thread_347	wallstreetbets	2.0	1	3.0
t_348	conv_1018	thread_348	wallstreetbets	2.0	0	2.0
t_349	conv_1018	thread_349	wallstreetbets	2.0	0	2.0
t_350	conv_1018	thread_350	wallstreetbets	2.0	0	2.0
t_351	conv_1018	thread_351	wallstreetbets	2.0	0	2.0
t_352	conv_1018	thread_352	wallstreetbets	3.0	0	3.0
t_353	conv_1018	thread_353	wallstreetbets	2.0	1	2.0
t_354	conv_1018	thread_354	wallstreetbets	2.0	0	2.0
t_355	conv_1018	thread_355	wallstreetbets	2.0	0	2.0
t_356	conv_1018	thread_356	wallstreetbets	2.0	0	2.0
t_357	conv_1018	thread_357	wallstreetbets	3.0	0	3.0
t_358	conv_1018	thread_358	wallstreetbets	2.0	0	2.0
t_359	conv_1018	thread_359	wallstreetbets	2.0	0	2.0
t_360	conv_1018	thread_360	wallstreetbets	2.0	1	3.0
t_361	conv_1018	thread_361	wallstreetbets	2.0	0	2.0
t_362	conv_1018	thread_362	wallstreetbets	2.0	0	2.0
t_363	conv_1018	thread_363	wallstreetbets	2.0	1	2.0
t_364	conv_1018	thread_364	wallstreetbets	3.0	1	3.0
t_365	conv_1018	thread_365	wallstreetbets	2.0	0	2.0
t_366	conv_1018	thread_366	wallstreetbets	2.0	0	2.0
t_367	conv_1018	thread_367	wallstreetbets	3.0	0	3.0
t_368	conv_1018	thread_368	wallstreetbets	2.0	0	2.0
t_369	conv_1018	thread_369	wallstreetbets	2.0	1	3.0
t_370	conv_1018	thread_370	wallstreetbets	2.0	0	2.0
t_371	conv_1018	thread_371	wallstreetbets	2.0	0	2.0
t_372	conv_1018	thread_372	wallstreetbets	2.0	1	3.0
t_373	conv_1018	thread_373	wallstreetbets	3.0	0	3.0
t_374	conv_1018	thread_374	wallstreetbets	3.0	0	3.0
t_375	conv_1018	thread_375	wallstreetbets	3.0	0	3.0
t_376	conv_1018	thread_376	wallstreetbets	2.0	1	2.0
t_377	conv_1018	thread_377	wallstreetbets	2.0	0	2.0
t_378	conv_1018	thread_378	wallstreetbets	2.0	0	2.0
t_379	conv_1018	thread_379	wallstreetbets	2.0	0	2.0
t_380	conv_1018	thread_380	wallstreetbets	2.0	0	2.0
t_381	conv_1018	thread_381	wallstreetbets	2.0	0	2.0
t_382	conv_1018	thread_382	wallstreetbets	2.0	0	2.0
t_383	conv_1018	thread_383	wallstreetbets	2.0	0	2.0
t_384	conv_1018	thread_384	wallstreetbets	2.0	0	2.0
t_385	conv_1018	thread_385	wallstreetbets	2.0	0	2.0
t_386	conv_1018	thread_386	wallstreetbets	2.0	0	2.0
t_387	conv_1018	thread_387	wallstreetbets	2.0	1	2.0
t_388	conv_1018	thread_388	wallstreetbets	2.0	1	2.0
t_389	conv_1018	thread_389	wallstreetbets	2.0	0	2.0
t_390	conv_1018	thread_390	wallstreetbets	2.0	0	2.0
t_391	conv_1018	thread_391	wallstreetbets	2.0	0	2.0
t_392	conv_1018	thread_392	wallstreetbets	4.0	0	4.0
t_393	conv_1018	thread_393	wallstreetbets	4.0	0	4.0
t_394	conv_1018	thread_394	wallstreetbets	3.0	0	3.0
t_395	conv_1018	thread_395	wallstreetbets	2.0	0	2.0
t_396	conv_1018	thread_396	wallstreetbets	2.0	0	2.0
t_397	conv_1018	thread_397	wallstreetbets	2.0	1	2.0
t_398	conv_1018	thread_398	wallstreetbets	2.0	0	2.0
t_399	conv_1018	thread_399	wallstreetbets	2.0	0	2.0
t_400	conv_1018	thread_400	wallstreetbets	2.0	0	2.0
t_401	conv_1018	thread_401	wallstreetbets	2.0	0	2.0
t_402	conv_1018	thread_402	wallstreetbets	2.0	1	2.0
t_403	conv_1018	thread_403	wallstreetbets	2.0	0	2.0
t_404	conv_1018	thread_404	wallstreetbets	2.0	0	2.0
t_405	conv_1018	thread_405	wallstreetbets	2.0	0	2.0
t_406	conv_1018	thread_406	wallstreetbets	2.0	0	2.0
t_407	conv_1018	thread_407	wallstreetbets	2.0	0	2.0
t_408	conv_1018	thread_408	wallstreetbets	2.0	0	2.0
t_409	conv_1018	thread_409	wallstreetbets	2.0	0	2.0
t_410	conv_1018	thread_410	wallstreetbets	2.0	0	2.0
t_411	conv_1018	thread_411	wallstreetbets	2.0	0	2.0
t_412	conv_1018	thread_412	wallstreetbets	2.0	0	2.0
t_413	conv_1018	thread_413	wallstreetbets	2.0	0	2.0
t_414	conv_1018	thread_414	wallstreetbets	2.0	0	2.0
t_415	conv_1018	thread_415	wallstreetbets	2.0	0	2.0
t_416	conv_1018	thread_416	wallstreetbets	2.0	1	2.0
t_417	conv_1018	thread_417	wallstreetbets	2.0	0	2.0
t_418	conv_1018	thread_418	wallstreetbets	2.0	0	2.0
t_419	conv_1018	thread_419	wallstreetbets	2.0	0	2.0
t_420	conv_1018	thread_420	wallstreetbets	2.0	0	2.0
t_421	conv_1018	thread_421	wallstreetbets	2.0	0	2.0
t_422	conv_1018	thread_422	wallstreetbets	2.0	0	2.0
t_423	conv_1018	thread_423	wallstreetbets	2.0	0	2.0
t_424	conv_1018	thread_424	wallstreetbets	2.0	0	2.0
t_425	conv_1018	thread_425	wallstreetbets	2.0	0	2.0
t_426	conv_1018	thread_426	wallstreetbets	2.0	0	2.0
t_427	conv_1018	thread_427	wallstreetbets	2.0	0	2.0
t_428	conv_1018	thread_428	wallstreetbets	2.0	0	2.0
t_429	conv_1018	thread_429	wallstreetbets	2.0	0	2.0
t_430	conv_1018	thread_430	wallstreetbets	2.0	1	2.0
t_431	conv_1018	thread_431	wallstreetbets	2.0	0	2.0
t_432	conv_1018	thread_432	wallstreetbets	2.0	0	2.0
t_433	conv_1018	thread_433	wallstreetbets	2.0	0	2.0
t_434	conv_1018	thread_434	wallstreetbets	2.0	0	2.0
t_435	conv_1018	thread_435	wallstreetbets	2.0	0	2.0
t_436	conv_1018	thread_436	wallstreetbets	2.0	0	2.0
t_437	conv_1018	thread_437	wallstreetbets	2.0	0	2.0
t_438	conv_1018	thread_438	wallstreetbets	2.0	0	2.0
t_439	conv_1018	thread_439	wallstreetbets	2.0	1	2.0
t_440	conv_1018	thread_440	wallstreetbets	2.0	0	2.0
t_441	conv_1018	thread_441	wallstreetbets	3.0	0	3.0
t_442	conv_1018	thread_442	wallstreetbets	2.0	0	2.0
t_443	conv_1018	thread_443	wallstreetbets	2.0	0	2.0
t_444	conv_1018	thread_444	wallstreetbets	2.0	1	2.0
t_445	conv_1018	thread_445	wallstreetbets	2.0	0	2.0
t_446	conv_1018	thread_446	wallstreetbets	2.0	0	2.0
t_447	conv_1018	thread_447	wallstreetbets	2.0	1	2.0
t_448	conv_1018	thread_448	wallstreetbets	2.0	0	2.0
t_449	conv_1018	thread_449	wallstreetbets	2.0	1	2.0
t_450	conv_1018	thread_450	wallstreetbets	2.0	0	2.0
t_451	conv_1018	thread_451	wallstreetbets	2.0	0	2.0
t_452	conv_1018	thread_452	wallstreetbets	2.0	0	2.0
t_453	conv_1018	thread_453	wallstreetbets	2.0	0	2.0
t_454	conv_1018	thread_454	wallstreetbets	2.0	1	2.0
t_455	conv_1018	thread_455	wallstreetbets	2.0	0	2.0
t_456	conv_1018	thread_456	wallstreetbets	2.0	1	2.0
t_457	conv_1018	thread_457	wallstreetbets	2.0	0	2.0
t_458	conv_1018	thread_458	wallstreetbets	2.0	0	2.0
t_459	conv_1018	thread_459	wallstreetbets	2.0	0	2.0
t_460	conv_1018	thread_460	wallstreetbets	2.0	0	2.0
t_461	conv_1018	thread_461	wallstreetbets	2.0	0	2.0
t_462	conv_1018	thread_462	wallstreetbets	2.0	0	2.0
t_463	conv_1018	thread_463	wallstreetbets	2.0	0	2.0
t_464	conv_1018	thread_464	wallstreetbets	2.0	0	2.0
t_465	conv_1018	thread_465	wallstreetbets	2.0	0	2.0
t_466	conv_1018	thread_466	wallstreetbets	2.0	0	2.0
t_467	conv_1018	thread_467	wallstreetbets	2.0	0	2.0
t_468	conv_1018	thread_468	wallstreetbets	2.0	0	2.0
t_469	conv_1018	thread_469	wallstreetbets	2.0	0	2.0
t_470	conv_1018	thread_470	wallstreetbets	2.0	0	2.0
t_471	conv_1018	thread_471	wallstreetbets	2.0	0	2.0
t_472	conv_1018	thread_472	wallstreetbets	2.0	0	2.0
t_473	conv_1018	thread_473	wallstreetbets	2.0	0	2.0
t_474	conv_1018	thread_474	wallstreetbets	2.0	0	2.0
t_475	conv_1018	thread_475	wallstreetbets	2.0	0	2.0
t_476	conv_1018	thread_476	wallstreetbets	2.0	1	2.0
t_477	conv_1018	thread_477	wallstreetbets	2.0	0	2.0
t_478	conv_1018	thread_478	wallstreetbets	2.0	0	2.0
t_479	conv_1018	thread_479	wallstreetbets	2.0	0	2.0
t_480	conv_1018	thread_480	wallstreetbets	2.0	0	2.0
t_481	conv_1018	thread_481	wallstreetbets	2.0	0	2.0
t_482	conv_1018	thread_482	wallstreetbets	2.0	0	2.0
t_483	conv_1018	thread_483	wallstreetbets	2.0	0	2.0
t_484	conv_1018	thread_484	wallstreetbets	2.0	0	2.0
t_485	conv_1018	thread_485	wallstreetbets	2.0	0	2.0
t_486	conv_1018	thread_486	wallstreetbets	2.0	0	2.0
t_487	conv_1018	thread_487	wallstreetbets	2.0	0	2.0
t_488	conv_1018	thread_488	wallstreetbets	2.0	0	2.0
t_489	conv_1018	thread_489	wallstreetbets	2.0	0	2.0
t_490	conv_1018	thread_490	wallstreetbets	2.0	1	2.0
t_491	conv_1018	thread_491	wallstreetbets	2.0	0	2.0
t_492	conv_1018	thread_492	wallstreetbets	2.0	1	3.0
t_493	conv_1018	thread_493	wallstreetbets	2.0	0	2.0
t_494	conv_1018	thread_494	wallstreetbets	2.0	0	2.0
t_495	conv_1018	thread_495	wallstreetbets	2.0	0	2.0
t_496	conv_1018	thread_496	wallstreetbets	2.0	0	2.0
t_497	conv_1018	thread_497	wallstreetbets	2.0	0	2.0
t_498	conv_1018	thread_498	wallstreetbets	2.0	0	2.0
t_499	conv_1018	thread_499	wallstreetbets	2.0	0	2.0
t_500	conv_1018	thread_500	wallstreetbets	3.0	0	3.0
t_501	conv_1018	thread_501	wallstreetbets	2.0	1	2.0
t_502	conv_1018	thread_502	wallstreetbets	2.0	0	2.0
t_503	conv_1018	thread_503	wallstreetbets	2.0	0	2.0
t_504	conv_1018	thread_504	wallstreetbets	2.0	0	2.0
t_505	conv_1018	thread_505	wallstreetbets	2.0	0	2.0
t_506	conv_1018	thread_506	wallstreetbets	2.0	0	2.0
t_507	conv_1018	thread_507	wallstreetbets	2.0	0	2.0
t_508	conv_1018	thread_508	wallstreetbets	2.0	1	2.0
t_509	conv_1018	thread_509	wallstreetbets	2.0	0	2.0
t_510	conv_1018	thread_510	wallstreetbets	2.0	0	2.0
t_511	conv_1018	thread_511	wallstreetbets	2.0	0	2.0
t_512	conv_1018	thread_512	wallstreetbets	2.0	1	2.0
t_513	conv_1018	thread_513	wallstreetbets	2.0	0	2.0
t_514	conv_1018	thread_514	wallstreetbets	2.0	0	2.0
t_515	conv_1018	thread_515	wallstreetbets	2.0	0	2.0
t_516	conv_1018	thread_516	wallstreetbets	2.0	0	2.0
t_517	conv_1018	thread_517	wallstreetbets	2.0	0	2.0
t_518	conv_1018	thread_518	wallstreetbets	2.0	1	3.0
t_519	conv_1018	thread_519	wallstreetbets	2.0	0	2.0
t_520	conv_1018	thread_520	wallstreetbets	2.0	0	2.0
t_521	conv_1018	thread_521	wallstreetbets	2.0	0	2.0
t_522	conv_1018	thread_522	wallstreetbets	2.0	0	2.0
t_523	conv_1018	thread_523	wallstreetbets	2.0	0	2.0
t_524	conv_1018	thread_524	wallstreetbets	2.0	0	2.0
t_525	conv_1018	thread_525	wallstreetbets	2.0	1	2.0
t_526	conv_1018	thread_526	wallstreetbets	2.0	0	2.0
t_527	conv_1018	thread_527	wallstreetbets	2.0	0	2.0
t_528	conv_1018	thread_528	wallstreetbets	2.0	0	2.0
t_529	conv_1018	thread_529	wallstreetbets	2.0	0	2.0
t_530	conv_1018	thread_530	wallstreetbets	2.0	0	2.0
t_531	conv_1018	thread_531	wallstreetbets	2.0	0	2.0
t_532	conv_1018	thread_532	wallstreetbets	2.0	0	2.0
t_533	conv_1018	thread_533	wallstreetbets	2.0	0	2.0
t_534	conv_1018	thread_534	wallstreetbets	2.0	0	2.0
t_535	conv_1018	thread_535	wallstreetbets	2.0	0	2.0
t_536	conv_1018	thread_536	wallstreetbets	2.0	0	2.0
t_537	conv_1018	thread_537	wallstreetbets	2.0	0	2.0
t_538	conv_1018	thread_538	wallstreetbets	2.0	0	2.0
t_539	conv_1018	thread_539	wallstreetbets	2.0	1	2.0
t_540	conv_1018	thread_540	wallstreetbets	2.0	0	2.0
t_541	conv_1018	thread_541	wallstreetbets	2.0	0	2.0
t_542	conv_1018	thread_542	wallstreetbets	2.0	0	2.0
t_543	conv_1018	thread_543	wallstreetbets	2.0	0	2.0
t_544	conv_1018	thread_544	wallstreetbets	2.0	0	2.0
t_545	conv_1018	thread_545	wallstreetbets	2.0	1	2.0
t_546	conv_1018	thread_546	wallstreetbets	2.0	0	2.0
t_547	conv_1018	thread_547	wallstreetbets	2.0	1	3.0
t_548	conv_1018	thread_548	wallstreetbets	2.0	0	2.0
t_549	conv_1018	thread_549	wallstreetbets	2.0	0	2.0
t_550	conv_1018	thread_550	wallstreetbets	2.0	0	2.0
t_551	conv_1018	thread_551	wallstreetbets	2.0	0	2.0
t_552	conv_1018	thread_552	wallstreetbets	2.0	1	3.0
t_553	conv_1018	thread_553	wallstreetbets	2.0	0	2.0
t_554	conv_1018	thread_554	wallstreetbets	2.0	1	2.0
t_555	conv_1018	thread_555	wallstreetbets	2.0	1	2.0
t_556	conv_1018	thread_556	wallstreetbets	2.0	0	2.0
t_557	conv_1018	thread_557	wallstreetbets	2.0	1	2.0
t_558	conv_1018	thread_558	wallstreetbets	2.0	0	2.0
t_559	conv_1018	thread_559	wallstreetbets	2.0	0	2.0
t_560	conv_1018	thread_560	wallstreetbets	2.0	0	2.0
t_561	conv_1018	thread_561	wallstreetbets	2.0	0	2.0
t_562	conv_1018	thread_562	wallstreetbets	2.0	0	2.0
t_563	conv_1018	thread_563	wallstreetbets	2.0	1	2.0
t_564	conv_1018	thread_564	wallstreetbets	2.0	0	2.0
t_565	conv_1018	thread_565	wallstreetbets	2.0	0	2.0
t_566	conv_1018	thread_566	wallstreetbets	2.0	0	2.0
t_567	conv_1018	thread_567	wallstreetbets	2.0	0	2.0
t_568	conv_1018	thread_568	wallstreetbets	2.0	0	2.0
t_569	conv_1018	thread_569	wallstreetbets	2.0	1	2.0
t_570	conv_1018	thread_570	wallstreetbets	2.0	0	2.0
t_571	conv_1018	thread_571	wallstreetbets	2.0	0	2.0
t_572	conv_1018	thread_572	wallstreetbets	2.0	0	2.0
t_573	conv_1018	thread_573	wallstreetbets	2.0	0	2.0
t_574	conv_1018	thread_574	wallstreetbets	2.0	0	2.0
t_575	conv_1018	thread_575	wallstreetbets	2.0	1	2.0
t_576	conv_1018	thread_576	wallstreetbets	2.0	1	2.0
t_577	conv_1018	thread_577	wallstreetbets	2.0	0	2.0
t_578	conv_1018	thread_578	wallstreetbets	2.0	0	2.0
t_579	conv_1018	thread_579	wallstreetbets	2.0	0	2.0
t_580	conv_1018	thread_580	wallstreetbets	2.0	1	2.0
t_581	conv_1018	thread_581	wallstreetbets	2.0	0	2.0
t_582	conv_1018	thread_582	wallstreetbets	2.0	0	2.0
t_583	conv_1018	thread_583	wallstreetbets	2.0	1	2.0
t_584	conv_1018	thread_584	wallstreetbets	2.0	0	2.0
t_585	conv_1018	thread_585	wallstreetbets	2.0	0	2.0
t_586	conv_1018	thread_586	wallstreetbets	2.0	1	2.0
t_587	conv_1018	thread_587	wallstreetbets	2.0	1	2.0
t_588	conv_1018	thread_588	wallstreetbets	2.0	0	2.0
t_589	conv_1018	thread_589	wallstreetbets	2.0	0	2.0
t_590	conv_1018	thread_590	wallstreetbets	2.0	1	2.0
t_591	conv_1018	thread_591	wallstreetbets	2.0	0	2.0
t_592	conv_1018	thread_592	wallstreetbets	2.0	0	2.0
t_593	conv_1018	thread_593	wallstreetbets	2.0	0	2.0
t_594	conv_1018	thread_594	wallstreetbets	3.0	0	3.0
t_595	conv_1018	thread_595	wallstreetbets	2.0	1	2.0
t_596	conv_1018	thread_596	wallstreetbets	2.0	0	2.0
t_597	conv_1018	thread_597	wallstreetbets	2.0	0	2.0
t_598	conv_1018	thread_598	wallstreetbets	2.0	0	2.0
t_599	conv_1018	thread_599	wallstreetbets	2.0	0	2.0
t_600	conv_1018	thread_600	wallstreetbets	2.0	0	2.0
t_601	conv_1018	thread_601	wallstreetbets	2.0	0	2.0
t_602	conv_1018	thread_602	wallstreetbets	2.0	0	2.0
t_603	conv_1018	thread_603	wallstreetbets	2.0	0	2.0
t_604	conv_1018	thread_604	wallstreetbets	2.0	0	2.0
t_605	conv_1018	thread_605	wallstreetbets	2.0	0	2.0
t_606	conv_1018	thread_606	wallstreetbets	2.0	1	2.0
t_607	conv_1018	thread_607	wallstreetbets	2.0	0	2.0
t_608	conv_1018	thread_608	wallstreetbets	2.0	0	2.0
t_609	conv_1018	thread_609	wallstreetbets	2.0	0	2.0
t_610	conv_1018	thread_610	wallstreetbets	2.0	0	2.0
t_611	conv_1018	thread_611	wallstreetbets	2.0	0	2.0
t_612	conv_1018	thread_612	wallstreetbets	3.0	0	3.0
t_613	conv_1018	thread_613	wallstreetbets	2.0	0	2.0
t_614	conv_1018	thread_614	wallstreetbets	2.0	0	2.0
t_615	conv_1018	thread_615	wallstreetbets	2.0	0	2.0
t_616	conv_1018	thread_616	wallstreetbets	2.0	1	2.0
t_617	conv_1018	thread_617	wallstreetbets	2.0	0	2.0
t_618	conv_1018	thread_618	wallstreetbets	2.0	0	2.0
t_619	conv_1018	thread_619	wallstreetbets	2.0	0	2.0
t_620	conv_1018	thread_620	wallstreetbets	2.0	0	2.0
t_621	conv_1018	thread_621	wallstreetbets	2.0	0	2.0
t_622	conv_1018	thread_622	wallstreetbets	2.0	0	2.0
t_623	conv_1018	thread_623	wallstreetbets	2.0	1	2.0
t_624	conv_1018	thread_624	wallstreetbets	2.0	0	2.0
t_625	conv_1018	thread_625	wallstreetbets	2.0	0	2.0
t_626	conv_1018	thread_626	wallstreetbets	2.0	0	2.0
t_627	conv_1018	thread_627	wallstreetbets	2.0	0	2.0
t_628	conv_1018	thread_628	wallstreetbets	2.0	0	2.0
t_629	conv_1018	thread_629	wallstreetbets	2.0	0	2.0
t_630	conv_1018	thread_630	wallstreetbets	2.0	0	2.0
t_631	conv_1018	thread_631	wallstreetbets	2.0	0	2.0
t_632	conv_1018	thread_632	wallstreetbets	2.0	1	2.0
t_633	conv_1018	thread_633	wallstreetbets	2.0	0	2.0
t_634	conv_1018	thread_634	wallstreetbets	2.0	0	2.0
t_635	conv_1018	thread_635	wallstreetbets	2.0	0	2.0
t_636	conv_1018	thread_636	wallstreetbets	2.0	0	2.0
t_637	conv_1018	thread_637	wallstreetbets	2.0	0	2.0
t_638	conv_1018	thread_638	wallstreetbets	2.0	1	2.0
t_639	conv_1018	thread_639	wallstreetbets	2.0	0	2.0
t_640	conv_1018	thread_640	wallstreetbets	2.0	0	2.0
t_641	conv_1018	thread_641	wallstreetbets	2.0	1	2.0
t_642	conv_1018	thread_642	wallstreetbets	2.0	0	2.0
t_643	conv_1018	thread_643	wallstreetbets	2.0	0	2.0
t_644	conv_1018	thread_644	wallstreetbets	2.0	0	2.0
t_645	conv_1018	thread_645	wallstreetbets	2.0	0	2.0
t_646	conv_1018	thread_646	wallstreetbets	2.0	0	2.0
t_647	conv_1018	thread_647	wallstreetbets	2.0	0	2.0
t_648	conv_1018	thread_648	wallstreetbets	2.0	1	2.0
t_649	conv_1018	thread_649	wallstreetbets	2.0	0	2.0
t_650	conv_1018	thread_650	wallstreetbets	2.0	0	2.0
t_651	conv_1018	thread_651	wallstreetbets	2.0	0	2.0
t_652	conv_1018	thread_652	wallstreetbets	2.0	0	2.0
t_653	conv_1018	thread_653	wallstreetbets	2.0	0	2.0
t_654	conv_1018	thread_654	wallstreetbets	2.0	0	2.0
t_655	conv_1018	thread_655	wallstreetbets	2.0	0	2.0
t_656	conv_1018	thread_656	wallstreetbets	2.0	0	2.0
t_657	conv_1018	thread_657	wallstreetbets	2.0	0	2.0
t_658	conv_1018	thread_658	wallstreetbets	2.0	0	2.0
t_659	conv_1018	thread_659	wallstreetbets	2.0	0	2.0
t_660	conv_1018	thread_660	wallstreetbets	2.0	0	2.0
t_661	conv_1018	thread_661	wallstreetbets	2.0	0	2.0
t_662	conv_1018	thread_662	wallstreetbets	2.0	0	2.0
t_663	conv_1018	thread_663	wallstreetbets	2.0	0	2.0
t_664	conv_1018	thread_664	wallstreetbets	2.0	0	2.0
t_665	conv_1018	thread_665	wallstreetbets	2.0	0	2.0
t_666	conv_1018	thread_666	wallstreetbets	2.0	1	2.0
t_667	conv_1018	thread_667	wallstreetbets	2.0	1	2.0
t_668	conv_1018	thread_668	wallstreetbets	2.0	0	2.0
t_669	conv_1018	thread_669	wallstreetbets	2.0	0	2.0
t_670	conv_1018	thread_670	wallstreetbets	2.0	0	2.0
t_671	conv_1018	thread_671	wallstreetbets	2.0	0	2.0
t_672	conv_1018	thread_672	wallstreetbets	2.0	1	2.0
t_673	conv_1018	thread_673	wallstreetbets	2.0	0	2.0
t_674	conv_1018	thread_674	wallstreetbets	2.0	1	2.0
t_675	conv_1018	thread_675	wallstreetbets	2.0	0	2.0
t_676	conv_1018	thread_676	wallstreetbets	2.0	0	2.0
t_677	conv_1018	thread_677	wallstreetbets	2.0	0	2.0
t_678	conv_1018	thread_678	wallstreetbets	2.0	0	2.0
t_679	conv_1018	thread_679	wallstreetbets	2.0	0	2.0
t_680	conv_1018	thread_680	wallstreetbets	2.0	0	2.0
t_681	conv_1018	thread_681	wallstreetbets	2.0	0	2.0
t_682	conv_1018	thread_682	wallstreetbets	2.0	1	2.0
t_683	conv_1018	thread_683	wallstreetbets	2.0	0	2.0
t_684	conv_1018	thread_684	wallstreetbets	2.0	0	2.0
t_685	conv_1018	thread_685	wallstreetbets	2.0	0	2.0
t_686	conv_1018	thread_686	wallstreetbets	2.0	0	2.0
t_687	conv_1018	thread_687	wallstreetbets	2.0	1	2.0
t_688	conv_1018	thread_688	wallstreetbets	2.0	0	2.0
t_689	conv_1018	thread_689	wallstreetbets	3.0	0	3.0
t_690	conv_1018	thread_690	wallstreetbets	2.0	0	2.0
t_691	conv_1018	thread_691	wallstreetbets	2.0	0	2.0
t_692	conv_1018	thread_692	wallstreetbets	2.0	0	2.0
t_693	conv_1019	thread_693	unpopularopinion	4.0	0	4.0
t_694	conv_1019	thread_694	unpopularopinion	4.0	0	4.0
t_695	conv_1019	thread_695	unpopularopinion	2.0	0	2.0
t_696	conv_1019	thread_696	unpopularopinion	2.0	0	2.0
t_697	conv_1019	thread_697	unpopularopinion	2.0	0	2.0
t_698	conv_1019	thread_698	unpopularopinion	2.0	0	2.0
t_699	conv_1019	thread_699	unpopularopinion	2.0	0	2.0
t_700	conv_1019	thread_700	unpopularopinion	2.0	0	2.0
t_701	conv_1019	thread_701	unpopularopinion	3.0	0	3.0
t_702	conv_1019	thread_702	unpopularopinion	2.0	0	2.0
t_703	conv_1019	thread_703	unpopularopinion	2.0	0	2.0
t_704	conv_1019	thread_704	unpopularopinion	2.0	0	2.0
t_705	conv_1019	thread_705	unpopularopinion	3.0	0	3.0
t_706	conv_102	thread_706	explainlikeimfive	3.0	0	3.0
t_707	conv_102	thread_707	explainlikeimfive	3.0	1	5.0
t_708	conv_102	thread_708	explainlikeimfive	3.0	1	4.0
t_709	conv_102	thread_709	explainlikeimfive	3.0	1	4.0
t_710	conv_102	thread_710	explainlikeimfive	2.0	1	4.0
t_711	conv_102	thread_711	explainlikeimfive	2.0	0	2.0
t_712	conv_102	thread_712	explainlikeimfive	3.0	1	4.0
t_713	conv_102	thread_713	explainlikeimfive	3.0	1	4.0
t_714	conv_102	thread_714	explainlikeimfive	2.0	0	2.0
t_715	conv_1020	thread_715	videos	1.0	0	1.0
t_716	conv_1021	thread_716	explainlikeimfive	4.0	0	4.0
t_717	conv_1021	thread_717	explainlikeimfive	2.0	0	2.0
t_718	conv_1021	thread_718	explainlikeimfive	3.0	0	3.0
t_719	conv_1021	thread_719	explainlikeimfive	2.0	0	2.0
t_720	conv_1022	thread_720	coronavirus	3.0	0	3.0
t_721	conv_1022	thread_721	coronavirus	2.0	0	2.0
t_722	conv_1023	thread_722	movies	2.0	0	2.0
t_723	conv_1023	thread_723	movies	2.0	0	2.0
t_724	conv_1023	thread_724	movies	2.0	0	2.0
t_725	conv_1023	thread_725	movies	2.0	0	2.0
t_726	conv_1023	thread_726	movies	2.0	0	2.0
t_727	conv_1023	thread_727	movies	4.0	1	4.0
t_728	conv_1023	thread_728	movies	4.0	0	4.0
t_729	conv_1023	thread_729	movies	2.0	0	2.0
t_730	conv_1023	thread_730	movies	3.0	0	3.0
t_731	conv_1024	thread_731	todayilearned	2.0	1	4.0
t_732	conv_1024	thread_732	todayilearned	2.0	1	4.0
t_733	conv_1024	thread_733	todayilearned	2.0	1	5.0
t_734	conv_1024	thread_734	todayilearned	2.0	1	3.0
t_735	conv_1024	thread_735	todayilearned	3.0	0	3.0
t_736	conv_1024	thread_736	todayilearned	2.0	0	2.0
t_737	conv_1024	thread_737	todayilearned	5.0	0	5.0
t_738	conv_1024	thread_738	todayilearned	3.0	0	3.0
t_739	conv_1024	thread_739	todayilearned	2.0	0	2.0
t_740	conv_1024	thread_740	todayilearned	2.0	0	2.0
t_741	conv_1024	thread_741	todayilearned	2.0	0	2.0
t_742	conv_1024	thread_742	todayilearned	2.0	1	3.0
t_743	conv_1024	thread_743	todayilearned	2.0	1	5.0
t_744	conv_1024	thread_744	todayilearned	2.0	0	2.0
t_745	conv_1024	thread_745	todayilearned	3.0	0	3.0
t_746	conv_1024	thread_746	todayilearned	3.0	0	3.0
t_747	conv_1024	thread_747	todayilearned	3.0	0	3.0
t_748	conv_1024	thread_748	todayilearned	3.0	0	3.0
t_749	conv_1025	thread_749	music	1.0	0	1.0
t_750	conv_1026	thread_750	jokes	2.0	0	2.0
t_751	conv_1026	thread_751	jokes	2.0	0	2.0
t_752	conv_1027	thread_752	todayilearned	2.0	0	2.0
t_753	conv_1027	thread_753	todayilearned	4.0	0	4.0
t_754	conv_1027	thread_754	todayilearned	3.0	0	3.0
t_755	conv_1027	thread_755	todayilearned	2.0	0	2.0
t_756	conv_1028	thread_756	pics	3.0	0	3.0
t_757	conv_1029	thread_757	askreddit	3.0	0	3.0
t_758	conv_1029	thread_758	askreddit	2.0	0	2.0
t_759	conv_1029	thread_759	askreddit	2.0	0	2.0
t_760	conv_1029	thread_760	askreddit	2.0	0	2.0
t_761	conv_1029	thread_761	askreddit	2.0	0	2.0
t_762	conv_1029	thread_762	askreddit	2.0	1	3.0
t_763	conv_1029	thread_763	askreddit	2.0	0	2.0
t_764	conv_1029	thread_764	askreddit	2.0	0	2.0
t_765	conv_1029	thread_765	askreddit	3.0	0	3.0
t_766	conv_1029	thread_766	askreddit	2.0	0	2.0
t_767	conv_103	thread_767	psychology	1.0	0	1.0
t_768	conv_1030	thread_768	books	2.0	1	3.0
t_769	conv_1030	thread_769	books	2.0	0	2.0
t_770	conv_1030	thread_770	books	2.0	0	2.0
t_771	conv_1031	thread_771	music	2.0	0	2.0
t_772	conv_1032	thread_772	psychology	2.0	0	2.0
t_773	conv_1032	thread_773	psychology	3.0	0	3.0
t_774	conv_1032	thread_774	psychology	2.0	0	2.0
t_775	conv_1033	thread_775	music	3.0	1	4.0
t_776	conv_1033	thread_776	music	3.0	1	4.0
t_777	conv_1033	thread_777	music	3.0	0	3.0
t_778	conv_1033	thread_778	music	3.0	1	3.0
t_779	conv_1034	thread_779	food	1.0	0	1.0
t_780	conv_1035	thread_780	publicfreakout	2.0	0	2.0
t_781	conv_1035	thread_781	publicfreakout	5.0	0	5.0
t_782	conv_1035	thread_782	publicfreakout	7.0	1	8.0
t_783	conv_1035	thread_783	publicfreakout	7.0	0	7.0
t_784	conv_1035	thread_784	publicfreakout	3.0	0	3.0
t_785	conv_1035	thread_785	publicfreakout	3.0	0	3.0
t_786	conv_1035	thread_786	publicfreakout	3.0	0	3.0
t_787	conv_1035	thread_787	publicfreakout	3.0	0	3.0
t_788	conv_1035	thread_788	publicfreakout	4.0	0	4.0
t_789	conv_1035	thread_789	publicfreakout	5.0	0	5.0
t_790	conv_1035	thread_790	publicfreakout	2.0	0	2.0
t_791	conv_1035	thread_791	publicfreakout	2.0	0	2.0
t_792	conv_1035	thread_792	publicfreakout	3.0	0	3.0
t_793	conv_1035	thread_793	publicfreakout	2.0	0	2.0
t_794	conv_1035	thread_794	publicfreakout	2.0	1	3.0
t_795	conv_1035	thread_795	publicfreakout	2.0	1	6.0
t_796	conv_1035	thread_796	publicfreakout	2.0	1	6.0
t_797	conv_1035	thread_797	publicfreakout	2.0	1	8.0
t_798	conv_1035	thread_798	publicfreakout	2.0	1	7.0
t_799	conv_1035	thread_799	publicfreakout	2.0	1	7.0
t_800	conv_1035	thread_800	publicfreakout	2.0	1	6.0
t_801	conv_1035	thread_801	publicfreakout	2.0	1	5.0
t_802	conv_1035	thread_802	publicfreakout	2.0	1	5.0
t_803	conv_1035	thread_803	publicfreakout	2.0	1	5.0
t_804	conv_1035	thread_804	publicfreakout	2.0	1	7.0
t_805	conv_1035	thread_805	publicfreakout	2.0	0	2.0
t_806	conv_1035	thread_806	publicfreakout	2.0	0	2.0
t_807	conv_1035	thread_807	publicfreakout	2.0	0	2.0
t_808	conv_1035	thread_808	publicfreakout	2.0	0	2.0
t_809	conv_1035	thread_809	publicfreakout	2.0	0	2.0
t_810	conv_1035	thread_810	publicfreakout	2.0	0	2.0
t_811	conv_1035	thread_811	publicfreakout	2.0	0	2.0
t_812	conv_1035	thread_812	publicfreakout	2.0	0	2.0
t_813	conv_1035	thread_813	publicfreakout	4.0	0	4.0
t_814	conv_1035	thread_814	publicfreakout	4.0	0	4.0
t_815	conv_1035	thread_815	publicfreakout	2.0	0	2.0
t_816	conv_1035	thread_816	publicfreakout	2.0	0	2.0
t_817	conv_1035	thread_817	publicfreakout	2.0	0	2.0
t_818	conv_1035	thread_818	publicfreakout	2.0	0	2.0
t_819	conv_1035	thread_819	publicfreakout	2.0	0	2.0
t_820	conv_1035	thread_820	publicfreakout	2.0	0	2.0
t_821	conv_1035	thread_821	publicfreakout	2.0	0	2.0
t_822	conv_1035	thread_822	publicfreakout	2.0	0	2.0
t_823	conv_1035	thread_823	publicfreakout	2.0	0	2.0
t_824	conv_1035	thread_824	publicfreakout	2.0	0	2.0
t_825	conv_1035	thread_825	publicfreakout	2.0	0	2.0
t_826	conv_1035	thread_826	publicfreakout	2.0	1	2.0
t_827	conv_1035	thread_827	publicfreakout	2.0	0	2.0
t_828	conv_1035	thread_828	publicfreakout	2.0	0	2.0
t_829	conv_1035	thread_829	publicfreakout	2.0	0	2.0
t_830	conv_1035	thread_830	publicfreakout	2.0	0	2.0
t_831	conv_1035	thread_831	publicfreakout	3.0	0	3.0
t_832	conv_1035	thread_832	publicfreakout	2.0	0	2.0
t_833	conv_1035	thread_833	publicfreakout	2.0	0	2.0
t_834	conv_1035	thread_834	publicfreakout	2.0	0	2.0
t_835	conv_1035	thread_835	publicfreakout	2.0	0	2.0
t_836	conv_1035	thread_836	publicfreakout	2.0	0	2.0
t_837	conv_1035	thread_837	publicfreakout	5.0	0	5.0
t_838	conv_1035	thread_838	publicfreakout	5.0	0	5.0
t_839	conv_1035	thread_839	publicfreakout	5.0	0	5.0
t_840	conv_1035	thread_840	publicfreakout	4.0	0	4.0
t_841	conv_1035	thread_841	publicfreakout	3.0	0	3.0
t_842	conv_1035	thread_842	publicfreakout	4.0	0	4.0
t_843	conv_1035	thread_843	publicfreakout	3.0	0	3.0
t_844	conv_1035	thread_844	publicfreakout	2.0	0	2.0
t_845	conv_1035	thread_845	publicfreakout	2.0	0	2.0
t_846	conv_1035	thread_846	publicfreakout	2.0	1	5.0
t_847	conv_1035	thread_847	publicfreakout	2.0	1	3.0
t_848	conv_1035	thread_848	publicfreakout	2.0	1	3.0
t_849	conv_1035	thread_849	publicfreakout	2.0	1	3.0
t_850	conv_1035	thread_850	publicfreakout	2.0	1	4.0
t_851	conv_1035	thread_851	publicfreakout	2.0	1	4.0
t_852	conv_1035	thread_852	publicfreakout	2.0	1	4.0
t_853	conv_1035	thread_853	publicfreakout	2.0	1	4.0
t_854	conv_1035	thread_854	publicfreakout	2.0	1	4.0
t_855	conv_1035	thread_855	publicfreakout	2.0	1	4.0
t_856	conv_1035	thread_856	publicfreakout	2.0	1	8.0
t_857	conv_1035	thread_857	publicfreakout	2.0	0	2.0
t_858	conv_1035	thread_858	publicfreakout	2.0	1	5.0
t_859	conv_1035	thread_859	publicfreakout	2.0	1	3.0
t_860	conv_1036	thread_860	jokes	2.0	0	2.0
t_861	conv_1036	thread_861	jokes	2.0	0	2.0
t_862	conv_1036	thread_862	jokes	2.0	0	2.0
t_863	conv_1037	thread_863	videos	1.0	0	1.0
t_864	conv_1038	thread_864	unpopularopinion	2.0	0	2.0
t_865	conv_1038	thread_865	unpopularopinion	2.0	1	2.0
t_866	conv_1038	thread_866	unpopularopinion	3.0	0	3.0
t_867	conv_1038	thread_867	unpopularopinion	2.0	0	2.0
t_868	conv_1038	thread_868	unpopularopinion	2.0	0	2.0
t_869	conv_1038	thread_869	unpopularopinion	2.0	0	2.0
t_870	conv_1038	thread_870	unpopularopinion	2.0	0	2.0
t_871	conv_1038	thread_871	unpopularopinion	2.0	0	2.0
t_872	conv_1039	thread_872	videos	3.0	0	3.0
t_873	conv_104	thread_873	unpopularopinion	2.0	0	2.0
t_874	conv_104	thread_874	unpopularopinion	3.0	0	3.0
t_875	conv_104	thread_875	unpopularopinion	2.0	0	2.0
t_876	conv_104	thread_876	unpopularopinion	2.0	0	2.0
t_877	conv_104	thread_877	unpopularopinion	2.0	1	5.0
t_878	conv_104	thread_878	unpopularopinion	2.0	1	5.0
t_879	conv_104	thread_879	unpopularopinion	2.0	0	2.0
t_880	conv_104	thread_880	unpopularopinion	2.0	0	2.0
t_881	conv_104	thread_881	unpopularopinion	8.0	0	8.0
t_882	conv_104	thread_882	unpopularopinion	2.0	0	2.0
t_883	conv_104	thread_883	unpopularopinion	2.0	1	2.0
t_884	conv_104	thread_884	unpopularopinion	4.0	1	4.0
t_885	conv_104	thread_885	unpopularopinion	4.0	1	8.0
t_886	conv_104	thread_886	unpopularopinion	4.0	1	7.0
t_887	conv_104	thread_887	unpopularopinion	4.0	1	10.0
t_888	conv_104	thread_888	unpopularopinion	4.0	1	10.0
t_889	conv_104	thread_889	unpopularopinion	2.0	0	2.0
t_890	conv_104	thread_890	unpopularopinion	4.0	0	4.0
t_891	conv_104	thread_891	unpopularopinion	3.0	0	3.0
t_892	conv_104	thread_892	unpopularopinion	2.0	0	2.0
t_893	conv_104	thread_893	unpopularopinion	5.0	1	5.0
t_894	conv_104	thread_894	unpopularopinion	5.0	0	5.0
t_895	conv_104	thread_895	unpopularopinion	2.0	0	2.0
t_896	conv_104	thread_896	unpopularopinion	2.0	0	2.0
t_897	conv_104	thread_897	unpopularopinion	4.0	0	4.0
t_898	conv_104	thread_898	unpopularopinion	3.0	0	3.0
t_899	conv_1040	thread_899	psychology	1.0	0	1.0
t_900	conv_1041	thread_900	music	2.0	0	2.0
t_901	conv_1041	thread_901	music	2.0	0	2.0
t_902	conv_1041	thread_902	music	2.0	0	2.0
t_903	conv_1041	thread_903	music	2.0	0	2.0
t_904	conv_1042	thread_904	publicfreakout	2.0	1	4.0
t_905	conv_1042	thread_905	publicfreakout	2.0	0	2.0
t_906	conv_1042	thread_906	publicfreakout	2.0	0	2.0
t_907	conv_1042	thread_907	publicfreakout	2.0	0	2.0
t_908	conv_1042	thread_908	publicfreakout	2.0	0	2.0
t_909	conv_1042	thread_909	publicfreakout	2.0	0	2.0
t_910	conv_1042	thread_910	publicfreakout	2.0	1	2.0
t_911	conv_1042	thread_911	publicfreakout	2.0	0	2.0
t_912	conv_1042	thread_912	publicfreakout	2.0	0	2.0
t_913	conv_1042	thread_913	publicfreakout	2.0	0	2.0
t_914	conv_1042	thread_914	publicfreakout	2.0	0	2.0
t_915	conv_1042	thread_915	publicfreakout	2.0	0	2.0
t_916	conv_1042	thread_916	publicfreakout	2.0	1	2.0
t_917	conv_1042	thread_917	publicfreakout	2.0	0	2.0
t_918	conv_1043	thread_918	publicfreakout	5.0	1	5.0
t_919	conv_1043	thread_919	publicfreakout	6.0	0	6.0
t_920	conv_1043	thread_920	publicfreakout	6.0	0	6.0
t_921	conv_1043	thread_921	publicfreakout	3.0	0	3.0
t_922	conv_1043	thread_922	publicfreakout	3.0	0	3.0
t_923	conv_1043	thread_923	publicfreakout	3.0	0	3.0
t_924	conv_1043	thread_924	publicfreakout	7.0	0	7.0
t_925	conv_1043	thread_925	publicfreakout	8.0	0	8.0
t_926	conv_1043	thread_926	publicfreakout	7.0	0	7.0
t_927	conv_1043	thread_927	publicfreakout	7.0	1	7.0
t_928	conv_1043	thread_928	publicfreakout	6.0	0	6.0
t_929	conv_1043	thread_929	publicfreakout	5.0	0	5.0
t_930	conv_1043	thread_930	publicfreakout	5.0	0	5.0
t_931	conv_1043	thread_931	publicfreakout	5.0	0	5.0
t_932	conv_1043	thread_932	publicfreakout	5.0	1	5.0
t_933	conv_1043	thread_933	publicfreakout	5.0	0	5.0
t_934	conv_1043	thread_934	publicfreakout	6.0	1	7.0
t_935	conv_1043	thread_935	publicfreakout	4.0	0	4.0
t_936	conv_1043	thread_936	publicfreakout	6.0	0	6.0
t_937	conv_1043	thread_937	publicfreakout	4.0	0	4.0
t_938	conv_1043	thread_938	publicfreakout	4.0	0	4.0
t_939	conv_1043	thread_939	publicfreakout	7.0	0	7.0
t_940	conv_1043	thread_940	publicfreakout	6.0	0	6.0
t_941	conv_1043	thread_941	publicfreakout	5.0	0	5.0
t_942	conv_1043	thread_942	publicfreakout	6.0	0	6.0
t_943	conv_1043	thread_943	publicfreakout	7.0	0	7.0
t_944	conv_1043	thread_944	publicfreakout	5.0	0	5.0
t_945	conv_1043	thread_945	publicfreakout	4.0	0	4.0
t_946	conv_1043	thread_946	publicfreakout	3.0	0	3.0
t_947	conv_1043	thread_947	publicfreakout	3.0	0	3.0
t_948	conv_1043	thread_948	publicfreakout	3.0	0	3.0
t_949	conv_1043	thread_949	publicfreakout	2.0	1	8.0
t_950	conv_1043	thread_950	publicfreakout	2.0	1	11.0
t_951	conv_1043	thread_951	publicfreakout	2.0	1	11.0
t_952	conv_1043	thread_952	publicfreakout	2.0	1	7.0
t_953	conv_1043	thread_953	publicfreakout	2.0	1	8.0
t_954	conv_1043	thread_954	publicfreakout	2.0	1	6.0
t_955	conv_1043	thread_955	publicfreakout	2.0	1	7.0
t_956	conv_1043	thread_956	publicfreakout	2.0	1	6.0
t_957	conv_1043	thread_957	publicfreakout	2.0	1	5.0
t_958	conv_1043	thread_958	publicfreakout	2.0	1	5.0
t_959	conv_1043	thread_959	publicfreakout	2.0	1	5.0
t_960	conv_1043	thread_960	publicfreakout	2.0	1	5.0
t_961	conv_1043	thread_961	publicfreakout	2.0	1	5.0
t_962	conv_1043	thread_962	publicfreakout	2.0	1	5.0
t_963	conv_1043	thread_963	publicfreakout	2.0	1	5.0
t_964	conv_1043	thread_964	publicfreakout	2.0	1	5.0
t_965	conv_1043	thread_965	publicfreakout	2.0	1	6.0
t_966	conv_1043	thread_966	publicfreakout	2.0	1	6.0
t_967	conv_1043	thread_967	publicfreakout	2.0	1	8.0
t_968	conv_1043	thread_968	publicfreakout	2.0	1	4.0
t_969	conv_1043	thread_969	publicfreakout	2.0	1	4.0
t_970	conv_1043	thread_970	publicfreakout	2.0	1	4.0
t_971	conv_1043	thread_971	publicfreakout	2.0	1	4.0
t_972	conv_1043	thread_972	publicfreakout	2.0	1	4.0
t_973	conv_1043	thread_973	publicfreakout	2.0	1	4.0
t_974	conv_1043	thread_974	publicfreakout	2.0	1	4.0
t_975	conv_1043	thread_975	publicfreakout	2.0	1	4.0
t_976	conv_1043	thread_976	publicfreakout	2.0	1	4.0
t_977	conv_1043	thread_977	publicfreakout	2.0	1	4.0
t_978	conv_1043	thread_978	publicfreakout	2.0	1	4.0
t_979	conv_1043	thread_979	publicfreakout	2.0	1	4.0
t_980	conv_1043	thread_980	publicfreakout	2.0	1	4.0
t_981	conv_1043	thread_981	publicfreakout	2.0	1	4.0
t_982	conv_1043	thread_982	publicfreakout	2.0	1	4.0
t_983	conv_1043	thread_983	publicfreakout	2.0	1	6.0
t_984	conv_1043	thread_984	publicfreakout	2.0	1	6.0
t_985	conv_1043	thread_985	publicfreakout	2.0	1	5.0
t_986	conv_1043	thread_986	publicfreakout	2.0	1	5.0
t_987	conv_1043	thread_987	publicfreakout	2.0	1	4.0
t_988	conv_1043	thread_988	publicfreakout	2.0	1	4.0
t_989	conv_1043	thread_989	publicfreakout	2.0	1	4.0
t_990	conv_1043	thread_990	publicfreakout	2.0	1	4.0
t_991	conv_1043	thread_991	publicfreakout	2.0	1	3.0
t_992	conv_1043	thread_992	publicfreakout	2.0	1	4.0
t_993	conv_1043	thread_993	publicfreakout	2.0	1	3.0
t_994	conv_1043	thread_994	publicfreakout	2.0	1	5.0
t_995	conv_1043	thread_995	publicfreakout	2.0	1	3.0
t_996	conv_1043	thread_996	publicfreakout	2.0	1	3.0
t_997	conv_1043	thread_997	publicfreakout	2.0	1	4.0
t_998	conv_1043	thread_998	publicfreakout	2.0	1	3.0
t_999	conv_1043	thread_999	publicfreakout	7.0	0	7.0
t_1000	conv_1043	thread_1000	publicfreakout	6.0	0	6.0
t_1001	conv_1043	thread_1001	publicfreakout	6.0	0	6.0
t_1002	conv_1043	thread_1002	publicfreakout	7.0	0	7.0
t_1003	conv_1043	thread_1003	publicfreakout	6.0	0	6.0
t_1004	conv_1043	thread_1004	publicfreakout	5.0	0	5.0
t_1005	conv_1043	thread_1005	publicfreakout	6.0	0	6.0
t_1006	conv_1043	thread_1006	publicfreakout	6.0	0	6.0
t_1007	conv_1043	thread_1007	publicfreakout	6.0	0	6.0
t_1008	conv_1043	thread_1008	publicfreakout	6.0	0	6.0
t_1009	conv_1043	thread_1009	publicfreakout	5.0	0	5.0
t_1010	conv_1043	thread_1010	publicfreakout	5.0	0	5.0
t_1011	conv_1043	thread_1011	publicfreakout	4.0	0	4.0
t_1012	conv_1043	thread_1012	publicfreakout	4.0	0	4.0
t_1013	conv_1043	thread_1013	publicfreakout	4.0	0	4.0
t_1014	conv_1043	thread_1014	publicfreakout	4.0	0	4.0
t_1015	conv_1043	thread_1015	publicfreakout	4.0	0	4.0
t_1016	conv_1043	thread_1016	publicfreakout	3.0	0	3.0
t_1017	conv_1043	thread_1017	publicfreakout	3.0	0	3.0
t_1018	conv_1043	thread_1018	publicfreakout	6.0	0	6.0
t_1019	conv_1043	thread_1019	publicfreakout	5.0	1	6.0
t_1020	conv_1043	thread_1020	publicfreakout	4.0	0	4.0
t_1021	conv_1043	thread_1021	publicfreakout	5.0	1	6.0
t_1022	conv_1043	thread_1022	publicfreakout	6.0	0	6.0
t_1023	conv_1043	thread_1023	publicfreakout	5.0	0	5.0
t_1024	conv_1043	thread_1024	publicfreakout	4.0	0	4.0
t_1025	conv_1043	thread_1025	publicfreakout	4.0	0	4.0
t_1026	conv_1043	thread_1026	publicfreakout	4.0	0	4.0
t_1027	conv_1043	thread_1027	publicfreakout	3.0	0	3.0
t_1028	conv_1043	thread_1028	publicfreakout	3.0	0	3.0
t_1029	conv_1043	thread_1029	publicfreakout	7.0	0	7.0
t_1030	conv_1043	thread_1030	publicfreakout	5.0	0	5.0
t_1031	conv_1043	thread_1031	publicfreakout	8.0	0	8.0
t_1032	conv_1043	thread_1032	publicfreakout	4.0	0	4.0
t_1033	conv_1043	thread_1033	publicfreakout	4.0	0	4.0
t_1034	conv_1043	thread_1034	publicfreakout	4.0	0	4.0
t_1035	conv_1043	thread_1035	publicfreakout	4.0	0	4.0
t_1036	conv_1043	thread_1036	publicfreakout	2.0	1	7.0
t_1037	conv_1043	thread_1037	publicfreakout	2.0	1	6.0
t_1038	conv_1043	thread_1038	publicfreakout	2.0	1	4.0
t_1039	conv_1043	thread_1039	publicfreakout	2.0	1	4.0
t_1040	conv_1043	thread_1040	publicfreakout	2.0	1	5.0
t_1041	conv_1043	thread_1041	publicfreakout	2.0	1	4.0
t_1042	conv_1043	thread_1042	publicfreakout	2.0	1	4.0
t_1043	conv_1043	thread_1043	publicfreakout	2.0	1	7.0
t_1044	conv_1043	thread_1044	publicfreakout	2.0	1	6.0
t_1045	conv_1043	thread_1045	publicfreakout	2.0	1	8.0
t_1046	conv_1043	thread_1046	publicfreakout	2.0	1	3.0
t_1047	conv_1043	thread_1047	publicfreakout	3.0	0	3.0
t_1048	conv_1043	thread_1048	publicfreakout	3.0	0	3.0
t_1049	conv_1043	thread_1049	publicfreakout	3.0	0	3.0
t_1050	conv_1043	thread_1050	publicfreakout	5.0	0	5.0
t_1051	conv_1043	thread_1051	publicfreakout	3.0	0	3.0
t_1052	conv_1043	thread_1052	publicfreakout	3.0	0	3.0
t_1053	conv_1043	thread_1053	publicfreakout	2.0	1	3.0
t_1054	conv_1043	thread_1054	publicfreakout	2.0	1	4.0
t_1055	conv_1043	thread_1055	publicfreakout	2.0	0	2.0
t_1056	conv_1043	thread_1056	publicfreakout	2.0	0	2.0
t_1057	conv_1043	thread_1057	publicfreakout	3.0	0	3.0
t_1058	conv_1043	thread_1058	publicfreakout	4.0	0	4.0
t_1059	conv_1043	thread_1059	publicfreakout	3.0	0	3.0
t_1060	conv_1043	thread_1060	publicfreakout	3.0	0	3.0
t_1061	conv_1043	thread_1061	publicfreakout	4.0	0	4.0
t_1062	conv_1043	thread_1062	publicfreakout	3.0	0	3.0
t_1063	conv_1043	thread_1063	publicfreakout	2.0	0	2.0
t_1064	conv_1043	thread_1064	publicfreakout	2.0	1	3.0
t_1065	conv_1043	thread_1065	publicfreakout	2.0	1	4.0
t_1066	conv_1043	thread_1066	publicfreakout	2.0	1	3.0
t_1067	conv_1043	thread_1067	publicfreakout	2.0	1	3.0
t_1068	conv_1043	thread_1068	publicfreakout	2.0	0	2.0
t_1069	conv_1043	thread_1069	publicfreakout	2.0	0	2.0
t_1070	conv_1043	thread_1070	publicfreakout	2.0	0	2.0
t_1071	conv_1043	thread_1071	publicfreakout	2.0	0	2.0
t_1072	conv_1043	thread_1072	publicfreakout	2.0	0	2.0
t_1073	conv_1043	thread_1073	publicfreakout	2.0	0	2.0
t_1074	conv_1043	thread_1074	publicfreakout	2.0	1	4.0
t_1075	conv_1043	thread_1075	publicfreakout	2.0	1	4.0
t_1076	conv_1043	thread_1076	publicfreakout	2.0	0	2.0
t_1077	conv_1043	thread_1077	publicfreakout	2.0	0	2.0
t_1078	conv_1043	thread_1078	publicfreakout	4.0	0	4.0
t_1079	conv_1043	thread_1079	publicfreakout	3.0	0	3.0
t_1080	conv_1043	thread_1080	publicfreakout	3.0	0	3.0
t_1081	conv_1043	thread_1081	publicfreakout	4.0	0	4.0
t_1082	conv_1043	thread_1082	publicfreakout	3.0	1	4.0
t_1083	conv_1043	thread_1083	publicfreakout	2.0	0	2.0
t_1084	conv_1043	thread_1084	publicfreakout	9.0	0	9.0
t_1085	conv_1043	thread_1085	publicfreakout	6.0	0	6.0
t_1086	conv_1043	thread_1086	publicfreakout	2.0	0	2.0
t_1087	conv_1043	thread_1087	publicfreakout	2.0	0	2.0
t_1088	conv_1043	thread_1088	publicfreakout	2.0	0	2.0
t_1089	conv_1043	thread_1089	publicfreakout	2.0	1	4.0
t_1090	conv_1043	thread_1090	publicfreakout	2.0	0	2.0
t_1091	conv_1043	thread_1091	publicfreakout	2.0	1	2.0
t_1092	conv_1043	thread_1092	publicfreakout	2.0	0	2.0
t_1093	conv_1043	thread_1093	publicfreakout	2.0	0	2.0
t_1094	conv_1043	thread_1094	publicfreakout	2.0	0	2.0
t_1095	conv_1043	thread_1095	publicfreakout	2.0	1	3.0
t_1096	conv_1043	thread_1096	publicfreakout	2.0	0	2.0
t_1097	conv_1043	thread_1097	publicfreakout	2.0	0	2.0
t_1098	conv_1043	thread_1098	publicfreakout	2.0	1	2.0
t_1099	conv_1043	thread_1099	publicfreakout	2.0	0	2.0
t_1100	conv_1043	thread_1100	publicfreakout	2.0	0	2.0
t_1101	conv_1043	thread_1101	publicfreakout	2.0	0	2.0
t_1102	conv_1043	thread_1102	publicfreakout	2.0	0	2.0
t_1103	conv_1043	thread_1103	publicfreakout	2.0	0	2.0
t_1104	conv_1043	thread_1104	publicfreakout	2.0	0	2.0
t_1105	conv_1043	thread_1105	publicfreakout	2.0	0	2.0
t_1106	conv_1043	thread_1106	publicfreakout	2.0	0	2.0
t_1107	conv_1043	thread_1107	publicfreakout	2.0	1	2.0
t_1108	conv_1043	thread_1108	publicfreakout	2.0	0	2.0
t_1109	conv_1043	thread_1109	publicfreakout	2.0	0	2.0
t_1110	conv_1043	thread_1110	publicfreakout	2.0	0	2.0
t_1111	conv_1043	thread_1111	publicfreakout	2.0	0	2.0
t_1112	conv_1043	thread_1112	publicfreakout	2.0	0	2.0
t_1113	conv_1043	thread_1113	publicfreakout	2.0	0	2.0
t_1114	conv_1043	thread_1114	publicfreakout	2.0	0	2.0
t_1115	conv_1043	thread_1115	publicfreakout	2.0	0	2.0
t_1116	conv_1043	thread_1116	publicfreakout	2.0	0	2.0
t_1117	conv_1043	thread_1117	publicfreakout	2.0	0	2.0
t_1118	conv_1043	thread_1118	publicfreakout	2.0	0	2.0
t_1119	conv_1043	thread_1119	publicfreakout	2.0	0	2.0
t_1120	conv_1043	thread_1120	publicfreakout	2.0	0	2.0
t_1121	conv_1043	thread_1121	publicfreakout	2.0	0	2.0
t_1122	conv_1043	thread_1122	publicfreakout	2.0	0	2.0
t_1123	conv_1043	thread_1123	publicfreakout	2.0	0	2.0
t_1124	conv_1043	thread_1124	publicfreakout	2.0	0	2.0
t_1125	conv_1043	thread_1125	publicfreakout	2.0	0	2.0
t_1126	conv_1043	thread_1126	publicfreakout	2.0	0	2.0
t_1127	conv_1043	thread_1127	publicfreakout	2.0	0	2.0
t_1128	conv_1043	thread_1128	publicfreakout	2.0	0	2.0
t_1129	conv_1043	thread_1129	publicfreakout	2.0	0	2.0
t_1130	conv_1043	thread_1130	publicfreakout	2.0	0	2.0
t_1131	conv_1043	thread_1131	publicfreakout	2.0	0	2.0
t_1132	conv_1043	thread_1132	publicfreakout	2.0	0	2.0
t_1133	conv_1043	thread_1133	publicfreakout	2.0	0	2.0
t_1134	conv_1043	thread_1134	publicfreakout	2.0	0	2.0
t_1135	conv_1043	thread_1135	publicfreakout	2.0	0	2.0
t_1136	conv_1043	thread_1136	publicfreakout	2.0	0	2.0
t_1137	conv_1043	thread_1137	publicfreakout	2.0	0	2.0
t_1138	conv_1043	thread_1138	publicfreakout	2.0	0	2.0
t_1139	conv_1043	thread_1139	publicfreakout	2.0	0	2.0
t_1140	conv_1043	thread_1140	publicfreakout	2.0	0	2.0
t_1141	conv_1043	thread_1141	publicfreakout	2.0	0	2.0
t_1142	conv_1043	thread_1142	publicfreakout	2.0	0	2.0
t_1143	conv_1043	thread_1143	publicfreakout	2.0	0	2.0
t_1144	conv_1043	thread_1144	publicfreakout	2.0	1	2.0
t_1145	conv_1043	thread_1145	publicfreakout	2.0	0	2.0
t_1146	conv_1043	thread_1146	publicfreakout	2.0	0	2.0
t_1147	conv_1043	thread_1147	publicfreakout	2.0	1	2.0
t_1148	conv_1043	thread_1148	publicfreakout	2.0	0	2.0
t_1149	conv_1043	thread_1149	publicfreakout	2.0	1	2.0
t_1150	conv_1043	thread_1150	publicfreakout	2.0	0	2.0
t_1151	conv_1043	thread_1151	publicfreakout	2.0	0	2.0
t_1152	conv_1043	thread_1152	publicfreakout	2.0	0	2.0
t_1153	conv_1043	thread_1153	publicfreakout	2.0	0	2.0
t_1154	conv_1043	thread_1154	publicfreakout	2.0	0	2.0
t_1155	conv_1043	thread_1155	publicfreakout	2.0	0	2.0
t_1156	conv_1043	thread_1156	publicfreakout	2.0	1	2.0
t_1157	conv_1043	thread_1157	publicfreakout	2.0	0	2.0
t_1158	conv_1043	thread_1158	publicfreakout	2.0	0	2.0
t_1159	conv_1043	thread_1159	publicfreakout	2.0	0	2.0
t_1160	conv_1043	thread_1160	publicfreakout	2.0	0	2.0
t_1161	conv_1043	thread_1161	publicfreakout	2.0	0	2.0
t_1162	conv_1043	thread_1162	publicfreakout	2.0	0	2.0
t_1163	conv_1043	thread_1163	publicfreakout	2.0	0	2.0
t_1164	conv_1043	thread_1164	publicfreakout	2.0	0	2.0
t_1165	conv_1043	thread_1165	publicfreakout	2.0	0	2.0
t_1166	conv_1043	thread_1166	publicfreakout	2.0	0	2.0
t_1167	conv_1043	thread_1167	publicfreakout	2.0	1	2.0
t_1168	conv_1043	thread_1168	publicfreakout	2.0	0	2.0
t_1169	conv_1043	thread_1169	publicfreakout	2.0	0	2.0
t_1170	conv_1043	thread_1170	publicfreakout	2.0	0	2.0
t_1171	conv_1043	thread_1171	publicfreakout	2.0	0	2.0
t_1172	conv_1043	thread_1172	publicfreakout	2.0	0	2.0
t_1173	conv_1043	thread_1173	publicfreakout	2.0	0	2.0
t_1174	conv_1043	thread_1174	publicfreakout	2.0	0	2.0
t_1175	conv_1043	thread_1175	publicfreakout	2.0	0	2.0
t_1176	conv_1043	thread_1176	publicfreakout	2.0	0	2.0
t_1177	conv_1043	thread_1177	publicfreakout	2.0	0	2.0
t_1178	conv_1043	thread_1178	publicfreakout	2.0	0	2.0
t_1179	conv_1043	thread_1179	publicfreakout	2.0	0	2.0
t_1180	conv_1043	thread_1180	publicfreakout	2.0	0	2.0
t_1181	conv_1043	thread_1181	publicfreakout	2.0	1	2.0
t_1182	conv_1043	thread_1182	publicfreakout	2.0	0	2.0
t_1183	conv_1043	thread_1183	publicfreakout	2.0	0	2.0
t_1184	conv_1043	thread_1184	publicfreakout	2.0	0	2.0
t_1185	conv_1043	thread_1185	publicfreakout	2.0	0	2.0
t_1186	conv_1043	thread_1186	publicfreakout	2.0	0	2.0
t_1187	conv_1043	thread_1187	publicfreakout	2.0	1	2.0
t_1188	conv_1043	thread_1188	publicfreakout	2.0	0	2.0
t_1189	conv_1043	thread_1189	publicfreakout	2.0	0	2.0
t_1190	conv_1043	thread_1190	publicfreakout	2.0	0	2.0
t_1191	conv_1043	thread_1191	publicfreakout	2.0	0	2.0
t_1192	conv_1043	thread_1192	publicfreakout	2.0	0	2.0
t_1193	conv_1043	thread_1193	publicfreakout	2.0	0	2.0
t_1194	conv_1043	thread_1194	publicfreakout	2.0	0	2.0
t_1195	conv_1043	thread_1195	publicfreakout	2.0	0	2.0
t_1196	conv_1043	thread_1196	publicfreakout	2.0	0	2.0
t_1197	conv_1043	thread_1197	publicfreakout	2.0	0	2.0
t_1198	conv_1043	thread_1198	publicfreakout	2.0	0	2.0
t_1199	conv_1043	thread_1199	publicfreakout	2.0	0	2.0
t_1200	conv_1043	thread_1200	publicfreakout	2.0	0	2.0
t_1201	conv_1043	thread_1201	publicfreakout	2.0	0	2.0
t_1202	conv_1043	thread_1202	publicfreakout	2.0	0	2.0
t_1203	conv_1043	thread_1203	publicfreakout	2.0	0	2.0
t_1204	conv_1043	thread_1204	publicfreakout	2.0	0	2.0
t_1205	conv_1043	thread_1205	publicfreakout	2.0	0	2.0
t_1206	conv_1043	thread_1206	publicfreakout	2.0	0	2.0
t_1207	conv_1043	thread_1207	publicfreakout	2.0	0	2.0
t_1208	conv_1043	thread_1208	publicfreakout	2.0	0	2.0
t_1209	conv_1043	thread_1209	publicfreakout	2.0	0	2.0
t_1210	conv_1043	thread_1210	publicfreakout	2.0	0	2.0
t_1211	conv_1043	thread_1211	publicfreakout	2.0	1	2.0
t_1212	conv_1043	thread_1212	publicfreakout	2.0	1	2.0
t_1213	conv_1043	thread_1213	publicfreakout	2.0	0	2.0
t_1214	conv_1043	thread_1214	publicfreakout	2.0	0	2.0
t_1215	conv_1043	thread_1215	publicfreakout	2.0	0	2.0
t_1216	conv_1043	thread_1216	publicfreakout	2.0	0	2.0
t_1217	conv_1043	thread_1217	publicfreakout	2.0	0	2.0
t_1218	conv_1043	thread_1218	publicfreakout	2.0	0	2.0
t_1219	conv_1043	thread_1219	publicfreakout	2.0	0	2.0
t_1220	conv_1043	thread_1220	publicfreakout	2.0	0	2.0
t_1221	conv_1043	thread_1221	publicfreakout	2.0	0	2.0
t_1222	conv_1043	thread_1222	publicfreakout	2.0	0	2.0
t_1223	conv_1043	thread_1223	publicfreakout	2.0	0	2.0
t_1224	conv_1043	thread_1224	publicfreakout	2.0	1	2.0
t_1225	conv_1043	thread_1225	publicfreakout	2.0	0	2.0
t_1226	conv_1043	thread_1226	publicfreakout	2.0	0	2.0
t_1227	conv_1043	thread_1227	publicfreakout	2.0	0	2.0
t_1228	conv_1043	thread_1228	publicfreakout	2.0	1	2.0
t_1229	conv_1043	thread_1229	publicfreakout	2.0	0	2.0
t_1230	conv_1043	thread_1230	publicfreakout	2.0	0	2.0
t_1231	conv_1043	thread_1231	publicfreakout	2.0	1	2.0
t_1232	conv_1043	thread_1232	publicfreakout	2.0	0	2.0
t_1233	conv_1043	thread_1233	publicfreakout	2.0	0	2.0
t_1234	conv_1043	thread_1234	publicfreakout	2.0	0	2.0
t_1235	conv_1043	thread_1235	publicfreakout	4.0	0	4.0
t_1236	conv_1043	thread_1236	publicfreakout	3.0	0	3.0
t_1237	conv_1043	thread_1237	publicfreakout	4.0	0	4.0
t_1238	conv_1043	thread_1238	publicfreakout	3.0	0	3.0
t_1239	conv_1044	thread_1239	coronavirus	2.0	0	2.0
t_1240	conv_1044	thread_1240	coronavirus	4.0	0	4.0
t_1241	conv_1045	thread_1241	music	1.0	0	1.0
t_1242	conv_1046	thread_1242	funny	2.0	0	2.0
t_1243	conv_1046	thread_1243	funny	2.0	0	2.0
t_1244	conv_1046	thread_1244	funny	2.0	0	2.0
t_1245	conv_1047	thread_1245	movies	2.0	0	2.0
t_1246	conv_1047	thread_1246	movies	3.0	0	3.0
t_1247	conv_1047	thread_1247	movies	3.0	1	4.0
t_1248	conv_1047	thread_1248	movies	2.0	0	2.0
t_1249	conv_1047	thread_1249	movies	2.0	0	2.0
t_1250	conv_1047	thread_1250	movies	4.0	0	4.0
t_1251	conv_1047	thread_1251	movies	2.0	0	2.0
t_1252	conv_1047	thread_1252	movies	2.0	0	2.0
t_1253	conv_1047	thread_1253	movies	2.0	0	2.0
t_1254	conv_1047	thread_1254	movies	2.0	0	2.0
t_1255	conv_1047	thread_1255	movies	2.0	0	2.0
t_1256	conv_1047	thread_1256	movies	2.0	0	2.0
t_1257	conv_1047	thread_1257	movies	2.0	0	2.0
t_1258	conv_1047	thread_1258	movies	3.0	1	4.0
t_1259	conv_1047	thread_1259	movies	3.0	0	3.0
t_1260	conv_1047	thread_1260	movies	3.0	0	3.0
t_1261	conv_1047	thread_1261	movies	3.0	0	3.0
t_1262	conv_1047	thread_1262	movies	2.0	0	2.0
t_1263	conv_1047	thread_1263	movies	2.0	0	2.0
t_1264	conv_1048	thread_1264	funny	2.0	0	2.0
t_1265	conv_1048	thread_1265	funny	2.0	1	2.0
t_1266	conv_1048	thread_1266	funny	2.0	1	3.0
t_1267	conv_1048	thread_1267	funny	2.0	1	4.0
t_1268	conv_1048	thread_1268	funny	2.0	0	2.0
t_1269	conv_1048	thread_1269	funny	4.0	0	4.0
t_1270	conv_1048	thread_1270	funny	2.0	0	2.0
t_1271	conv_1048	thread_1271	funny	2.0	0	2.0
t_1272	conv_1048	thread_1272	funny	2.0	0	2.0
t_1273	conv_1048	thread_1273	funny	2.0	0	2.0
t_1274	conv_1048	thread_1274	funny	2.0	0	2.0
t_1275	conv_1049	thread_1275	explainlikeimfive	2.0	0	2.0
t_1276	conv_1049	thread_1276	explainlikeimfive	2.0	1	4.0
t_1277	conv_1049	thread_1277	explainlikeimfive	2.0	1	4.0
t_1278	conv_1049	thread_1278	explainlikeimfive	2.0	1	8.0
t_1279	conv_1049	thread_1279	explainlikeimfive	2.0	1	8.0
t_1280	conv_1049	thread_1280	explainlikeimfive	2.0	0	2.0
t_1281	conv_1049	thread_1281	explainlikeimfive	2.0	0	2.0
t_1282	conv_1049	thread_1282	explainlikeimfive	2.0	0	2.0
t_1283	conv_1049	thread_1283	explainlikeimfive	2.0	1	2.0
t_1284	conv_1049	thread_1284	explainlikeimfive	2.0	0	2.0
t_1285	conv_1049	thread_1285	explainlikeimfive	2.0	0	2.0
t_1286	conv_105	thread_1286	funny	2.0	0	2.0
t_1287	conv_105	thread_1287	funny	2.0	0	2.0
t_1288	conv_1050	thread_1288	books	1.0	0	1.0
t_1289	conv_1051	thread_1289	askreddit	3.0	0	3.0
t_1290	conv_1051	thread_1290	askreddit	3.0	0	3.0
t_1291	conv_1051	thread_1291	askreddit	3.0	0	3.0
t_1292	conv_1051	thread_1292	askreddit	3.0	0	3.0
t_1293	conv_1051	thread_1293	askreddit	4.0	0	4.0
t_1294	conv_1051	thread_1294	askreddit	4.0	0	4.0
t_1295	conv_1051	thread_1295	askreddit	5.0	0	5.0
t_1296	conv_1051	thread_1296	askreddit	4.0	0	4.0
t_1297	conv_1051	thread_1297	askreddit	3.0	1	4.0
t_1298	conv_1051	thread_1298	askreddit	4.0	0	4.0
t_1299	conv_1051	thread_1299	askreddit	3.0	0	3.0
t_1300	conv_1051	thread_1300	askreddit	2.0	0	2.0
t_1301	conv_1051	thread_1301	askreddit	4.0	0	4.0
t_1302	conv_1051	thread_1302	askreddit	3.0	0	3.0
t_1303	conv_1051	thread_1303	askreddit	5.0	0	5.0
t_1304	conv_1051	thread_1304	askreddit	4.0	0	4.0
t_1305	conv_1051	thread_1305	askreddit	2.0	0	2.0
t_1306	conv_1051	thread_1306	askreddit	2.0	0	2.0
t_1307	conv_1051	thread_1307	askreddit	2.0	0	2.0
t_1308	conv_1051	thread_1308	askreddit	2.0	0	2.0
t_1309	conv_1051	thread_1309	askreddit	2.0	0	2.0
t_1310	conv_1051	thread_1310	askreddit	2.0	0	2.0
t_1311	conv_1051	thread_1311	askreddit	2.0	0	2.0
t_1312	conv_1051	thread_1312	askreddit	2.0	0	2.0
t_1313	conv_1051	thread_1313	askreddit	2.0	0	2.0
t_1314	conv_1051	thread_1314	askreddit	2.0	0	2.0
t_1315	conv_1051	thread_1315	askreddit	4.0	0	4.0
t_1316	conv_1051	thread_1316	askreddit	2.0	0	2.0
t_1317	conv_1051	thread_1317	askreddit	2.0	0	2.0
t_1318	conv_1051	thread_1318	askreddit	2.0	0	2.0
t_1319	conv_1051	thread_1319	askreddit	2.0	0	2.0
t_1320	conv_1051	thread_1320	askreddit	4.0	0	4.0
t_1321	conv_1051	thread_1321	askreddit	2.0	0	2.0
t_1322	conv_1051	thread_1322	askreddit	2.0	0	2.0
t_1323	conv_1051	thread_1323	askreddit	2.0	0	2.0
t_1324	conv_1051	thread_1324	askreddit	2.0	0	2.0
t_1325	conv_1051	thread_1325	askreddit	2.0	0	2.0
t_1326	conv_1051	thread_1326	askreddit	2.0	0	2.0
t_1327	conv_1051	thread_1327	askreddit	2.0	0	2.0
t_1328	conv_1051	thread_1328	askreddit	2.0	0	2.0
t_1329	conv_1051	thread_1329	askreddit	2.0	1	2.0
t_1330	conv_1051	thread_1330	askreddit	2.0	0	2.0
t_1331	conv_1051	thread_1331	askreddit	2.0	0	2.0
t_1332	conv_1051	thread_1332	askreddit	2.0	0	2.0
t_1333	conv_1051	thread_1333	askreddit	2.0	0	2.0
t_1334	conv_1051	thread_1334	askreddit	2.0	0	2.0
t_1335	conv_1051	thread_1335	askreddit	2.0	0	2.0
t_1336	conv_1051	thread_1336	askreddit	2.0	0	2.0
t_1337	conv_1051	thread_1337	askreddit	2.0	0	2.0
t_1338	conv_1051	thread_1338	askreddit	2.0	0	2.0
t_1339	conv_1051	thread_1339	askreddit	2.0	0	2.0
t_1340	conv_1051	thread_1340	askreddit	2.0	0	2.0
t_1341	conv_1051	thread_1341	askreddit	2.0	0	2.0
t_1342	conv_1051	thread_1342	askreddit	2.0	0	2.0
t_1343	conv_1051	thread_1343	askreddit	2.0	1	2.0
t_1344	conv_1051	thread_1344	askreddit	2.0	0	2.0
t_1345	conv_1051	thread_1345	askreddit	2.0	1	2.0
t_1346	conv_1051	thread_1346	askreddit	2.0	0	2.0
t_1347	conv_1051	thread_1347	askreddit	2.0	0	2.0
t_1348	conv_1051	thread_1348	askreddit	2.0	0	2.0
t_1349	conv_1051	thread_1349	askreddit	2.0	0	2.0
t_1350	conv_1051	thread_1350	askreddit	2.0	0	2.0
t_1351	conv_1051	thread_1351	askreddit	2.0	0	2.0
t_1352	conv_1051	thread_1352	askreddit	2.0	0	2.0
t_1353	conv_1051	thread_1353	askreddit	2.0	0	2.0
t_1354	conv_1051	thread_1354	askreddit	2.0	0	2.0
t_1355	conv_1051	thread_1355	askreddit	2.0	0	2.0
t_1356	conv_1051	thread_1356	askreddit	2.0	0	2.0
t_1357	conv_1051	thread_1357	askreddit	2.0	0	2.0
t_1358	conv_1051	thread_1358	askreddit	2.0	0	2.0
t_1359	conv_1052	thread_1359	LifeProTips	2.0	0	2.0
t_1360	conv_1053	thread_1360	todayilearned	2.0	0	2.0
t_1361	conv_1053	thread_1361	todayilearned	3.0	0	3.0
t_1362	conv_1053	thread_1362	todayilearned	2.0	1	2.0
t_1363	conv_1053	thread_1363	todayilearned	2.0	0	2.0
t_1364	conv_1053	thread_1364	todayilearned	2.0	0	2.0
t_1365	conv_1053	thread_1365	todayilearned	2.0	0	2.0
t_1366	conv_1053	thread_1366	todayilearned	2.0	0	2.0
t_1367	conv_1054	thread_1367	science	1.0	0	1.0
t_1368	conv_1055	thread_1368	showerthoughts	4.0	0	4.0
t_1369	conv_1055	thread_1369	showerthoughts	2.0	1	2.0
t_1370	conv_1055	thread_1370	showerthoughts	2.0	0	2.0
t_1371	conv_1055	thread_1371	showerthoughts	2.0	0	2.0
t_1372	conv_1055	thread_1372	showerthoughts	2.0	0	2.0
t_1373	conv_1055	thread_1373	showerthoughts	2.0	1	2.0
t_1374	conv_1055	thread_1374	showerthoughts	2.0	0	2.0
t_1375	conv_1055	thread_1375	showerthoughts	2.0	0	2.0
t_1376	conv_1055	thread_1376	showerthoughts	2.0	1	2.0
t_1377	conv_1055	thread_1377	showerthoughts	2.0	0	2.0
t_1378	conv_1055	thread_1378	showerthoughts	2.0	0	2.0
t_1379	conv_1055	thread_1379	showerthoughts	2.0	0	2.0
t_1380	conv_1056	thread_1380	coronavirus	5.0	0	5.0
t_1381	conv_1056	thread_1381	coronavirus	4.0	1	8.0
t_1382	conv_1056	thread_1382	coronavirus	5.0	0	5.0
t_1383	conv_1056	thread_1383	coronavirus	3.0	0	3.0
t_1384	conv_1056	thread_1384	coronavirus	3.0	0	3.0
t_1385	conv_1057	thread_1385	showerthoughts	5.0	0	5.0
t_1386	conv_1057	thread_1386	showerthoughts	2.0	0	2.0
t_1387	conv_1057	thread_1387	showerthoughts	3.0	0	3.0
t_1388	conv_1057	thread_1388	showerthoughts	2.0	0	2.0
t_1389	conv_1057	thread_1389	showerthoughts	2.0	0	2.0
t_1390	conv_1057	thread_1390	showerthoughts	2.0	0	2.0
t_1391	conv_1057	thread_1391	showerthoughts	2.0	0	2.0
t_1392	conv_1057	thread_1392	showerthoughts	4.0	1	5.0
t_1393	conv_1057	thread_1393	showerthoughts	2.0	1	2.0
t_1394	conv_1057	thread_1394	showerthoughts	2.0	0	2.0
t_1395	conv_1057	thread_1395	showerthoughts	3.0	0	3.0
t_1396	conv_1057	thread_1396	showerthoughts	2.0	1	2.0
t_1397	conv_1058	thread_1397	LifeProTips	2.0	0	2.0
t_1398	conv_1058	thread_1398	LifeProTips	2.0	0	2.0
t_1399	conv_1058	thread_1399	LifeProTips	2.0	0	2.0
t_1400	conv_1058	thread_1400	LifeProTips	2.0	0	2.0
t_1401	conv_1058	thread_1401	LifeProTips	3.0	0	3.0
t_1402	conv_1059	thread_1402	food	2.0	0	2.0
t_1403	conv_106	thread_1403	brexit	2.0	0	2.0
t_1404	conv_106	thread_1404	brexit	2.0	1	4.0
t_1405	conv_106	thread_1405	brexit	2.0	1	3.0
t_1406	conv_106	thread_1406	brexit	2.0	1	3.0
t_1407	conv_106	thread_1407	brexit	4.0	0	4.0
t_1408	conv_106	thread_1408	brexit	4.0	0	4.0
t_1409	conv_106	thread_1409	brexit	5.0	0	5.0
t_1410	conv_106	thread_1410	brexit	4.0	1	7.0
t_1411	conv_106	thread_1411	brexit	4.0	1	6.0
t_1412	conv_106	thread_1412	brexit	4.0	1	6.0
t_1413	conv_106	thread_1413	brexit	4.0	1	5.0
t_1414	conv_106	thread_1414	brexit	4.0	0	4.0
t_1415	conv_106	thread_1415	brexit	4.0	0	4.0
t_1416	conv_106	thread_1416	brexit	5.0	0	5.0
t_1417	conv_106	thread_1417	brexit	6.0	1	6.0
t_1418	conv_106	thread_1418	brexit	2.0	1	3.0
t_1419	conv_106	thread_1419	brexit	2.0	1	2.0
t_1420	conv_106	thread_1420	brexit	2.0	0	2.0
t_1421	conv_106	thread_1421	brexit	2.0	1	4.0
t_1422	conv_106	thread_1422	brexit	2.0	1	3.0
t_1423	conv_106	thread_1423	brexit	2.0	1	3.0
t_1424	conv_106	thread_1424	brexit	2.0	0	2.0
t_1425	conv_106	thread_1425	brexit	2.0	0	2.0
t_1426	conv_106	thread_1426	brexit	2.0	0	2.0
t_1427	conv_106	thread_1427	brexit	2.0	1	2.0
t_1428	conv_106	thread_1428	brexit	3.0	0	3.0
t_1429	conv_106	thread_1429	brexit	4.0	0	4.0
t_1430	conv_106	thread_1430	brexit	2.0	0	2.0
t_1431	conv_106	thread_1431	brexit	2.0	1	4.0
t_1432	conv_106	thread_1432	brexit	2.0	1	3.0
t_1433	conv_106	thread_1433	brexit	2.0	0	2.0
t_1434	conv_106	thread_1434	brexit	2.0	0	2.0
t_1435	conv_106	thread_1435	brexit	2.0	1	2.0
t_1436	conv_106	thread_1436	brexit	5.0	0	5.0
t_1437	conv_106	thread_1437	brexit	6.0	0	6.0
t_1438	conv_106	thread_1438	brexit	4.0	1	6.0
t_1439	conv_106	thread_1439	brexit	5.0	0	5.0
t_1440	conv_106	thread_1440	brexit	4.0	0	4.0
t_1441	conv_106	thread_1441	brexit	2.0	0	2.0
t_1442	conv_106	thread_1442	brexit	2.0	1	3.0
t_1443	conv_106	thread_1443	brexit	2.0	0	2.0
t_1444	conv_106	thread_1444	brexit	2.0	1	2.0
t_1445	conv_106	thread_1445	brexit	2.0	1	3.0
t_1446	conv_106	thread_1446	brexit	2.0	0	2.0
t_1447	conv_106	thread_1447	brexit	2.0	0	2.0
t_1448	conv_106	thread_1448	brexit	4.0	0	4.0
t_1449	conv_106	thread_1449	brexit	3.0	0	3.0
t_1450	conv_106	thread_1450	brexit	2.0	0	2.0
t_1451	conv_106	thread_1451	brexit	2.0	0	2.0
t_1452	conv_106	thread_1452	brexit	3.0	0	3.0
t_1453	conv_106	thread_1453	brexit	2.0	0	2.0
t_1454	conv_106	thread_1454	brexit	2.0	1	2.0
t_1455	conv_106	thread_1455	brexit	2.0	0	2.0
t_1456	conv_106	thread_1456	brexit	2.0	0	2.0
t_1457	conv_106	thread_1457	brexit	2.0	0	2.0
t_1458	conv_106	thread_1458	brexit	2.0	0	2.0
t_1459	conv_106	thread_1459	brexit	2.0	0	2.0
t_1460	conv_106	thread_1460	brexit	2.0	1	2.0
t_1461	conv_106	thread_1461	brexit	2.0	0	2.0
t_1462	conv_106	thread_1462	brexit	2.0	0	2.0
t_1463	conv_1060	thread_1463	music	1.0	0	1.0
t_1464	conv_1061	thread_1464	jokes	2.0	0	2.0
t_1465	conv_1061	thread_1465	jokes	2.0	0	2.0
t_1466	conv_1061	thread_1466	jokes	2.0	0	2.0
t_1467	conv_1062	thread_1467	explainlikeimfive	4.0	0	4.0
t_1468	conv_1062	thread_1468	explainlikeimfive	2.0	0	2.0
t_1469	conv_1062	thread_1469	explainlikeimfive	2.0	0	2.0
t_1470	conv_1063	thread_1470	changemyview	2.0	1	11.0
t_1471	conv_1063	thread_1471	changemyview	2.0	1	11.0
t_1472	conv_1063	thread_1472	changemyview	2.0	1	11.0
t_1473	conv_1063	thread_1473	changemyview	2.0	1	4.0
t_1474	conv_1063	thread_1474	changemyview	5.0	0	5.0
t_1475	conv_1063	thread_1475	changemyview	8.0	1	9.0
t_1476	conv_1063	thread_1476	changemyview	4.0	1	4.0
t_1477	conv_1063	thread_1477	changemyview	3.0	1	5.0
t_1478	conv_1063	thread_1478	changemyview	3.0	1	5.0
t_1479	conv_1063	thread_1479	changemyview	3.0	1	5.0
t_1480	conv_1063	thread_1480	changemyview	3.0	1	6.0
t_1481	conv_1063	thread_1481	changemyview	3.0	1	4.0
t_1482	conv_1063	thread_1482	changemyview	2.0	0	2.0
t_1483	conv_1063	thread_1483	changemyview	3.0	1	5.0
t_1484	conv_1063	thread_1484	changemyview	3.0	1	4.0
t_1485	conv_1063	thread_1485	changemyview	3.0	1	4.0
t_1486	conv_1063	thread_1486	changemyview	2.0	1	6.0
t_1487	conv_1063	thread_1487	changemyview	2.0	0	2.0
t_1488	conv_1063	thread_1488	changemyview	2.0	0	2.0
t_1489	conv_1063	thread_1489	changemyview	2.0	0	2.0
t_1490	conv_1063	thread_1490	changemyview	4.0	0	4.0
t_1491	conv_1063	thread_1491	changemyview	2.0	0	2.0
t_1492	conv_1063	thread_1492	changemyview	2.0	0	2.0
t_1493	conv_1063	thread_1493	changemyview	5.0	1	7.0
t_1494	conv_1063	thread_1494	changemyview	3.0	0	3.0
t_1495	conv_1064	thread_1495	IAmA	2.0	1	9.0
t_1496	conv_1064	thread_1496	IAmA	2.0	1	9.0
t_1497	conv_1064	thread_1497	IAmA	2.0	1	6.0
t_1498	conv_1064	thread_1498	IAmA	2.0	1	6.0
t_1499	conv_1064	thread_1499	IAmA	2.0	1	7.0
t_1500	conv_1064	thread_1500	IAmA	2.0	1	7.0
t_1501	conv_1064	thread_1501	IAmA	2.0	1	5.0
t_1502	conv_1064	thread_1502	IAmA	2.0	1	7.0
t_1503	conv_1064	thread_1503	IAmA	2.0	1	7.0
t_1504	conv_1064	thread_1504	IAmA	2.0	1	5.0
t_1505	conv_1064	thread_1505	IAmA	2.0	1	3.0
t_1506	conv_1064	thread_1506	IAmA	2.0	1	5.0
t_1507	conv_1064	thread_1507	IAmA	2.0	1	5.0
t_1508	conv_1064	thread_1508	IAmA	2.0	1	5.0
t_1509	conv_1064	thread_1509	IAmA	2.0	1	8.0
t_1510	conv_1064	thread_1510	IAmA	2.0	1	8.0
t_1511	conv_1064	thread_1511	IAmA	2.0	1	6.0
t_1512	conv_1064	thread_1512	IAmA	2.0	1	5.0
t_1513	conv_1064	thread_1513	IAmA	2.0	1	5.0
t_1514	conv_1064	thread_1514	IAmA	2.0	1	6.0
t_1515	conv_1064	thread_1515	IAmA	2.0	1	7.0
t_1516	conv_1064	thread_1516	IAmA	2.0	1	5.0
t_1517	conv_1064	thread_1517	IAmA	2.0	1	4.0
t_1518	conv_1064	thread_1518	IAmA	2.0	1	4.0
t_1519	conv_1064	thread_1519	IAmA	2.0	1	4.0
t_1520	conv_1064	thread_1520	IAmA	2.0	1	4.0
t_1521	conv_1064	thread_1521	IAmA	2.0	1	4.0
t_1522	conv_1064	thread_1522	IAmA	2.0	1	4.0
t_1523	conv_1064	thread_1523	IAmA	2.0	1	6.0
t_1524	conv_1064	thread_1524	IAmA	2.0	1	6.0
t_1525	conv_1064	thread_1525	IAmA	2.0	1	6.0
t_1526	conv_1064	thread_1526	IAmA	2.0	1	6.0
t_1527	conv_1064	thread_1527	IAmA	2.0	1	4.0
t_1528	conv_1064	thread_1528	IAmA	2.0	1	5.0
t_1529	conv_1064	thread_1529	IAmA	2.0	1	5.0
t_1530	conv_1064	thread_1530	IAmA	2.0	1	7.0
t_1531	conv_1064	thread_1531	IAmA	2.0	1	3.0
t_1532	conv_1064	thread_1532	IAmA	2.0	1	3.0
t_1533	conv_1064	thread_1533	IAmA	2.0	1	9.0
t_1534	conv_1064	thread_1534	IAmA	2.0	1	5.0
t_1535	conv_1064	thread_1535	IAmA	2.0	1	7.0
t_1536	conv_1064	thread_1536	IAmA	2.0	1	4.0
t_1537	conv_1064	thread_1537	IAmA	2.0	1	4.0
t_1538	conv_1064	thread_1538	IAmA	2.0	1	5.0
t_1539	conv_1064	thread_1539	IAmA	2.0	1	6.0
t_1540	conv_1064	thread_1540	IAmA	2.0	1	3.0
t_1541	conv_1064	thread_1541	IAmA	3.0	0	3.0
t_1542	conv_1064	thread_1542	IAmA	4.0	0	4.0
t_1543	conv_1064	thread_1543	IAmA	3.0	0	3.0
t_1544	conv_1064	thread_1544	IAmA	2.0	1	5.0
t_1545	conv_1064	thread_1545	IAmA	4.0	1	5.0
t_1546	conv_1064	thread_1546	IAmA	2.0	1	3.0
t_1547	conv_1064	thread_1547	IAmA	2.0	1	4.0
t_1548	conv_1064	thread_1548	IAmA	2.0	1	7.0
t_1549	conv_1064	thread_1549	IAmA	2.0	1	11.0
t_1550	conv_1064	thread_1550	IAmA	2.0	1	9.0
t_1551	conv_1064	thread_1551	IAmA	2.0	1	2.0
t_1552	conv_1064	thread_1552	IAmA	2.0	0	2.0
t_1553	conv_1064	thread_1553	IAmA	2.0	1	2.0
t_1554	conv_1064	thread_1554	IAmA	2.0	1	4.0
t_1555	conv_1064	thread_1555	IAmA	2.0	1	4.0
t_1556	conv_1064	thread_1556	IAmA	2.0	1	3.0
t_1557	conv_1064	thread_1557	IAmA	2.0	1	2.0
t_1558	conv_1064	thread_1558	IAmA	2.0	1	2.0
t_1559	conv_1064	thread_1559	IAmA	2.0	1	2.0
t_1560	conv_1064	thread_1560	IAmA	2.0	1	2.0
t_1561	conv_1064	thread_1561	IAmA	2.0	1	2.0
t_1562	conv_1064	thread_1562	IAmA	2.0	1	2.0
t_1563	conv_1064	thread_1563	IAmA	2.0	1	2.0
t_1564	conv_1064	thread_1564	IAmA	3.0	0	3.0
t_1565	conv_1064	thread_1565	IAmA	3.0	0	3.0
t_1566	conv_1064	thread_1566	IAmA	3.0	0	3.0
t_1567	conv_1064	thread_1567	IAmA	2.0	1	2.0
t_1568	conv_1064	thread_1568	IAmA	2.0	1	3.0
t_1569	conv_1064	thread_1569	IAmA	2.0	1	5.0
t_1570	conv_1064	thread_1570	IAmA	2.0	1	4.0
t_1571	conv_1064	thread_1571	IAmA	4.0	1	6.0
t_1572	conv_1064	thread_1572	IAmA	3.0	0	3.0
t_1573	conv_1064	thread_1573	IAmA	3.0	0	3.0
t_1574	conv_1064	thread_1574	IAmA	2.0	1	3.0
t_1575	conv_1064	thread_1575	IAmA	2.0	1	3.0
t_1576	conv_1064	thread_1576	IAmA	2.0	1	3.0
t_1577	conv_1064	thread_1577	IAmA	2.0	1	2.0
t_1578	conv_1064	thread_1578	IAmA	2.0	1	2.0
t_1579	conv_1064	thread_1579	IAmA	2.0	1	2.0
t_1580	conv_1064	thread_1580	IAmA	2.0	1	2.0
t_1581	conv_1064	thread_1581	IAmA	2.0	1	2.0
t_1582	conv_1064	thread_1582	IAmA	2.0	1	2.0
t_1583	conv_1064	thread_1583	IAmA	2.0	1	2.0
t_1584	conv_1064	thread_1584	IAmA	2.0	1	2.0
t_1585	conv_1064	thread_1585	IAmA	2.0	0	2.0
t_1586	conv_1064	thread_1586	IAmA	2.0	1	2.0
t_1587	conv_1064	thread_1587	IAmA	2.0	1	2.0
t_1588	conv_1064	thread_1588	IAmA	2.0	1	2.0
t_1589	conv_1064	thread_1589	IAmA	2.0	1	2.0
t_1590	conv_1064	thread_1590	IAmA	2.0	0	2.0
t_1591	conv_1064	thread_1591	IAmA	2.0	1	2.0
t_1592	conv_1064	thread_1592	IAmA	2.0	1	2.0
t_1593	conv_1064	thread_1593	IAmA	2.0	1	2.0
t_1594	conv_1064	thread_1594	IAmA	2.0	0	2.0
t_1595	conv_1064	thread_1595	IAmA	2.0	1	2.0
t_1596	conv_1064	thread_1596	IAmA	2.0	1	2.0
t_1597	conv_1064	thread_1597	IAmA	2.0	1	2.0
t_1598	conv_1064	thread_1598	IAmA	2.0	0	2.0
t_1599	conv_1064	thread_1599	IAmA	2.0	1	2.0
t_1600	conv_1064	thread_1600	IAmA	2.0	0	2.0
t_1601	conv_1064	thread_1601	IAmA	2.0	1	2.0
t_1602	conv_1064	thread_1602	IAmA	2.0	1	2.0
t_1603	conv_1064	thread_1603	IAmA	2.0	1	2.0
t_1604	conv_1064	thread_1604	IAmA	2.0	1	2.0
t_1605	conv_1064	thread_1605	IAmA	2.0	1	2.0
t_1606	conv_1064	thread_1606	IAmA	2.0	1	2.0
t_1607	conv_1064	thread_1607	IAmA	2.0	1	2.0
t_1608	conv_1064	thread_1608	IAmA	2.0	1	2.0
t_1609	conv_1064	thread_1609	IAmA	2.0	1	2.0
t_1610	conv_1064	thread_1610	IAmA	2.0	1	2.0
t_1611	conv_1064	thread_1611	IAmA	2.0	1	2.0
t_1612	conv_1064	thread_1612	IAmA	2.0	0	2.0
t_1613	conv_1064	thread_1613	IAmA	2.0	1	2.0
t_1614	conv_1064	thread_1614	IAmA	2.0	1	2.0
t_1615	conv_1064	thread_1615	IAmA	2.0	1	2.0
t_1616	conv_1064	thread_1616	IAmA	2.0	1	2.0
t_1617	conv_1064	thread_1617	IAmA	2.0	0	2.0
t_1618	conv_1064	thread_1618	IAmA	2.0	1	2.0
t_1619	conv_1064	thread_1619	IAmA	2.0	1	2.0
t_1620	conv_1064	thread_1620	IAmA	2.0	1	2.0
t_1621	conv_1064	thread_1621	IAmA	2.0	1	2.0
t_1622	conv_1064	thread_1622	IAmA	2.0	1	3.0
t_1623	conv_1064	thread_1623	IAmA	3.0	0	3.0
t_1624	conv_1064	thread_1624	IAmA	3.0	0	3.0
t_1625	conv_1064	thread_1625	IAmA	2.0	1	4.0
t_1626	conv_1064	thread_1626	IAmA	2.0	1	3.0
t_1627	conv_1064	thread_1627	IAmA	2.0	1	2.0
t_1628	conv_1064	thread_1628	IAmA	2.0	1	2.0
t_1629	conv_1064	thread_1629	IAmA	2.0	1	2.0
t_1630	conv_1064	thread_1630	IAmA	2.0	1	3.0
t_1631	conv_1064	thread_1631	IAmA	2.0	1	2.0
t_1632	conv_1064	thread_1632	IAmA	2.0	0	2.0
t_1633	conv_1064	thread_1633	IAmA	2.0	0	2.0
t_1634	conv_1064	thread_1634	IAmA	2.0	1	2.0
t_1635	conv_1064	thread_1635	IAmA	2.0	1	2.0
t_1636	conv_1064	thread_1636	IAmA	2.0	0	2.0
t_1637	conv_1064	thread_1637	IAmA	2.0	1	2.0
t_1638	conv_1064	thread_1638	IAmA	2.0	1	3.0
t_1639	conv_1064	thread_1639	IAmA	2.0	1	5.0
t_1640	conv_1064	thread_1640	IAmA	2.0	1	3.0
t_1641	conv_1064	thread_1641	IAmA	2.0	1	3.0
t_1642	conv_1064	thread_1642	IAmA	2.0	1	2.0
t_1643	conv_1064	thread_1643	IAmA	2.0	1	2.0
t_1644	conv_1064	thread_1644	IAmA	2.0	1	2.0
t_1645	conv_1064	thread_1645	IAmA	2.0	1	2.0
t_1646	conv_1064	thread_1646	IAmA	2.0	1	2.0
t_1647	conv_1064	thread_1647	IAmA	2.0	1	2.0
t_1648	conv_1064	thread_1648	IAmA	2.0	1	2.0
t_1649	conv_1064	thread_1649	IAmA	2.0	0	2.0
t_1650	conv_1064	thread_1650	IAmA	2.0	1	2.0
t_1651	conv_1064	thread_1651	IAmA	2.0	1	2.0
t_1652	conv_1064	thread_1652	IAmA	2.0	1	2.0
t_1653	conv_1064	thread_1653	IAmA	3.0	0	3.0
t_1654	conv_1064	thread_1654	IAmA	5.0	0	5.0
t_1655	conv_1064	thread_1655	IAmA	2.0	1	2.0
t_1656	conv_1064	thread_1656	IAmA	2.0	1	3.0
t_1657	conv_1064	thread_1657	IAmA	2.0	1	2.0
t_1658	conv_1064	thread_1658	IAmA	2.0	1	2.0
t_1659	conv_1064	thread_1659	IAmA	2.0	1	2.0
t_1660	conv_1064	thread_1660	IAmA	2.0	1	3.0
t_1661	conv_1064	thread_1661	IAmA	2.0	1	2.0
t_1662	conv_1064	thread_1662	IAmA	2.0	1	2.0
t_1663	conv_1064	thread_1663	IAmA	2.0	1	2.0
t_1664	conv_1064	thread_1664	IAmA	2.0	1	5.0
t_1665	conv_1064	thread_1665	IAmA	2.0	1	2.0
t_1666	conv_1064	thread_1666	IAmA	2.0	1	2.0
t_1667	conv_1064	thread_1667	IAmA	2.0	1	3.0
t_1668	conv_1064	thread_1668	IAmA	2.0	1	2.0
t_1669	conv_1064	thread_1669	IAmA	2.0	1	3.0
t_1670	conv_1064	thread_1670	IAmA	2.0	1	3.0
t_1671	conv_1064	thread_1671	IAmA	2.0	1	2.0
t_1672	conv_1064	thread_1672	IAmA	2.0	1	2.0
t_1673	conv_1064	thread_1673	IAmA	2.0	1	2.0
t_1674	conv_1064	thread_1674	IAmA	2.0	1	2.0
t_1675	conv_1064	thread_1675	IAmA	2.0	0	2.0
t_1676	conv_1064	thread_1676	IAmA	2.0	1	2.0
t_1677	conv_1064	thread_1677	IAmA	2.0	1	2.0
t_1678	conv_1064	thread_1678	IAmA	2.0	1	2.0
t_1679	conv_1064	thread_1679	IAmA	2.0	1	2.0
t_1680	conv_1064	thread_1680	IAmA	2.0	1	2.0
t_1681	conv_1064	thread_1681	IAmA	2.0	1	2.0
t_1682	conv_1064	thread_1682	IAmA	2.0	1	2.0
t_1683	conv_1064	thread_1683	IAmA	2.0	1	2.0
t_1684	conv_1064	thread_1684	IAmA	2.0	1	2.0
t_1685	conv_1064	thread_1685	IAmA	2.0	0	2.0
t_1686	conv_1064	thread_1686	IAmA	2.0	1	2.0
t_1687	conv_1064	thread_1687	IAmA	2.0	1	2.0
t_1688	conv_1064	thread_1688	IAmA	2.0	1	2.0
t_1689	conv_1064	thread_1689	IAmA	2.0	0	2.0
t_1690	conv_1064	thread_1690	IAmA	2.0	1	2.0
t_1691	conv_1064	thread_1691	IAmA	2.0	1	2.0
t_1692	conv_1064	thread_1692	IAmA	2.0	0	2.0
t_1693	conv_1064	thread_1693	IAmA	2.0	1	2.0
t_1694	conv_1064	thread_1694	IAmA	2.0	1	2.0
t_1695	conv_1065	thread_1695	showerthoughts	3.0	0	3.0
t_1696	conv_1065	thread_1696	showerthoughts	3.0	0	3.0
t_1697	conv_1065	thread_1697	showerthoughts	2.0	0	2.0
t_1698	conv_1065	thread_1698	showerthoughts	3.0	0	3.0
t_1699	conv_1065	thread_1699	showerthoughts	2.0	0	2.0
t_1700	conv_1065	thread_1700	showerthoughts	2.0	0	2.0
t_1701	conv_1065	thread_1701	showerthoughts	2.0	0	2.0
t_1702	conv_1065	thread_1702	showerthoughts	2.0	0	2.0
t_1703	conv_1065	thread_1703	showerthoughts	2.0	0	2.0
t_1704	conv_1065	thread_1704	showerthoughts	2.0	0	2.0
t_1705	conv_1066	thread_1705	music	1.0	0	1.0
t_1706	conv_1067	thread_1706	psychology	2.0	0	2.0
t_1707	conv_1068	thread_1707	askreddit	2.0	0	2.0
t_1708	conv_1068	thread_1708	askreddit	2.0	0	2.0
t_1709	conv_1068	thread_1709	askreddit	3.0	1	4.0
t_1710	conv_1068	thread_1710	askreddit	2.0	0	2.0
t_1711	conv_1068	thread_1711	askreddit	2.0	0	2.0
t_1712	conv_1068	thread_1712	askreddit	2.0	0	2.0
t_1713	conv_1068	thread_1713	askreddit	2.0	0	2.0
t_1714	conv_1068	thread_1714	askreddit	2.0	0	2.0
t_1715	conv_1068	thread_1715	askreddit	2.0	0	2.0
t_1716	conv_1068	thread_1716	askreddit	2.0	0	2.0
t_1717	conv_1068	thread_1717	askreddit	2.0	0	2.0
t_1718	conv_1068	thread_1718	askreddit	2.0	0	2.0
t_1719	conv_1068	thread_1719	askreddit	2.0	0	2.0
t_1720	conv_1068	thread_1720	askreddit	2.0	0	2.0
t_1721	conv_1068	thread_1721	askreddit	2.0	0	2.0
t_1722	conv_1069	thread_1722	showerthoughts	2.0	0	2.0
t_1723	conv_1069	thread_1723	showerthoughts	3.0	0	3.0
t_1724	conv_1069	thread_1724	showerthoughts	2.0	0	2.0
t_1725	conv_1069	thread_1725	showerthoughts	2.0	1	2.0
t_1726	conv_107	thread_1726	music	2.0	0	2.0
t_1727	conv_1070	thread_1727	politics	2.0	0	2.0
t_1728	conv_1070	thread_1728	politics	2.0	1	5.0
t_1729	conv_1070	thread_1729	politics	2.0	1	5.0
t_1730	conv_1070	thread_1730	politics	2.0	1	3.0
t_1731	conv_1070	thread_1731	politics	2.0	1	4.0
t_1732	conv_1070	thread_1732	politics	2.0	1	4.0
t_1733	conv_1070	thread_1733	politics	2.0	1	10.0
t_1734	conv_1070	thread_1734	politics	2.0	1	3.0
t_1735	conv_1070	thread_1735	politics	2.0	1	8.0
t_1736	conv_1070	thread_1736	politics	2.0	1	10.0
t_1737	conv_1070	thread_1737	politics	2.0	1	4.0
t_1738	conv_1070	thread_1738	politics	2.0	0	2.0
t_1739	conv_1070	thread_1739	politics	2.0	0	2.0
t_1740	conv_1070	thread_1740	politics	3.0	0	3.0
t_1741	conv_1070	thread_1741	politics	3.0	0	3.0
t_1742	conv_1070	thread_1742	politics	3.0	0	3.0
t_1743	conv_1070	thread_1743	politics	4.0	1	4.0
t_1744	conv_1070	thread_1744	politics	4.0	0	4.0
t_1745	conv_1070	thread_1745	politics	4.0	1	5.0
t_1746	conv_1070	thread_1746	politics	3.0	1	3.0
t_1747	conv_1070	thread_1747	politics	3.0	0	3.0
t_1748	conv_1070	thread_1748	politics	2.0	0	2.0
t_1749	conv_1070	thread_1749	politics	2.0	0	2.0
t_1750	conv_1070	thread_1750	politics	2.0	0	2.0
t_1751	conv_1070	thread_1751	politics	2.0	0	2.0
t_1752	conv_1070	thread_1752	politics	2.0	0	2.0
t_1753	conv_1070	thread_1753	politics	2.0	0	2.0
t_1754	conv_1070	thread_1754	politics	2.0	0	2.0
t_1755	conv_1070	thread_1755	politics	2.0	0	2.0
t_1756	conv_1070	thread_1756	politics	2.0	0	2.0
t_1757	conv_1070	thread_1757	politics	2.0	0	2.0
t_1758	conv_1070	thread_1758	politics	2.0	0	2.0
t_1759	conv_1070	thread_1759	politics	3.0	1	5.0
t_1760	conv_1070	thread_1760	politics	3.0	1	5.0
t_1761	conv_1070	thread_1761	politics	3.0	0	3.0
t_1762	conv_1071	thread_1762	aww	2.0	0	2.0
t_1763	conv_1071	thread_1763	aww	2.0	0	2.0
t_1764	conv_1072	thread_1764	movies	2.0	0	2.0
t_1765	conv_1072	thread_1765	movies	4.0	0	4.0
t_1766	conv_1072	thread_1766	movies	2.0	0	2.0
t_1767	conv_1072	thread_1767	movies	2.0	0	2.0
t_1768	conv_1072	thread_1768	movies	7.0	1	10.0
t_1769	conv_1072	thread_1769	movies	2.0	0	2.0
t_1770	conv_1072	thread_1770	movies	2.0	1	2.0
t_1771	conv_1072	thread_1771	movies	2.0	0	2.0
t_1772	conv_1072	thread_1772	movies	2.0	0	2.0
t_1773	conv_1072	thread_1773	movies	3.0	0	3.0
t_1774	conv_1072	thread_1774	movies	4.0	0	4.0
t_1775	conv_1073	thread_1775	funny	2.0	0	2.0
t_1776	conv_1073	thread_1776	funny	4.0	1	4.0
t_1777	conv_1073	thread_1777	funny	2.0	1	2.0
t_1778	conv_1073	thread_1778	funny	3.0	0	3.0
t_1779	conv_1073	thread_1779	funny	2.0	0	2.0
t_1780	conv_1073	thread_1780	funny	3.0	0	3.0
t_1781	conv_1073	thread_1781	funny	3.0	0	3.0
t_1782	conv_1073	thread_1782	funny	2.0	1	2.0
t_1783	conv_1073	thread_1783	funny	2.0	0	2.0
t_1784	conv_1073	thread_1784	funny	2.0	0	2.0
t_1785	conv_1073	thread_1785	funny	2.0	0	2.0
t_1786	conv_1073	thread_1786	funny	2.0	0	2.0
t_1787	conv_1073	thread_1787	funny	2.0	0	2.0
t_1788	conv_1074	thread_1788	aww	4.0	0	4.0
t_1789	conv_1074	thread_1789	aww	3.0	1	3.0
t_1790	conv_1075	thread_1790	todayilearned	2.0	0	2.0
t_1791	conv_1075	thread_1791	todayilearned	7.0	0	7.0
t_1792	conv_1075	thread_1792	todayilearned	8.0	1	9.0
t_1793	conv_1075	thread_1793	todayilearned	5.0	0	5.0
t_1794	conv_1075	thread_1794	todayilearned	2.0	0	2.0
t_1795	conv_1075	thread_1795	todayilearned	2.0	0	2.0
t_1796	conv_1075	thread_1796	todayilearned	3.0	0	3.0
t_1797	conv_1076	thread_1797	pics	2.0	1	3.0
t_1798	conv_1076	thread_1798	pics	2.0	0	2.0
t_1799	conv_1076	thread_1799	pics	2.0	0	2.0
t_1800	conv_1076	thread_1800	pics	2.0	0	2.0
t_1801	conv_1076	thread_1801	pics	2.0	0	2.0
t_1802	conv_1077	thread_1802	changemyview	3.0	1	7.0
t_1803	conv_1077	thread_1803	changemyview	3.0	1	7.0
t_1804	conv_1077	thread_1804	changemyview	2.0	0	2.0
t_1805	conv_1077	thread_1805	changemyview	3.0	1	4.0
t_1806	conv_1077	thread_1806	changemyview	3.0	1	11.0
t_1807	conv_1077	thread_1807	changemyview	3.0	0	3.0
t_1808	conv_1078	thread_1808	unpopularopinion	6.0	1	6.0
t_1809	conv_1078	thread_1809	unpopularopinion	3.0	0	3.0
t_1810	conv_1078	thread_1810	unpopularopinion	3.0	0	3.0
t_1811	conv_1078	thread_1811	unpopularopinion	3.0	0	3.0
t_1812	conv_1078	thread_1812	unpopularopinion	3.0	0	3.0
t_1813	conv_1078	thread_1813	unpopularopinion	3.0	0	3.0
t_1814	conv_1078	thread_1814	unpopularopinion	3.0	0	3.0
t_1815	conv_1078	thread_1815	unpopularopinion	4.0	0	4.0
t_1816	conv_1078	thread_1816	unpopularopinion	3.0	0	3.0
t_1817	conv_1078	thread_1817	unpopularopinion	3.0	1	3.0
t_1818	conv_1078	thread_1818	unpopularopinion	3.0	0	3.0
t_1819	conv_1078	thread_1819	unpopularopinion	4.0	0	4.0
t_1820	conv_1078	thread_1820	unpopularopinion	7.0	0	7.0
t_1821	conv_1078	thread_1821	unpopularopinion	2.0	0	2.0
t_1822	conv_1078	thread_1822	unpopularopinion	3.0	0	3.0
t_1823	conv_1078	thread_1823	unpopularopinion	3.0	0	3.0
t_1824	conv_1078	thread_1824	unpopularopinion	3.0	1	3.0
t_1825	conv_1078	thread_1825	unpopularopinion	3.0	0	3.0
t_1826	conv_1078	thread_1826	unpopularopinion	5.0	0	5.0
t_1827	conv_1078	thread_1827	unpopularopinion	2.0	0	2.0
t_1828	conv_1078	thread_1828	unpopularopinion	3.0	1	9.0
t_1829	conv_1078	thread_1829	unpopularopinion	3.0	1	3.0
t_1830	conv_1078	thread_1830	unpopularopinion	3.0	0	3.0
t_1831	conv_1078	thread_1831	unpopularopinion	3.0	1	3.0
t_1832	conv_1079	thread_1832	movies	2.0	0	2.0
t_1833	conv_108	thread_1833	politics	2.0	0	2.0
t_1834	conv_108	thread_1834	politics	2.0	0	2.0
t_1835	conv_108	thread_1835	politics	4.0	0	4.0
t_1836	conv_108	thread_1836	politics	3.0	0	3.0
t_1837	conv_108	thread_1837	politics	4.0	0	4.0
t_1838	conv_108	thread_1838	politics	4.0	0	4.0
t_1839	conv_108	thread_1839	politics	3.0	0	3.0
t_1840	conv_108	thread_1840	politics	5.0	0	5.0
t_1841	conv_108	thread_1841	politics	3.0	0	3.0
t_1842	conv_108	thread_1842	politics	2.0	0	2.0
t_1843	conv_108	thread_1843	politics	2.0	0	2.0
t_1844	conv_108	thread_1844	politics	2.0	0	2.0
t_1845	conv_108	thread_1845	politics	2.0	0	2.0
t_1846	conv_108	thread_1846	politics	3.0	1	3.0
t_1847	conv_108	thread_1847	politics	3.0	1	3.0
t_1848	conv_108	thread_1848	politics	3.0	1	3.0
t_1849	conv_108	thread_1849	politics	3.0	0	3.0
t_1850	conv_108	thread_1850	politics	3.0	0	3.0
t_1851	conv_108	thread_1851	politics	3.0	0	3.0
t_1852	conv_108	thread_1852	politics	3.0	0	3.0
t_1853	conv_108	thread_1853	politics	3.0	0	3.0
t_1854	conv_108	thread_1854	politics	3.0	0	3.0
t_1855	conv_108	thread_1855	politics	3.0	0	3.0
t_1856	conv_108	thread_1856	politics	3.0	0	3.0
t_1857	conv_108	thread_1857	politics	3.0	0	3.0
t_1858	conv_108	thread_1858	politics	3.0	0	3.0
t_1859	conv_108	thread_1859	politics	3.0	0	3.0
t_1860	conv_1080	thread_1860	movies	3.0	0	3.0
t_1861	conv_1080	thread_1861	movies	3.0	0	3.0
t_1862	conv_1080	thread_1862	movies	2.0	0	2.0
t_1863	conv_1080	thread_1863	movies	2.0	1	2.0
t_1864	conv_1080	thread_1864	movies	2.0	0	2.0
t_1865	conv_1080	thread_1865	movies	2.0	0	2.0
t_1866	conv_1080	thread_1866	movies	2.0	0	2.0
t_1867	conv_1081	thread_1867	explainlikeimfive	2.0	0	2.0
t_1868	conv_1081	thread_1868	explainlikeimfive	2.0	0	2.0
t_1869	conv_1081	thread_1869	explainlikeimfive	2.0	1	2.0
t_1870	conv_1081	thread_1870	explainlikeimfive	2.0	0	2.0
t_1871	conv_1082	thread_1871	wallstreetbets	5.0	0	5.0
t_1872	conv_1082	thread_1872	wallstreetbets	4.0	0	4.0
t_1873	conv_1082	thread_1873	wallstreetbets	4.0	1	4.0
t_1874	conv_1082	thread_1874	wallstreetbets	4.0	0	4.0
t_1875	conv_1082	thread_1875	wallstreetbets	4.0	0	4.0
t_1876	conv_1082	thread_1876	wallstreetbets	3.0	0	3.0
t_1877	conv_1082	thread_1877	wallstreetbets	3.0	1	5.0
t_1878	conv_1082	thread_1878	wallstreetbets	3.0	1	4.0
t_1879	conv_1082	thread_1879	wallstreetbets	3.0	0	3.0
t_1880	conv_1082	thread_1880	wallstreetbets	5.0	0	5.0
t_1881	conv_1082	thread_1881	wallstreetbets	6.0	0	6.0
t_1882	conv_1082	thread_1882	wallstreetbets	5.0	0	5.0
t_1883	conv_1082	thread_1883	wallstreetbets	3.0	0	3.0
t_1884	conv_1082	thread_1884	wallstreetbets	4.0	0	4.0
t_1885	conv_1082	thread_1885	wallstreetbets	3.0	0	3.0
t_1886	conv_1082	thread_1886	wallstreetbets	3.0	0	3.0
t_1887	conv_1082	thread_1887	wallstreetbets	3.0	0	3.0
t_1888	conv_1082	thread_1888	wallstreetbets	3.0	0	3.0
t_1889	conv_1082	thread_1889	wallstreetbets	5.0	0	5.0
t_1890	conv_1082	thread_1890	wallstreetbets	3.0	0	3.0
t_1891	conv_1082	thread_1891	wallstreetbets	2.0	0	2.0
t_1892	conv_1082	thread_1892	wallstreetbets	5.0	0	5.0
t_1893	conv_1082	thread_1893	wallstreetbets	4.0	0	4.0
t_1894	conv_1082	thread_1894	wallstreetbets	4.0	0	4.0
t_1895	conv_1082	thread_1895	wallstreetbets	3.0	0	3.0
t_1896	conv_1082	thread_1896	wallstreetbets	4.0	0	4.0
t_1897	conv_1082	thread_1897	wallstreetbets	3.0	0	3.0
t_1898	conv_1082	thread_1898	wallstreetbets	2.0	0	2.0
t_1899	conv_1082	thread_1899	wallstreetbets	3.0	0	3.0
t_1900	conv_1082	thread_1900	wallstreetbets	2.0	1	5.0
t_1901	conv_1082	thread_1901	wallstreetbets	2.0	1	4.0
t_1902	conv_1082	thread_1902	wallstreetbets	2.0	0	2.0
t_1903	conv_1082	thread_1903	wallstreetbets	2.0	0	2.0
t_1904	conv_1082	thread_1904	wallstreetbets	2.0	1	4.0
t_1905	conv_1082	thread_1905	wallstreetbets	3.0	0	3.0
t_1906	conv_1082	thread_1906	wallstreetbets	2.0	0	2.0
t_1907	conv_1082	thread_1907	wallstreetbets	4.0	0	4.0
t_1908	conv_1082	thread_1908	wallstreetbets	2.0	0	2.0
t_1909	conv_1082	thread_1909	wallstreetbets	4.0	0	4.0
t_1910	conv_1082	thread_1910	wallstreetbets	4.0	0	4.0
t_1911	conv_1082	thread_1911	wallstreetbets	4.0	0	4.0
t_1912	conv_1082	thread_1912	wallstreetbets	8.0	0	8.0
t_1913	conv_1082	thread_1913	wallstreetbets	8.0	0	8.0
t_1914	conv_1082	thread_1914	wallstreetbets	8.0	0	8.0
t_1915	conv_1082	thread_1915	wallstreetbets	5.0	1	5.0
t_1916	conv_1082	thread_1916	wallstreetbets	5.0	0	5.0
t_1917	conv_1082	thread_1917	wallstreetbets	5.0	0	5.0
t_1918	conv_1082	thread_1918	wallstreetbets	6.0	0	6.0
t_1919	conv_1082	thread_1919	wallstreetbets	4.0	0	4.0
t_1920	conv_1082	thread_1920	wallstreetbets	3.0	0	3.0
t_1921	conv_1082	thread_1921	wallstreetbets	3.0	0	3.0
t_1922	conv_1082	thread_1922	wallstreetbets	3.0	0	3.0
t_1923	conv_1082	thread_1923	wallstreetbets	2.0	0	2.0
t_1924	conv_1082	thread_1924	wallstreetbets	2.0	0	2.0
t_1925	conv_1082	thread_1925	wallstreetbets	3.0	1	3.0
t_1926	conv_1082	thread_1926	wallstreetbets	2.0	0	2.0
t_1927	conv_1082	thread_1927	wallstreetbets	2.0	0	2.0
t_1928	conv_1082	thread_1928	wallstreetbets	3.0	1	4.0
t_1929	conv_1082	thread_1929	wallstreetbets	3.0	1	6.0
t_1930	conv_1082	thread_1930	wallstreetbets	2.0	0	2.0
t_1931	conv_1082	thread_1931	wallstreetbets	2.0	0	2.0
t_1932	conv_1082	thread_1932	wallstreetbets	2.0	0	2.0
t_1933	conv_1082	thread_1933	wallstreetbets	4.0	0	4.0
t_1934	conv_1082	thread_1934	wallstreetbets	3.0	0	3.0
t_1935	conv_1082	thread_1935	wallstreetbets	2.0	0	2.0
t_1936	conv_1082	thread_1936	wallstreetbets	2.0	0	2.0
t_1937	conv_1082	thread_1937	wallstreetbets	3.0	0	3.0
t_1938	conv_1082	thread_1938	wallstreetbets	2.0	0	2.0
t_1939	conv_1082	thread_1939	wallstreetbets	2.0	0	2.0
t_1940	conv_1082	thread_1940	wallstreetbets	2.0	0	2.0
t_1941	conv_1082	thread_1941	wallstreetbets	2.0	0	2.0
t_1942	conv_1082	thread_1942	wallstreetbets	2.0	1	3.0
t_1943	conv_1082	thread_1943	wallstreetbets	2.0	0	2.0
t_1944	conv_1082	thread_1944	wallstreetbets	2.0	0	2.0
t_1945	conv_1082	thread_1945	wallstreetbets	2.0	0	2.0
t_1946	conv_1082	thread_1946	wallstreetbets	2.0	0	2.0
t_1947	conv_1082	thread_1947	wallstreetbets	2.0	0	2.0
t_1948	conv_1082	thread_1948	wallstreetbets	2.0	0	2.0
t_1949	conv_1082	thread_1949	wallstreetbets	3.0	0	3.0
t_1950	conv_1082	thread_1950	wallstreetbets	2.0	0	2.0
t_1951	conv_1082	thread_1951	wallstreetbets	2.0	0	2.0
t_1952	conv_1082	thread_1952	wallstreetbets	3.0	0	3.0
t_1953	conv_1082	thread_1953	wallstreetbets	2.0	0	2.0
t_1954	conv_1082	thread_1954	wallstreetbets	2.0	0	2.0
t_1955	conv_1082	thread_1955	wallstreetbets	2.0	0	2.0
t_1956	conv_1082	thread_1956	wallstreetbets	2.0	1	3.0
t_1957	conv_1082	thread_1957	wallstreetbets	2.0	0	2.0
t_1958	conv_1082	thread_1958	wallstreetbets	3.0	1	4.0
t_1959	conv_1082	thread_1959	wallstreetbets	2.0	1	2.0
t_1960	conv_1082	thread_1960	wallstreetbets	2.0	1	3.0
t_1961	conv_1082	thread_1961	wallstreetbets	2.0	1	4.0
t_1962	conv_1082	thread_1962	wallstreetbets	2.0	0	2.0
t_1963	conv_1082	thread_1963	wallstreetbets	2.0	1	3.0
t_1964	conv_1082	thread_1964	wallstreetbets	2.0	1	2.0
t_1965	conv_1082	thread_1965	wallstreetbets	2.0	0	2.0
t_1966	conv_1082	thread_1966	wallstreetbets	2.0	0	2.0
t_1967	conv_1082	thread_1967	wallstreetbets	2.0	0	2.0
t_1968	conv_1082	thread_1968	wallstreetbets	2.0	0	2.0
t_1969	conv_1082	thread_1969	wallstreetbets	2.0	0	2.0
t_1970	conv_1082	thread_1970	wallstreetbets	2.0	0	2.0
t_1971	conv_1082	thread_1971	wallstreetbets	2.0	0	2.0
t_1972	conv_1082	thread_1972	wallstreetbets	2.0	0	2.0
t_1973	conv_1082	thread_1973	wallstreetbets	2.0	1	4.0
t_1974	conv_1082	thread_1974	wallstreetbets	2.0	0	2.0
t_1975	conv_1082	thread_1975	wallstreetbets	2.0	0	2.0
t_1976	conv_1082	thread_1976	wallstreetbets	2.0	1	2.0
t_1977	conv_1082	thread_1977	wallstreetbets	2.0	0	2.0
t_1978	conv_1082	thread_1978	wallstreetbets	2.0	0	2.0
t_1979	conv_1082	thread_1979	wallstreetbets	3.0	0	3.0
t_1980	conv_1082	thread_1980	wallstreetbets	2.0	0	2.0
t_1981	conv_1082	thread_1981	wallstreetbets	2.0	0	2.0
t_1982	conv_1082	thread_1982	wallstreetbets	2.0	0	2.0
t_1983	conv_1082	thread_1983	wallstreetbets	2.0	0	2.0
t_1984	conv_1082	thread_1984	wallstreetbets	2.0	0	2.0
t_1985	conv_1082	thread_1985	wallstreetbets	2.0	0	2.0
t_1986	conv_1082	thread_1986	wallstreetbets	2.0	1	3.0
t_1987	conv_1082	thread_1987	wallstreetbets	2.0	1	4.0
t_1988	conv_1082	thread_1988	wallstreetbets	2.0	0	2.0
t_1989	conv_1082	thread_1989	wallstreetbets	2.0	0	2.0
t_1990	conv_1082	thread_1990	wallstreetbets	3.0	0	3.0
t_1991	conv_1082	thread_1991	wallstreetbets	2.0	1	4.0
t_1992	conv_1082	thread_1992	wallstreetbets	2.0	0	2.0
t_1993	conv_1082	thread_1993	wallstreetbets	2.0	0	2.0
t_1994	conv_1082	thread_1994	wallstreetbets	2.0	0	2.0
t_1995	conv_1082	thread_1995	wallstreetbets	2.0	0	2.0
t_1996	conv_1082	thread_1996	wallstreetbets	3.0	0	3.0
t_1997	conv_1082	thread_1997	wallstreetbets	2.0	0	2.0
t_1998	conv_1082	thread_1998	wallstreetbets	2.0	0	2.0
[truncated: 90,442 more rows]
