# Supplementary material for: Conversational repairs on Reddit: Widely initiated but often uncompleted
Source: PLoS One. 2025 Jan 2;20(1):e0316618. doi: 10.1371/journal.pone.0316618 (PMC11694982; doi:10.1371/journal.pone.0316618)
Supplement: S1 Data — (ZIP) [file pone.0316618.s004.zip › data/mc_anon.csv]

subreddit	id_turn	id_conv	turn	author	clarification_type	initiation	completion	completed_by	coding_round	train_test
askreddit	turn_0	conv_0	1	aut_0	_none_	0	0.0		1	Not_applicable
askreddit	turn_1	conv_1	1	aut_0	_none_	0	0.0		1	Not_applicable
askreddit	turn_2	conv_2	1	aut_0	_none_	0	0.0		1	Not_applicable
askreddit	turn_3	conv_3	1	aut_0	_none_	0	0.0		1	Not_applicable
askreddit	turn_4	conv_4	1	aut_0	_none_	0	0.0		1	Not_applicable
askreddit	turn_5	conv_5	1	aut_0	_none_	0	0.0		1	Not_applicable
askreddit	turn_6	conv_6	1	aut_0	_none_	0	0.0		1	Not_applicable
askreddit	turn_7	conv_7	1	aut_0	_none_	0	0.0		1	Not_applicable
askreddit	turn_8	conv_8	1	aut_0	_none_	0	0.0		1	Not_applicable
askreddit	turn_9	conv_9	1	aut_0	_none_	0	0.0		1	Not_applicable
askreddit	turn_10	conv_10	1	aut_0	_none_	0	0.0		1	Not_applicable
askreddit	turn_11	conv_11	1	aut_0	_none_	0	0.0		1	Not_applicable
askreddit	turn_12	conv_12	1	aut_0	_none_	0	0.0		1	Not_applicable
askreddit	turn_13	conv_13	1	aut_0	_none_	0	0.0		1	Not_applicable
askreddit	turn_14	conv_14	1	aut_0	_none_	0	0.0		1	Not_applicable
askreddit	turn_15	conv_15	1	aut_0	_none_	0	0.0		1	Not_applicable
askreddit	turn_16	conv_16	1	aut_0	_none_	0	0.0		1	Not_applicable
askreddit	turn_17	conv_17	1	aut_0	_none_	0	0.0		1	Not_applicable
aww	turn_18	conv_18	1	aut_0	_none_	0	0.0		1	Not_applicable
aww	turn_19	conv_19	1	aut_0	_none_	0	0.0		1	Not_applicable
aww	turn_20	conv_20	1	aut_0	_none_	0	0.0		1	Not_applicable
aww	turn_21	conv_21	1	aut_0	_none_	0	0.0		1	Not_applicable
aww	turn_22	conv_22	1	aut_0	_none_	0	0.0		1	Not_applicable
books	turn_23	conv_23	1	aut_0	_none_	0	0.0		1	Not_applicable
books	turn_24	conv_24	1	aut_0	_none_	0	0.0		1	Not_applicable
books	turn_25	conv_25	1	aut_0	_none_	0	0.0		1	Not_applicable
books	turn_26	conv_26	1	aut_0	_none_	0	0.0		1	Not_applicable
books	turn_27	conv_27	1	aut_0	_none_	0	0.0		1	Not_applicable
books	turn_28	conv_28	1	aut_0	_none_	0	0.0		1	Not_applicable
books	turn_29	conv_29	1	aut_0	_none_	0	0.0		1	Not_applicable
books	turn_30	conv_30	1	aut_0	_none_	0	0.0		1	Not_applicable
books	turn_31	conv_31	1	aut_0	_none_	0	0.0		1	Not_applicable
brexit	turn_32	conv_32	1	aut_0	_none_	0	0.0		1	Not_applicable
brexit	turn_33	conv_33	1	aut_0	_none_	0	0.0		1	Not_applicable
brexit	turn_34	conv_34	1	aut_0	_none_	0	0.0		1	Not_applicable
brexit	turn_35	conv_35	1	aut_0	_none_	0	0.0		1	Not_applicable
brexit	turn_36	conv_36	1	aut_0	_none_	0	0.0		1	Not_applicable
brexit	turn_37	conv_37	1	aut_0	_none_	0	0.0		1	Not_applicable
brexit	turn_38	conv_38	1	aut_0	_none_	0	0.0		1	Not_applicable
brexit	turn_39	conv_39	1	aut_0	_none_	0	0.0		1	Not_applicable
brexit	turn_40	conv_40	1	aut_0	_none_	0	0.0		1	Not_applicable
brexit	turn_41	conv_41	1	aut_0	_none_	0	0.0		1	Not_applicable
brexit	turn_42	conv_42	1	aut_0	_none_	0	0.0		1	Not_applicable
brexit	turn_43	conv_43	1	aut_0	_none_	0	0.0		1	Not_applicable
changemyview	turn_44	conv_44	1	aut_0	_none_	0	0.0		1	Not_applicable
changemyview	turn_45	conv_45	1	aut_0	_none_	0	0.0		1	Not_applicable
changemyview	turn_46	conv_46	1	aut_0	_none_	0	0.0		1	Not_applicable
changemyview	turn_47	conv_47	1	aut_0	_none_	0	0.0		1	Not_applicable
changemyview	turn_48	conv_48	1	aut_0	_none_	0	0.0		1	Not_applicable
changemyview	turn_49	conv_49	1	aut_0	_none_	0	0.0		1	Not_applicable
changemyview	turn_50	conv_50	1	aut_0	_none_	0	0.0		1	Not_applicable
changemyview	turn_51	conv_51	1	aut_0	_none_	0	0.0		1	Not_applicable
changemyview	turn_52	conv_52	1	aut_0	_none_	0	0.0		1	Not_applicable
changemyview	turn_53	conv_53	1	aut_0	_none_	0	0.0		1	Not_applicable
changemyview	turn_54	conv_54	1	aut_0	_none_	0	0.0		1	Not_applicable
changemyview	turn_55	conv_55	1	aut_0	_none_	0	0.0		1	Not_applicable
changemyview	turn_56	conv_56	1	aut_0	_none_	0	0.0		1	Not_applicable
changemyview	turn_57	conv_57	1	aut_0	_none_	0	0.0		1	Not_applicable
changemyview	turn_58	conv_58	1	aut_0	_none_	0	0.0		1	Not_applicable
changemyview	turn_59	conv_59	1	aut_0	_none_	0	0.0		1	Not_applicable
changemyview	turn_60	conv_60	1	aut_0	_none_	0	0.0		1	Not_applicable
changemyview	turn_61	conv_61	1	aut_0	_none_	0	0.0		1	Not_applicable
changemyview	turn_62	conv_62	1	aut_0	_none_	0	0.0		1	Not_applicable
changemyview	turn_63	conv_63	1	aut_0	_none_	0	0.0		1	Not_applicable
changemyview	turn_64	conv_64	1	aut_0	_none_	0	0.0		1	Not_applicable
changemyview	turn_65	conv_65	1	aut_0	_none_	0	0.0		1	Not_applicable
changemyview	turn_66	conv_66	1	aut_0	_none_	0	0.0		1	Not_applicable
changemyview	turn_67	conv_67	1	aut_0	_none_	0	0.0		1	Not_applicable
changemyview	turn_68	conv_68	1	aut_0	_none_	0	0.0		1	Not_applicable
changemyview	turn_69	conv_69	1	aut_0	_none_	0	0.0		1	Not_applicable
changemyview	turn_70	conv_70	1	aut_0	_none_	0	0.0		1	Not_applicable
changemyview	turn_71	conv_71	1	aut_0	_none_	0	0.0		1	Not_applicable
changemyview	turn_72	conv_72	1	aut_0	_none_	0	0.0		1	Not_applicable
changemyview	turn_73	conv_73	1	aut_0	_none_	0	0.0		1	Not_applicable
changemyview	turn_74	conv_74	1	aut_0	_none_	0	0.0		1	Not_applicable
changemyview	turn_75	conv_75	1	aut_0	_none_	0	0.0		1	Not_applicable
changemyview	turn_76	conv_76	1	aut_0	_none_	0	0.0		1	Not_applicable
changemyview	turn_77	conv_77	1	aut_0	_none_	0	0.0		1	Not_applicable
coronavirus	turn_78	conv_78	1	aut_0	_none_	0	0.0		1	Not_applicable
coronavirus	turn_79	conv_79	1	aut_0	_none_	0	0.0		1	Not_applicable
coronavirus	turn_80	conv_80	1	aut_0	_none_	0	0.0		1	Not_applicable
coronavirus	turn_81	conv_81	1	aut_0	_none_	0	0.0		1	Not_applicable
coronavirus	turn_82	conv_82	1	aut_0	_none_	0	0.0		1	Not_applicable
coronavirus	turn_83	conv_83	1	aut_0	_none_	0	0.0		1	Not_applicable
coronavirus	turn_84	conv_84	1	aut_0	_none_	0	0.0		1	Not_applicable
coronavirus	turn_85	conv_85	1	aut_0	_none_	0	0.0		1	Not_applicable
explainlikeimfive	turn_86	conv_86	1	aut_0	_none_	0	0.0		1	Not_applicable
explainlikeimfive	turn_87	conv_87	1	aut_0	_none_	0	0.0		1	Not_applicable
explainlikeimfive	turn_88	conv_88	1	aut_0	_none_	0	0.0		1	Not_applicable
explainlikeimfive	turn_89	conv_89	1	aut_0	_none_	0	0.0		1	Not_applicable
explainlikeimfive	turn_90	conv_90	1	aut_0	_none_	0	0.0		1	Not_applicable
explainlikeimfive	turn_91	conv_91	1	aut_0	_none_	0	0.0		1	Not_applicable
explainlikeimfive	turn_92	conv_92	1	aut_0	_none_	0	0.0		1	Not_applicable
explainlikeimfive	turn_93	conv_93	1	aut_0	_none_	0	0.0		1	Not_applicable
explainlikeimfive	turn_94	conv_94	1	aut_0	_none_	0	0.0		1	Not_applicable
explainlikeimfive	turn_95	conv_95	1	aut_0	_none_	0	0.0		1	Not_applicable
explainlikeimfive	turn_96	conv_96	1	aut_0	_none_	0	0.0		1	Not_applicable
explainlikeimfive	turn_97	conv_97	1	aut_0	_none_	0	0.0		1	Not_applicable
explainlikeimfive	turn_98	conv_98	1	aut_0	_none_	0	0.0		1	Not_applicable
explainlikeimfive	turn_99	conv_99	1	aut_0	_none_	0	0.0		1	Not_applicable
explainlikeimfive	turn_100	conv_100	1	aut_0	_none_	0	0.0		1	Not_applicable
explainlikeimfive	turn_101	conv_101	1	aut_0	_none_	0	0.0		1	Not_applicable
explainlikeimfive	turn_102	conv_102	1	aut_0	_none_	0	0.0		1	Not_applicable
explainlikeimfive	turn_103	conv_103	1	aut_0	_none_	0	0.0		1	Not_applicable
explainlikeimfive	turn_104	conv_104	1	aut_0	_none_	0	0.0		1	Not_applicable
explainlikeimfive	turn_105	conv_105	1	aut_0	_none_	0	0.0		1	Not_applicable
explainlikeimfive	turn_106	conv_106	1	aut_0	_none_	0	0.0		1	Not_applicable
explainlikeimfive	turn_107	conv_107	1	aut_0	_none_	0	0.0		1	Not_applicable
explainlikeimfive	turn_108	conv_108	1	aut_0	_none_	0	0.0		1	Not_applicable
explainlikeimfive	turn_109	conv_109	1	aut_0	_none_	0	0.0		1	Not_applicable
explainlikeimfive	turn_110	conv_110	1	aut_0	_none_	0	0.0		1	Not_applicable
food	turn_111	conv_111	1	aut_0	_none_	0	0.0		1	Not_applicable
food	turn_112	conv_112	1	aut_0	_none_	0	0.0		1	Not_applicable
food	turn_113	conv_113	1	aut_0	_none_	0	0.0		1	Not_applicable
food	turn_114	conv_114	1	aut_0	_none_	0	0.0		1	Not_applicable
food	turn_115	conv_115	1	aut_0	_none_	0	0.0		1	Not_applicable
food	turn_116	conv_116	1	aut_0	_none_	0	0.0		1	Not_applicable
food	turn_117	conv_117	1	aut_0	_none_	0	0.0		1	Not_applicable
food	turn_118	conv_118	1	aut_0	_none_	0	0.0		1	Not_applicable
food	turn_119	conv_119	1	aut_0	_none_	0	0.0		1	Not_applicable
food	turn_120	conv_120	1	aut_0	_none_	0	0.0		1	Not_applicable
food	turn_121	conv_121	1	aut_0	_none_	0	0.0		1	Not_applicable
food	turn_122	conv_122	1	aut_0	_none_	0	0.0		1	Not_applicable
food	turn_123	conv_123	1	aut_0	_none_	0	0.0		1	Not_applicable
food	turn_124	conv_124	1	aut_0	_none_	0	0.0		1	Not_applicable
food	turn_125	conv_125	1	aut_0	_none_	0	0.0		1	Not_applicable
funny	turn_126	conv_126	1	aut_0	_none_	0	0.0		1	Not_applicable
funny	turn_127	conv_127	1	aut_0	_none_	0	0.0		1	Not_applicable
funny	turn_128	conv_128	1	aut_0	_none_	0	0.0		1	Not_applicable
funny	turn_129	conv_129	1	aut_0	_none_	0	0.0		1	Not_applicable
funny	turn_130	conv_130	1	aut_0	_none_	0	0.0		1	Not_applicable
funny	turn_131	conv_131	1	aut_0	_none_	0	0.0		1	Not_applicable
funny	turn_132	conv_132	1	aut_0	_none_	0	0.0		1	Not_applicable
funny	turn_133	conv_133	1	aut_0	_none_	0	0.0		1	Not_applicable
funny	turn_134	conv_134	1	aut_0	_none_	0	0.0		1	Not_applicable
funny	turn_135	conv_135	1	aut_0	_none_	0	0.0		1	Not_applicable
funny	turn_136	conv_136	1	aut_0	_none_	0	0.0		1	Not_applicable
funny	turn_137	conv_137	1	aut_0	_none_	0	0.0		1	Not_applicable
funny	turn_138	conv_138	1	aut_0	_none_	0	0.0		1	Not_applicable
funny	turn_139	conv_139	1	aut_0	_none_	0	0.0		1	Not_applicable
funny	turn_140	conv_140	1	aut_0	_none_	0	0.0		1	Not_applicable
IAmA	turn_141	conv_141	1	aut_0	_none_	0	0.0		1	Not_applicable
IAmA	turn_142	conv_142	1	aut_0	_none_	0	0.0		1	Not_applicable
IAmA	turn_143	conv_143	1	aut_0	_none_	0	0.0		1	Not_applicable
IAmA	turn_144	conv_144	1	aut_0	_none_	0	0.0		1	Not_applicable
IAmA	turn_145	conv_145	1	aut_0	_none_	0	0.0		1	Not_applicable
IAmA	turn_146	conv_146	1	aut_0	_none_	0	0.0		1	Not_applicable
IAmA	turn_147	conv_147	1	aut_0	_none_	0	0.0		1	Not_applicable
IAmA	turn_148	conv_148	1	aut_0	_none_	0	0.0		1	Not_applicable
IAmA	turn_149	conv_149	1	aut_0	_none_	0	0.0		1	Not_applicable
IAmA	turn_150	conv_150	1	aut_0	_none_	0	0.0		1	Not_applicable
IAmA	turn_151	conv_151	1	aut_0	_none_	0	0.0		1	Not_applicable
IAmA	turn_152	conv_152	1	aut_0	_none_	0	0.0		1	Not_applicable
IAmA	turn_153	conv_153	1	aut_0	_none_	0	0.0		1	Not_applicable
IAmA	turn_154	conv_154	1	aut_0	_none_	0	0.0		1	Not_applicable
IAmA	turn_155	conv_155	1	aut_0	_none_	0	0.0		1	Not_applicable
IAmA	turn_156	conv_156	1	aut_0	_none_	0	0.0		1	Not_applicable
IAmA	turn_157	conv_157	1	aut_0	_none_	0	0.0		1	Not_applicable
IAmA	turn_158	conv_158	1	aut_0	_none_	0	0.0		1	Not_applicable
IAmA	turn_159	conv_159	1	aut_0	_none_	0	0.0		1	Not_applicable
jokes	turn_160	conv_160	1	aut_0	_none_	0	0.0		1	Not_applicable
jokes	turn_161	conv_161	1	aut_0	_none_	0	0.0		1	Not_applicable
jokes	turn_162	conv_162	1	aut_0	_none_	0	0.0		1	Not_applicable
jokes	turn_163	conv_163	1	aut_0	_none_	0	0.0		1	Not_applicable
jokes	turn_164	conv_164	1	aut_0	_none_	0	0.0		1	Not_applicable
jokes	turn_165	conv_165	1	aut_0	_none_	0	0.0		1	Not_applicable
jokes	turn_166	conv_166	1	aut_0	_none_	0	0.0		1	Not_applicable
jokes	turn_167	conv_167	1	aut_0	_none_	0	0.0		1	Not_applicable
jokes	turn_168	conv_168	1	aut_0	_none_	0	0.0		1	Not_applicable
jokes	turn_169	conv_169	1	aut_0	_none_	0	0.0		1	Not_applicable
jokes	turn_170	conv_170	1	aut_0	_none_	0	0.0		1	Not_applicable
jokes	turn_171	conv_171	1	aut_0	_none_	0	0.0		1	Not_applicable
jokes	turn_172	conv_172	1	aut_0	_none_	0	0.0		1	Not_applicable
jokes	turn_173	conv_173	1	aut_0	_none_	0	0.0		1	Not_applicable
IAmA	turn_174	conv_174	1	aut_0		0	0.0		2	train
psychology	turn_175	conv_175	1	aut_0		0	0.0		2	train
psychology	turn_176	conv_176	1	aut_0		0	0.0		2	train
psychology	turn_177	conv_177	1	aut_0		0	0.0		2	train
psychology	turn_178	conv_178	1	aut_0		0	0.0		2	test
brexit	turn_179	conv_179	1	aut_0		0	0.0		2	train
brexit	turn_180	conv_180	1	aut_0		0	0.0		2	train
brexit	turn_181	conv_181	1	aut_0		0	0.0		2	train
brexit	turn_182	conv_182	1	aut_0		0	0.0		2	test
brexit	turn_183	conv_183	1	aut_0		0	0.0		2	train
science	turn_184	conv_184	1	aut_0		0	0.0		2	train
explainlikeimfive	turn_185	conv_185	1	aut_0		0	0.0		2	train
askreddit	turn_186	conv_186	1	aut_0		0	0.0		2	train
wallstreetbets	turn_187	conv_187	1	aut_0		0	0.0		2	train
wallstreetbets	turn_188	conv_188	1	aut_0		0	0.0		2	train
brexit	turn_189	conv_189	1	aut_0		0	0.0		2	test
wallstreetbets	turn_190	conv_190	1	aut_0		0	0.0		2	train
wallstreetbets	turn_191	conv_191	1	aut_0		0	0.0		2	test
wallstreetbets	turn_192	conv_192	1	aut_0		0	0.0		2	test
science	turn_193	conv_193	1	aut_0		0	0.0		2	train
science	turn_194	conv_194	1	aut_0		0	0.0		2	train
todayilearned	turn_195	conv_195	1	aut_0		0	0.0		2	train
askreddit	turn_196	conv_196	1	aut_0		0	0.0		2	test
askreddit	turn_197	conv_197	1	aut_0		0	0.0		2	test
askreddit	turn_198	conv_198	1	aut_0		0	0.0		2	train
funny	turn_199	conv_199	1	aut_0		0	0.0		2	test
funny	turn_200	conv_200	1	aut_0		0	0.0		2	train
funny	turn_201	conv_201	1	aut_0		0	0.0		2	test
funny	turn_202	conv_202	1	aut_0		0	0.0		2	train
funny	turn_203	conv_203	1	aut_0		0	0.0		2	train
aww	turn_204	conv_204	1	aut_0		0	0.0		2	train
science	turn_205	conv_205	1	aut_0		0	0.0		2	test
science	turn_206	conv_206	1	aut_0		0	0.0		2	train
aww	turn_207	conv_207	1	aut_0		0	0.0		2	test
aww	turn_208	conv_208	1	aut_0		0	0.0		2	test
aww	turn_209	conv_209	1	aut_0		0	0.0		2	train
science	turn_210	conv_210	1	aut_0		0	0.0		2	test
aww	turn_211	conv_211	1	aut_0		0	0.0		2	test
aww	turn_212	conv_212	1	aut_0		0	0.0		2	test
aww	turn_213	conv_213	1	aut_0		0	0.0		2	train
aww	turn_214	conv_214	1	aut_0		0	0.0		2	train
aww	turn_215	conv_215	1	aut_0		0	0.0		2	test
movies	turn_216	conv_216	1	aut_0		0	0.0		2	train
worldnews	turn_217	conv_217	1	aut_0		0	0.0		2	test
worldnews	turn_218	conv_218	1	aut_0		0	0.0		2	train
publicfreakout	turn_219	conv_219	1	aut_0		0	0.0		2	train
publicfreakout	turn_220	conv_220	1	aut_0		0	0.0		2	train
worldnews	turn_221	conv_221	1	aut_0		0	0.0		2	train
worldnews	turn_222	conv_222	1	aut_0		0	0.0		2	train
videos	turn_223	conv_223	1	aut_0		0	0.0		2	test
movies	turn_224	conv_224	1	aut_0		0	0.0		2	train
publicfreakout	turn_225	conv_225	1	aut_0		0	0.0		2	test
publicfreakout	turn_226	conv_226	1	aut_0		0	0.0		2	test
showerthoughts	turn_227	conv_227	1	aut_0		0	0.0		2	test
music	turn_228	conv_228	1	aut_0		0	0.0		2	train
videos	turn_229	conv_229	1	aut_0		0	0.0		2	test
music	turn_230	conv_230	1	aut_0		0	0.0		2	train
videos	turn_231	conv_231	1	aut_0		0	0.0		2	train
movies	turn_232	conv_232	1	aut_0		0	0.0		2	train
movies	turn_233	conv_233	1	aut_0		0	0.0		2	train
movies	turn_234	conv_234	1	aut_0		0	0.0		2	train
showerthoughts	turn_235	conv_235	1	aut_0		0	0.0		2	train
showerthoughts	turn_236	conv_236	1	aut_0		0	0.0		2	test
showerthoughts	turn_237	conv_237	1	aut_0		0	0.0		2	train
showerthoughts	turn_238	conv_238	1	aut_0		0	0.0		2	test
showerthoughts	turn_239	conv_239	1	aut_0		0	0.0		2	train
movies	turn_240	conv_240	1	aut_0		0	0.0		2	train
showerthoughts	turn_241	conv_241	1	aut_0		0	0.0		2	train
movies	turn_242	conv_242	1	aut_0		0	0.0		2	train
movies	turn_243	conv_243	1	aut_0		0	0.0		2	test
showerthoughts	turn_244	conv_244	1	aut_0		0	0.0		2	train
showerthoughts	turn_245	conv_245	1	aut_0		0	0.0		2	train
showerthoughts	turn_246	conv_246	1	aut_0		0	0.0		2	train
showerthoughts	turn_247	conv_247	1	aut_0		0	0.0		2	train
publicfreakout	turn_248	conv_248	1	aut_0		0	0.0		2	test
publicfreakout	turn_249	conv_249	1	aut_0		0	0.0		2	train
jokes	turn_250	conv_250	1	aut_0		0	0.0		2	train
jokes	turn_251	conv_251	1	aut_0		0	0.0		2	train
unpopularopinion	turn_252	conv_252	1	aut_0		0	0.0		2	test
jokes	turn_253	conv_253	1	aut_0		0	0.0		2	test
jokes	turn_254	conv_254	1	aut_0		0	0.0		2	train
jokes	turn_255	conv_255	1	aut_0		0	0.0		2	train
jokes	turn_256	conv_256	1	aut_0		0	0.0		2	train
food	turn_257	conv_257	1	aut_0		0	0.0		2	train
coronavirus	turn_258	conv_258	1	aut_0		0	0.0		2	train
LifeProTips	turn_259	conv_259	1	aut_0	_none_	0	0.0		1	Not_applicable
LifeProTips	turn_260	conv_260	1	aut_0	_none_	0	0.0		1	Not_applicable
LifeProTips	turn_261	conv_261	1	aut_0	_none_	0	0.0		1	Not_applicable
LifeProTips	turn_262	conv_262	1	aut_0	_none_	0	0.0		1	Not_applicable
LifeProTips	turn_263	conv_263	1	aut_0	_none_	0	0.0		1	Not_applicable
LifeProTips	turn_264	conv_264	1	aut_0	_none_	0	0.0		1	Not_applicable
LifeProTips	turn_265	conv_265	1	aut_0	_none_	0	0.0		1	Not_applicable
LifeProTips	turn_266	conv_266	1	aut_0	_none_	0	0.0		1	Not_applicable
LifeProTips	turn_267	conv_267	1	aut_0	_none_	0	0.0		1	Not_applicable
LifeProTips	turn_268	conv_268	1	aut_0	_none_	0	0.0		1	Not_applicable
LifeProTips	turn_269	conv_269	1	aut_0	_none_	0	0.0		1	Not_applicable
LifeProTips	turn_270	conv_270	1	aut_0	_none_	0	0.0		1	Not_applicable
LifeProTips	turn_271	conv_271	1	aut_0	_none_	0	0.0		1	Not_applicable
LifeProTips	turn_272	conv_272	1	aut_0	_none_	0	0.0		1	Not_applicable
LifeProTips	turn_273	conv_273	1	aut_0	_none_	0	0.0		1	Not_applicable
LifeProTips	turn_274	conv_274	1	aut_0	_none_	0	0.0		1	Not_applicable
LifeProTips	turn_275	conv_275	1	aut_0	_none_	0	0.0		1	Not_applicable
LifeProTips	turn_276	conv_276	1	aut_0	_none_	0	0.0		1	Not_applicable
food	turn_277	conv_277	1	aut_0		0	0.0		2	train
pics	turn_278	conv_278	1	aut_0		0	0.0		2	train
pics	turn_279	conv_279	1	aut_0		0	0.0		2	test
food	turn_280	conv_280	1	aut_0		0	0.0		2	train
pics	turn_281	conv_281	1	aut_0		0	0.0		2	test
pics	turn_282	conv_282	1	aut_0		0	0.0		2	test
books	turn_283	conv_283	1	aut_0		0	0.0		2	train
books	turn_284	conv_284	1	aut_0		0	0.0		2	train
books	turn_285	conv_285	1	aut_0		0	0.0		2	train
books	turn_286	conv_286	1	aut_0		0	0.0		2	test
LifeProTips	turn_287	conv_287	1	aut_0		0	0.0		2	train
books	turn_288	conv_288	1	aut_0		0	0.0		2	train
LifeProTips	turn_289	conv_289	1	aut_0		0	0.0		2	train
books	turn_290	conv_290	1	aut_0		0	0.0		2	test
books	turn_291	conv_291	1	aut_0		0	0.0		2	train
books	turn_292	conv_292	1	aut_0		0	0.0		2	train
books	turn_293	conv_293	1	aut_0		0	0.0		2	train
movies	turn_294	conv_294	1	aut_0	_none_	0	0.0		1	Not_applicable
movies	turn_295	conv_295	1	aut_0	_none_	0	0.0		1	Not_applicable
movies	turn_296	conv_296	1	aut_0	_none_	0	0.0		1	Not_applicable
movies	turn_297	conv_297	1	aut_0	_none_	0	0.0		1	Not_applicable
movies	turn_298	conv_298	1	aut_0	_none_	0	0.0		1	Not_applicable
movies	turn_299	conv_299	1	aut_0	_none_	0	0.0		1	Not_applicable
movies	turn_300	conv_300	1	aut_0	_none_	0	0.0		1	Not_applicable
movies	turn_301	conv_301	1	aut_0	_none_	0	0.0		1	Not_applicable
movies	turn_302	conv_302	1	aut_0	_none_	0	0.0		1	Not_applicable
music	turn_303	conv_303	1	aut_0	_none_	0	0.0		1	Not_applicable
music	turn_304	conv_304	1	aut_0	_none_	0	0.0		1	Not_applicable
music	turn_305	conv_305	1	aut_0	_none_	0	0.0		1	Not_applicable
music	turn_306	conv_306	1	aut_0	_none_	0	0.0		1	Not_applicable
music	turn_307	conv_307	1	aut_0	_none_	0	0.0		1	Not_applicable
music	turn_308	conv_308	1	aut_0	_none_	0	0.0		1	Not_applicable
pics	turn_309	conv_309	1	aut_0	_none_	0	0.0		1	Not_applicable
pics	turn_310	conv_310	1	aut_0	_none_	0	0.0		1	Not_applicable
pics	turn_311	conv_311	1	aut_0	_none_	0	0.0		1	Not_applicable
pics	turn_312	conv_312	1	aut_0	_none_	0	0.0		1	Not_applicable
pics	turn_313	conv_313	1	aut_0	_none_	0	0.0		1	Not_applicable
pics	turn_314	conv_314	1	aut_0	_none_	0	0.0		1	Not_applicable
pics	turn_315	conv_315	1	aut_0	_none_	0	0.0		1	Not_applicable
pics	turn_316	conv_316	1	aut_0	_none_	0	0.0		1	Not_applicable
pics	turn_317	conv_317	1	aut_0	_none_	0	0.0		1	Not_applicable
politics	turn_318	conv_318	1	aut_0	_none_	0	0.0		1	Not_applicable
politics	turn_319	conv_319	1	aut_0	_none_	0	0.0		1	Not_applicable
politics	turn_320	conv_320	1	aut_0	_none_	0	0.0		1	Not_applicable
politics	turn_321	conv_321	1	aut_0	_none_	0	0.0		1	Not_applicable
politics	turn_322	conv_322	1	aut_0	_none_	0	0.0		1	Not_applicable
politics	turn_323	conv_323	1	aut_0	_none_	0	0.0		1	Not_applicable
politics	turn_324	conv_324	1	aut_0	_none_	0	0.0		1	Not_applicable
politics	turn_325	conv_325	1	aut_0	_none_	0	0.0		1	Not_applicable
politics	turn_326	conv_326	1	aut_0	_none_	0	0.0		1	Not_applicable
politics	turn_327	conv_327	1	aut_0	_none_	0	0.0		1	Not_applicable
politics	turn_328	conv_328	1	aut_0	_none_	0	0.0		1	Not_applicable
politics	turn_329	conv_329	1	aut_0	_none_	0	0.0		1	Not_applicable
politics	turn_330	conv_330	1	aut_0	_none_	0	0.0		1	Not_applicable
politics	turn_331	conv_331	1	aut_0	_none_	0	0.0		1	Not_applicable
politics	turn_332	conv_332	1	aut_0	_none_	0	0.0		1	Not_applicable
politics	turn_333	conv_333	1	aut_0	_none_	0	0.0		1	Not_applicable
politics	turn_334	conv_334	1	aut_0	_none_	0	0.0		1	Not_applicable
politics	turn_335	conv_335	1	aut_0	_none_	0	0.0		1	Not_applicable
politics	turn_336	conv_336	1	aut_0	_none_	0	0.0		1	Not_applicable
politics	turn_337	conv_337	1	aut_0	_none_	0	0.0		1	Not_applicable
politics	turn_338	conv_338	1	aut_0	_none_	0	0.0		1	Not_applicable
politics	turn_339	conv_339	1	aut_0	_none_	0	0.0		1	Not_applicable
politics	turn_340	conv_340	1	aut_0	_none_	0	0.0		1	Not_applicable
politics	turn_341	conv_341	1	aut_0	_none_	0	0.0		1	Not_applicable
politics	turn_342	conv_342	1	aut_0	_none_	0	0.0		1	Not_applicable
politics	turn_343	conv_343	1	aut_0	_none_	0	0.0		1	Not_applicable
politics	turn_344	conv_344	1	aut_0	_none_	0	0.0		1	Not_applicable
politics	turn_345	conv_345	1	aut_0	_none_	0	0.0		1	Not_applicable
politics	turn_346	conv_346	1	aut_0	_none_	0	0.0		1	Not_applicable
politics	turn_347	conv_347	1	aut_0	_none_	0	0.0		1	Not_applicable
politics	turn_348	conv_348	1	aut_0	_none_	0	0.0		1	Not_applicable
politics	turn_349	conv_349	1	aut_0	_none_	0	0.0		1	Not_applicable
politics	turn_350	conv_350	1	aut_0	_none_	0	0.0		1	Not_applicable
politics	turn_351	conv_351	1	aut_0	_none_	0	0.0		1	Not_applicable
politics	turn_352	conv_352	1	aut_0	_none_	0	0.0		1	Not_applicable
politics	turn_353	conv_353	1	aut_0	_none_	0	0.0		1	Not_applicable
politics	turn_354	conv_354	1	aut_0	_none_	0	0.0		1	Not_applicable
psychology	turn_355	conv_355	1	aut_0	_none_	0	0.0		1	Not_applicable
psychology	turn_356	conv_356	1	aut_0	_none_	0	0.0		1	Not_applicable
psychology	turn_357	conv_357	1	aut_0	_none_	0	0.0		1	Not_applicable
psychology	turn_358	conv_358	1	aut_0	_none_	0	0.0		1	Not_applicable
psychology	turn_359	conv_359	1	aut_0	_none_	0	0.0		1	Not_applicable
psychology	turn_360	conv_360	1	aut_0	_none_	0	0.0		1	Not_applicable
psychology	turn_361	conv_361	1	aut_0	_none_	0	0.0		1	Not_applicable
psychology	turn_362	conv_362	1	aut_0	_none_	0	0.0		1	Not_applicable
psychology	turn_363	conv_363	1	aut_0	_none_	0	0.0		1	Not_applicable
psychology	turn_364	conv_364	1	aut_0	_none_	0	0.0		1	Not_applicable
psychology	turn_365	conv_365	1	aut_0	_none_	0	0.0		1	Not_applicable
psychology	turn_366	conv_366	1	aut_0	_none_	0	0.0		1	Not_applicable
psychology	turn_367	conv_367	1	aut_0	_none_	0	0.0		1	Not_applicable
psychology	turn_368	conv_368	1	aut_0	_none_	0	0.0		1	Not_applicable
psychology	turn_369	conv_369	1	aut_0	_none_	0	0.0		1	Not_applicable
publicfreakout	turn_370	conv_370	1	aut_0	_none_	0	0.0		1	Not_applicable
publicfreakout	turn_371	conv_371	1	aut_0	_none_	0	0.0		1	Not_applicable
publicfreakout	turn_372	conv_372	1	aut_0	_none_	0	0.0		1	Not_applicable
publicfreakout	turn_373	conv_373	1	aut_0	_none_	0	0.0		1	Not_applicable
publicfreakout	turn_374	conv_374	1	aut_0	_none_	0	0.0		1	Not_applicable
publicfreakout	turn_375	conv_375	1	aut_0	_none_	0	0.0		1	Not_applicable
publicfreakout	turn_376	conv_376	1	aut_0	_none_	0	0.0		1	Not_applicable
publicfreakout	turn_377	conv_377	1	aut_0	_none_	0	0.0		1	Not_applicable
publicfreakout	turn_378	conv_378	1	aut_0	_none_	0	0.0		1	Not_applicable
publicfreakout	turn_379	conv_379	1	aut_0	_none_	0	0.0		1	Not_applicable
publicfreakout	turn_380	conv_380	1	aut_0	_none_	0	0.0		1	Not_applicable
publicfreakout	turn_381	conv_381	1	aut_0	_none_	0	0.0		1	Not_applicable
publicfreakout	turn_382	conv_382	1	aut_0	_none_	0	0.0		1	Not_applicable
publicfreakout	turn_383	conv_383	1	aut_0	_none_	0	0.0		1	Not_applicable
science	turn_384	conv_384	1	aut_0	_none_	0	0.0		1	Not_applicable
science	turn_385	conv_385	1	aut_0	_none_	0	0.0		1	Not_applicable
science	turn_386	conv_386	1	aut_0	_none_	0	0.0		1	Not_applicable
science	turn_387	conv_387	1	aut_0	_none_	0	0.0		1	Not_applicable
science	turn_388	conv_388	1	aut_0	_none_	0	0.0		1	Not_applicable
science	turn_389	conv_389	1	aut_0	_none_	0	0.0		1	Not_applicable
science	turn_390	conv_390	1	aut_0	_none_	0	0.0		1	Not_applicable
science	turn_391	conv_391	1	aut_0	_none_	0	0.0		1	Not_applicable
science	turn_392	conv_392	1	aut_0	_none_	0	0.0		1	Not_applicable
science	turn_393	conv_393	1	aut_0	_none_	0	0.0		1	Not_applicable
science	turn_394	conv_394	1	aut_0	_none_	0	0.0		1	Not_applicable
science	turn_395	conv_395	1	aut_0	_none_	0	0.0		1	Not_applicable
science	turn_396	conv_396	1	aut_0	_none_	0	0.0		1	Not_applicable
science	turn_397	conv_397	1	aut_0	_none_	0	0.0		1	Not_applicable
showerthoughts	turn_398	conv_398	1	aut_0	_none_	0	0.0		1	Not_applicable
showerthoughts	turn_399	conv_399	1	aut_0	_none_	0	0.0		1	Not_applicable
showerthoughts	turn_400	conv_400	1	aut_0	_none_	0	0.0		1	Not_applicable
showerthoughts	turn_401	conv_401	1	aut_0	_none_	0	0.0		1	Not_applicable
showerthoughts	turn_402	conv_402	1	aut_0	_none_	0	0.0		1	Not_applicable
showerthoughts	turn_403	conv_403	1	aut_0	_none_	0	0.0		1	Not_applicable
showerthoughts	turn_404	conv_404	1	aut_0	_none_	0	0.0		1	Not_applicable
showerthoughts	turn_405	conv_405	1	aut_0	_none_	0	0.0		1	Not_applicable
showerthoughts	turn_406	conv_406	1	aut_0	_none_	0	0.0		1	Not_applicable
todayilearned	turn_407	conv_407	1	aut_0	_none_	0	0.0		1	Not_applicable
todayilearned	turn_408	conv_408	1	aut_0	_none_	0	0.0		1	Not_applicable
todayilearned	turn_409	conv_409	1	aut_0	_none_	0	0.0		1	Not_applicable
todayilearned	turn_410	conv_410	1	aut_0	_none_	0	0.0		1	Not_applicable
todayilearned	turn_411	conv_411	1	aut_0	_none_	0	0.0		1	Not_applicable
todayilearned	turn_412	conv_412	1	aut_0	_none_	0	0.0		1	Not_applicable
todayilearned	turn_413	conv_413	1	aut_0	_none_	0	0.0		1	Not_applicable
todayilearned	turn_414	conv_414	1	aut_0	_none_	0	0.0		1	Not_applicable
todayilearned	turn_415	conv_415	1	aut_0	_none_	0	0.0		1	Not_applicable
todayilearned	turn_416	conv_416	1	aut_0	_none_	0	0.0		1	Not_applicable
todayilearned	turn_417	conv_417	1	aut_0	_none_	0	0.0		1	Not_applicable
todayilearned	turn_418	conv_418	1	aut_0	_none_	0	0.0		1	Not_applicable
todayilearned	turn_419	conv_419	1	aut_0	_none_	0	0.0		1	Not_applicable
todayilearned	turn_420	conv_420	1	aut_0	_none_	0	0.0		1	Not_applicable
todayilearned	turn_421	conv_421	1	aut_0	_none_	0	0.0		1	Not_applicable
todayilearned	turn_422	conv_422	1	aut_0	_none_	0	0.0		1	Not_applicable
todayilearned	turn_423	conv_423	1	aut_0	_none_	0	0.0		1	Not_applicable
unpopularopinion	turn_424	conv_424	1	aut_0	_none_	0	0.0		1	Not_applicable
unpopularopinion	turn_425	conv_425	1	aut_0	_none_	0	0.0		1	Not_applicable
unpopularopinion	turn_426	conv_426	1	aut_0	_none_	0	0.0		1	Not_applicable
unpopularopinion	turn_427	conv_427	1	aut_0	_none_	0	0.0		1	Not_applicable
unpopularopinion	turn_428	conv_428	1	aut_0	_none_	0	0.0		1	Not_applicable
unpopularopinion	turn_429	conv_429	1	aut_0	_none_	0	0.0		1	Not_applicable
unpopularopinion	turn_430	conv_430	1	aut_0	_none_	0	0.0		1	Not_applicable
unpopularopinion	turn_431	conv_431	1	aut_0	_none_	0	0.0		1	Not_applicable
unpopularopinion	turn_432	conv_432	1	aut_0	_none_	0	0.0		1	Not_applicable
unpopularopinion	turn_433	conv_433	1	aut_0	_none_	0	0.0		1	Not_applicable
unpopularopinion	turn_434	conv_434	1	aut_0	_none_	0	0.0		1	Not_applicable
unpopularopinion	turn_435	conv_435	1	aut_0	_none_	0	0.0		1	Not_applicable
unpopularopinion	turn_436	conv_436	1	aut_0	_none_	0	0.0		1	Not_applicable
unpopularopinion	turn_437	conv_437	1	aut_0	_none_	0	0.0		1	Not_applicable
unpopularopinion	turn_438	conv_438	1	aut_0	_none_	0	0.0		1	Not_applicable
unpopularopinion	turn_439	conv_439	1	aut_0	_none_	0	0.0		1	Not_applicable
unpopularopinion	turn_440	conv_440	1	aut_0	_none_	0	0.0		1	Not_applicable
unpopularopinion	turn_441	conv_441	1	aut_0	_none_	0	0.0		1	Not_applicable
unpopularopinion	turn_442	conv_442	1	aut_0	_none_	0	0.0		1	Not_applicable
videos	turn_443	conv_443	1	aut_0	_none_	0	0.0		1	Not_applicable
videos	turn_444	conv_444	1	aut_0	_none_	0	0.0		1	Not_applicable
videos	turn_445	conv_445	1	aut_0	_none_	0	0.0		1	Not_applicable
videos	turn_446	conv_446	1	aut_0	_none_	0	0.0		1	Not_applicable
videos	turn_447	conv_447	1	aut_0	_none_	0	0.0		1	Not_applicable
videos	turn_448	conv_448	1	aut_0	_none_	0	0.0		1	Not_applicable
videos	turn_449	conv_449	1	aut_0	_none_	0	0.0		1	Not_applicable
videos	turn_450	conv_450	1	aut_0	_none_	0	0.0		1	Not_applicable
videos	turn_451	conv_451	1	aut_0	_none_	0	0.0		1	Not_applicable
videos	turn_452	conv_452	1	aut_0	_none_	0	0.0		1	Not_applicable
videos	turn_453	conv_453	1	aut_0	_none_	0	0.0		1	Not_applicable
videos	turn_454	conv_454	1	aut_0	_none_	0	0.0		1	Not_applicable
videos	turn_455	conv_455	1	aut_0	_none_	0	0.0		1	Not_applicable
videos	turn_456	conv_456	1	aut_0	_none_	0	0.0		1	Not_applicable
videos	turn_457	conv_457	1	aut_0	_none_	0	0.0		1	Not_applicable
videos	turn_458	conv_458	1	aut_0	_none_	0	0.0		1	Not_applicable
wallstreetbets	turn_459	conv_459	1	aut_0	_none_	0	0.0		1	Not_applicable
wallstreetbets	turn_460	conv_460	1	aut_0	_none_	0	0.0		1	Not_applicable
wallstreetbets	turn_461	conv_461	1	aut_0	_none_	0	0.0		1	Not_applicable
wallstreetbets	turn_462	conv_462	1	aut_0	_none_	0	0.0		1	Not_applicable
wallstreetbets	turn_463	conv_463	1	aut_0	_none_	0	0.0		1	Not_applicable
wallstreetbets	turn_464	conv_464	1	aut_0	_none_	0	0.0		1	Not_applicable
wallstreetbets	turn_465	conv_465	1	aut_0	_none_	0	0.0		1	Not_applicable
wallstreetbets	turn_466	conv_466	1	aut_0	_none_	0	0.0		1	Not_applicable
wallstreetbets	turn_467	conv_467	1	aut_0	_none_	0	0.0		1	Not_applicable
wallstreetbets	turn_468	conv_468	1	aut_0	_none_	0	0.0		1	Not_applicable
wallstreetbets	turn_469	conv_469	1	aut_0	_none_	0	0.0		1	Not_applicable
wallstreetbets	turn_470	conv_470	1	aut_0	_none_	0	0.0		1	Not_applicable
wallstreetbets	turn_471	conv_471	1	aut_0	_none_	0	0.0		1	Not_applicable
wallstreetbets	turn_472	conv_472	1	aut_0	_none_	0	0.0		1	Not_applicable
wallstreetbets	turn_473	conv_473	1	aut_0	_none_	0	0.0		1	Not_applicable
worldnews	turn_474	conv_474	1	aut_0	_none_	0	0.0		1	Not_applicable
worldnews	turn_475	conv_475	1	aut_0	_none_	0	0.0		1	Not_applicable
worldnews	turn_476	conv_476	1	aut_0	_none_	0	0.0		1	Not_applicable
worldnews	turn_477	conv_477	1	aut_0	_none_	0	0.0		1	Not_applicable
worldnews	turn_478	conv_478	1	aut_0	_none_	0	0.0		1	Not_applicable
worldnews	turn_479	conv_479	1	aut_0	_none_	0	0.0		1	Not_applicable
worldnews	turn_480	conv_480	1	aut_0	_none_	0	0.0		1	Not_applicable
worldnews	turn_481	conv_481	1	aut_0	_none_	0	0.0		1	Not_applicable
worldnews	turn_482	conv_482	1	aut_0	_none_	0	0.0		1	Not_applicable
worldnews	turn_483	conv_483	1	aut_0	_none_	0	0.0		1	Not_applicable
worldnews	turn_484	conv_484	1	aut_0	_none_	0	0.0		1	Not_applicable
worldnews	turn_485	conv_485	1	aut_0	_none_	0	0.0		1	Not_applicable
worldnews	turn_486	conv_486	1	aut_0	_none_	0	0.0		1	Not_applicable
worldnews	turn_487	conv_487	1	aut_0	_none_	0	0.0		1	Not_applicable
worldnews	turn_488	conv_488	1	aut_0	_none_	0	0.0		1	Not_applicable
askreddit	turn_489	conv_0	2	aut_1	_none_	0	0.0		1	test
askreddit	turn_490	conv_1	2	aut_1	_none_	0	0.0		1	test
askreddit	turn_491	conv_2	2	aut_1	_none_	0	0.0		1	train
askreddit	turn_492	conv_3	2	aut_1	_none_	0	0.0		1	train
askreddit	turn_493	conv_4	2	aut_1	_none_	0	0.0		1	train
askreddit	turn_494	conv_5	2	aut_1	_none_	0	0.0		1	train
askreddit	turn_495	conv_6	2	aut_1	_none_	0	0.0		1	train
askreddit	turn_496	conv_8	2	aut_1	_none_	0	0.0		1	train
askreddit	turn_497	conv_9	2	aut_1	_none_	0	0.0		1	train
askreddit	turn_498	conv_10	2	aut_1	_none_	0	0.0		1	test
askreddit	turn_499	conv_11	2	aut_1	_none_	0	0.0		1	train
askreddit	turn_500	conv_12	2	aut_1	_none_	0	0.0		1	train
askreddit	turn_501	conv_13	2	aut_1	_none_	0	0.0		1	train
askreddit	turn_502	conv_14	2	aut_1	_none_	0	0.0		1	train
askreddit	turn_503	conv_15	2	aut_1	_none_	0	0.0		1	test
askreddit	turn_504	conv_16	2	aut_1	_none_	0	0.0		1	test
askreddit	turn_505	conv_17	2	aut_1	_none_	0	0.0		1	train
aww	turn_506	conv_18	2	aut_1	_none_	0	0.0		1	test
aww	turn_507	conv_20	2	aut_1	_none_	0	0.0		1	train
aww	turn_508	conv_489	2	aut_1	_none_	0	0.0		1	train
books	turn_509	conv_23	2	aut_1	_none_	0	0.0		1	train
books	turn_510	conv_24	2	aut_1	_none_	0	0.0		1	test
books	turn_511	conv_25	2	aut_1	_none_	0	0.0		1	train
books	turn_512	conv_26	2	aut_1	_none_	0	0.0		1	train
books	turn_513	conv_27	2	aut_1	_none_	0	0.0		1	train
books	turn_514	conv_28	2	aut_1	_none_	0	0.0		1	test
books	turn_515	conv_30	2	aut_1	_none_	0	0.0		1	test
books	turn_516	conv_31	2	aut_1	_none_	0	0.0		1	train
brexit	turn_517	conv_32	2	aut_1	_none_	0	0.0		1	train
brexit	turn_518	conv_33	2	aut_1	_none_	0	0.0		1	train
brexit	turn_519	conv_34	2	aut_1	_none_	0	0.0		1	test
brexit	turn_520	conv_35	2	aut_1	_none_	0	0.0		1	train
brexit	turn_521	conv_36	2	aut_0	_none_	0	0.0		1	test
brexit	turn_522	conv_37	2	aut_1	_none_	0	0.0		1	train
brexit	turn_523	conv_38	2	aut_1	_none_	0	0.0		1	test
brexit	turn_524	conv_39	2	aut_1	_none_	0	0.0		1	train
brexit	turn_525	conv_40	2	aut_1	_none_	0	0.0		1	train
brexit	turn_526	conv_41	2	aut_1	_none_	0	0.0		1	train
brexit	turn_527	conv_42	2	aut_1	_none_	0	0.0		1	train
brexit	turn_528	conv_43	2	aut_1	_none_	0	0.0		1	train
changemyview	turn_529	conv_44	2	aut_1	_none_	0	0.0		1	train
changemyview	turn_530	conv_45	2	aut_1	_none_	0	0.0		1	train
changemyview	turn_531	conv_47	2	aut_1	_none_	0	0.0		1	train
changemyview	turn_532	conv_48	2	aut_1	_none_	0	0.0		1	test
changemyview	turn_533	conv_49	2	aut_1	_none_	0	0.0		1	train
changemyview	turn_534	conv_50	2	aut_1	_none_	0	0.0		1	train
changemyview	turn_535	conv_51	2	aut_1	_none_	0	0.0		1	train
changemyview	turn_536	conv_52	2	aut_1	_none_	0	0.0		1	test
changemyview	turn_537	conv_53	2	aut_1	_none_	0	0.0		1	train
changemyview	turn_538	conv_54	2	aut_1	_none_	0	0.0		1	train
changemyview	turn_539	conv_55	2	aut_1	_none_	0	0.0		1	train
changemyview	turn_540	conv_56	2	aut_1	_none_	0	0.0		1	train
changemyview	turn_541	conv_57	2	aut_1	_none_	0	0.0		1	train
changemyview	turn_542	conv_58	2	aut_1	_none_	0	0.0		1	train
changemyview	turn_543	conv_59	2	aut_1	_none_	0	0.0		1	train
changemyview	turn_544	conv_60	2	aut_1	_none_	0	0.0		1	train
changemyview	turn_545	conv_63	2	aut_1	_none_	0	0.0		1	train
changemyview	turn_546	conv_64	2	aut_1	_none_	0	0.0		1	train
changemyview	turn_547	conv_65	2	aut_1	_none_	0	0.0		1	train
changemyview	turn_548	conv_66	2	aut_1	_none_	0	0.0		1	train
changemyview	turn_549	conv_67	2	aut_1	_none_	0	0.0		1	train
changemyview	turn_550	conv_68	2	aut_1	_none_	0	0.0		1	test
changemyview	turn_551	conv_69	2	aut_1	_none_	0	0.0		1	train
changemyview	turn_552	conv_71	2	aut_1	_none_	0	0.0		1	test
changemyview	turn_553	conv_72	2	aut_1	_none_	0	0.0		1	train
changemyview	turn_554	conv_73	2	aut_1	_none_	0	0.0		1	test
changemyview	turn_555	conv_74	2	aut_1	_none_	0	0.0		1	test
changemyview	turn_556	conv_75	2	aut_1	_none_	0	0.0		1	test
changemyview	turn_557	conv_76	2	aut_1	_none_	0	0.0		1	train
changemyview	turn_558	conv_77	2	aut_1	_none_	0	0.0		1	test
coronavirus	turn_559	conv_78	2	aut_1	_none_	0	0.0		1	train
coronavirus	turn_560	conv_79	2	aut_1	_none_	0	0.0		1	train
coronavirus	turn_561	conv_80	2	aut_0	_none_	0	0.0		1	train
coronavirus	turn_562	conv_81	2	aut_1	_none_	0	0.0		1	test
coronavirus	turn_563	conv_82	2	aut_1	_none_	0	0.0		1	train
coronavirus	turn_564	conv_83	2	aut_1	_none_	0	0.0		1	train
coronavirus	turn_565	conv_84	2	aut_1	_none_	0	0.0		1	train
explainlikeimfive	turn_566	conv_86	2	aut_1	_none_	0	0.0		1	test
explainlikeimfive	turn_567	conv_87	2	aut_1	_none_	0	0.0		1	train
explainlikeimfive	turn_568	conv_88	2	aut_1	_none_	0	0.0		1	train
explainlikeimfive	turn_569	conv_89	2	aut_1	_none_	0	0.0		1	train
explainlikeimfive	turn_570	conv_90	2	aut_1	_none_	0	0.0		1	train
explainlikeimfive	turn_571	conv_91	2	aut_0	_none_	0	0.0		1	test
explainlikeimfive	turn_572	conv_92	2	aut_1	_none_	0	0.0		1	train
explainlikeimfive	turn_573	conv_93	2	aut_1	_none_	0	0.0		1	train
explainlikeimfive	turn_574	conv_94	2	aut_1	_none_	0	0.0		1	train
explainlikeimfive	turn_575	conv_96	2	aut_1	_none_	0	0.0		1	train
explainlikeimfive	turn_576	conv_97	2	aut_1	_none_	0	0.0		1	train
explainlikeimfive	turn_577	conv_98	2	aut_1	_none_	0	0.0		1	train
explainlikeimfive	turn_578	conv_99	2	aut_1	_none_	0	0.0		1	train
explainlikeimfive	turn_579	conv_100	2	aut_1	_none_	0	0.0		1	train
explainlikeimfive	turn_580	conv_101	2	aut_1	_none_	0	0.0		1	test
explainlikeimfive	turn_581	conv_102	2	aut_1	_none_	0	0.0		1	train
explainlikeimfive	turn_582	conv_103	2	aut_1	_none_	0	0.0		1	train
explainlikeimfive	turn_583	conv_104	2	aut_1	_none_	0	0.0		1	train
explainlikeimfive	turn_584	conv_105	2	aut_1	_none_	0	0.0		1	train
explainlikeimfive	turn_585	conv_106	2	aut_1	_none_	0	0.0		1	train
explainlikeimfive	turn_586	conv_107	2	aut_1	_none_	0	0.0		1	train
explainlikeimfive	turn_587	conv_108	2	aut_1	_none_	0	0.0		1	test
food	turn_588	conv_111	2	aut_1	_none_	0	0.0		1	train
food	turn_589	conv_112	2	aut_1	_none_	0	0.0		1	test
food	turn_590	conv_113	2	aut_1	_none_	0	0.0		1	test
food	turn_591	conv_114	2	aut_1	_none_	0	0.0		1	test
food	turn_592	conv_115	2	aut_1	_none_	0	0.0		1	test
food	turn_593	conv_118	2	aut_1	_none_	0	0.0		1	train
food	turn_594	conv_119	2	aut_0	_none_	0	0.0		1	train
food	turn_595	conv_120	2	aut_1	_none_	0	0.0		1	train
food	turn_596	conv_123	2	aut_1	_none_	0	0.0		1	train
food	turn_597	conv_124	2	aut_1	_none_	0	0.0		1	train
food	turn_598	conv_125	2	aut_1	_none_	0	0.0		1	test
funny	turn_599	conv_126	2	aut_1	_none_	0	0.0		1	train
funny	turn_600	conv_128	2	aut_1	_none_	0	0.0		1	train
funny	turn_601	conv_129	2	aut_1	_none_	0	0.0		1	train
funny	turn_602	conv_130	2	aut_1	_none_	0	0.0		1	test
funny	turn_603	conv_131	2	aut_1	_none_	0	0.0		1	train
funny	turn_604	conv_132	2	aut_1	_none_	0	0.0		1	test
funny	turn_605	conv_133	2	aut_1	_none_	0	0.0		1	train
funny	turn_606	conv_134	2	aut_0	_none_	0	0.0		1	train
funny	turn_607	conv_135	2	aut_1	_none_	0	0.0		1	train
funny	turn_608	conv_137	2	aut_0	_none_	0	0.0		1	test
funny	turn_609	conv_139	2	aut_1	_none_	0	0.0		1	train
IAmA	turn_610	conv_146	2	aut_1	_none_	0	0.0		1	train
IAmA	turn_611	conv_151	2	aut_1	_none_	0	0.0		1	test
IAmA	turn_612	conv_152	2	aut_1	_none_	0	0.0		1	train
IAmA	turn_613	conv_159	2	aut_1	_none_	0	0.0		1	train
jokes	turn_614	conv_160	2	aut_1	_none_	0	0.0		1	test
jokes	turn_615	conv_161	2	aut_1	_none_	0	0.0		1	train
jokes	turn_616	conv_162	2	aut_1	_none_	0	0.0		1	train
jokes	turn_617	conv_163	2	aut_1	_none_	0	0.0		1	train
jokes	turn_618	conv_164	2	aut_1	_none_	0	0.0		1	train
jokes	turn_619	conv_167	2	aut_1	_none_	0	0.0		1	test
jokes	turn_620	conv_170	2	aut_1	_none_	0	0.0		1	test
jokes	turn_621	conv_171	2	aut_1	_none_	0	0.0		1	train
jokes	turn_622	conv_172	2	aut_1	_none_	0	0.0		1	train
jokes	turn_623	conv_173	2	aut_1	_none_	0	0.0		1	train
LifeProTips	turn_624	conv_259	2	aut_1	_none_	0	0.0		1	train
LifeProTips	turn_625	conv_260	2	aut_1	_none_	0	0.0		1	test
LifeProTips	turn_626	conv_262	2	aut_1	_none_	0	0.0		1	train
LifeProTips	turn_627	conv_264	2	aut_1	_none_	0	0.0		1	test
LifeProTips	turn_628	conv_265	2	aut_1	_none_	0	0.0		1	train
LifeProTips	turn_629	conv_266	2	aut_1	_none_	0	0.0		1	train
LifeProTips	turn_630	conv_267	2	aut_1	_none_	0	0.0		1	train
LifeProTips	turn_631	conv_269	2	aut_1	_none_	0	0.0		1	test
LifeProTips	turn_632	conv_270	2	aut_1	_none_	0	0.0		1	train
LifeProTips	turn_633	conv_271	2	aut_1	_none_	0	0.0		1	test
LifeProTips	turn_634	conv_273	2	aut_1	_none_	0	0.0		1	train
LifeProTips	turn_635	conv_274	2	aut_1	_none_	0	0.0		1	train
LifeProTips	turn_636	conv_275	2	aut_1	_none_	0	0.0		1	train
LifeProTips	turn_637	conv_276	2	aut_1	_none_	0	0.0		1	train
movies	turn_638	conv_294	2	aut_1	_none_	0	0.0		1	train
movies	turn_639	conv_295	2	aut_1	_none_	0	0.0		1	train
movies	turn_640	conv_297	2	aut_1	_none_	0	0.0		1	train
movies	turn_641	conv_298	2	aut_1	_none_	0	0.0		1	train
movies	turn_642	conv_299	2	aut_1	_none_	0	0.0		1	train
movies	turn_643	conv_300	2	aut_1	_none_	0	0.0		1	test
movies	turn_644	conv_301	2	aut_1	_none_	0	0.0		1	train
movies	turn_645	conv_302	2	aut_1	_none_	0	0.0		1	train
music	turn_646	conv_303	2	aut_1	_none_	0	0.0		1	train
music	turn_647	conv_304	2	aut_1	_none_	0	0.0		1	test
music	turn_648	conv_305	2	aut_1	_none_	0	0.0		1	train
music	turn_649	conv_307	2	aut_1	_none_	0	0.0		1	test
music	turn_650	conv_308	2	aut_1	_none_	0	0.0		1	train
pics	turn_651	conv_309	2	aut_1	_none_	0	0.0		1	train
pics	turn_652	conv_311	2	aut_1	_none_	0	0.0		1	train
pics	turn_653	conv_312	2	aut_1	_none_	0	0.0		1	test
pics	turn_654	conv_313	2	aut_1	_none_	0	0.0		1	train
pics	turn_655	conv_314	2	aut_1	_none_	0	0.0		1	test
pics	turn_656	conv_315	2	aut_1	_none_	0	0.0		1	train
pics	turn_657	conv_317	2	aut_1	_none_	0	0.0		1	test
politics	turn_658	conv_319	2	aut_1	_none_	0	0.0		1	train
politics	turn_659	conv_320	2	aut_1	_none_	0	0.0		1	test
politics	turn_660	conv_321	2	aut_1	_none_	0	0.0		1	train
politics	turn_661	conv_322	2	aut_1	_none_	0	0.0		1	train
politics	turn_662	conv_323	2	aut_1	_none_	0	0.0		1	test
politics	turn_663	conv_324	2	aut_1	_none_	0	0.0		1	test
politics	turn_664	conv_325	2	aut_1	_none_	0	0.0		1	train
politics	turn_665	conv_326	2	aut_1	_none_	0	0.0		1	train
politics	turn_666	conv_327	2	aut_1	_none_	0	0.0		1	test
politics	turn_667	conv_328	2	aut_1	_none_	0	0.0		1	test
politics	turn_668	conv_329	2	aut_1	_none_	0	0.0		1	train
politics	turn_669	conv_330	2	aut_1	_none_	0	0.0		1	train
politics	turn_670	conv_331	2	aut_1	_none_	0	0.0		1	train
politics	turn_671	conv_332	2	aut_1	_none_	0	0.0		1	train
politics	turn_672	conv_333	2	aut_1	_none_	0	0.0		1	train
politics	turn_673	conv_334	2	aut_1	_none_	0	0.0		1	train
politics	turn_674	conv_335	2	aut_1	_none_	0	0.0		1	train
politics	turn_675	conv_337	2	aut_1	_none_	0	0.0		1	train
politics	turn_676	conv_338	2	aut_1	_none_	0	0.0		1	train
politics	turn_677	conv_339	2	aut_1	_none_	0	0.0		1	train
politics	turn_678	conv_341	2	aut_1	_none_	0	0.0		1	train
politics	turn_679	conv_342	2	aut_1	_none_	0	0.0		1	train
politics	turn_680	conv_343	2	aut_1	_none_	0	0.0		1	train
politics	turn_681	conv_344	2	aut_1	_none_	0	0.0		1	test
politics	turn_682	conv_346	2	aut_1	_none_	0	0.0		1	train
politics	turn_683	conv_348	2	aut_1	_none_	0	0.0		1	test
politics	turn_684	conv_349	2	aut_1	_none_	0	0.0		1	train
politics	turn_685	conv_350	2	aut_1	_none_	0	0.0		1	train
politics	turn_686	conv_351	2	aut_1	_none_	0	0.0		1	train
politics	turn_687	conv_352	2	aut_1	_none_	0	0.0		1	test
politics	turn_688	conv_353	2	aut_1	_none_	0	0.0		1	train
politics	turn_689	conv_354	2	aut_1	_none_	0	0.0		1	train
psychology	turn_690	conv_355	2	aut_1	_none_	0	0.0		1	train
psychology	turn_691	conv_356	2	aut_1	_none_	0	0.0		1	train
psychology	turn_692	conv_357	2	aut_1	_none_	0	0.0		1	train
psychology	turn_693	conv_358	2	aut_1	_none_	0	0.0		1	train
psychology	turn_694	conv_359	2	aut_1	_none_	0	0.0		1	train
psychology	turn_695	conv_360	2	aut_1	_none_	0	0.0		1	train
psychology	turn_696	conv_361	2	aut_1	_none_	0	0.0		1	train
psychology	turn_697	conv_362	2	aut_1	_none_	0	0.0		1	test
psychology	turn_698	conv_363	2	aut_1	_none_	0	0.0		1	test
psychology	turn_699	conv_364	2	aut_1	_none_	0	0.0		1	test
psychology	turn_700	conv_365	2	aut_1	_none_	0	0.0		1	test
psychology	turn_701	conv_367	2	aut_1	_none_	0	0.0		1	train
psychology	turn_702	conv_368	2	aut_1	_none_	0	0.0		1	train
psychology	turn_703	conv_369	2	aut_1	_none_	0	0.0		1	test
publicfreakout	turn_704	conv_370	2	aut_1	_none_	0	0.0		1	train
publicfreakout	turn_705	conv_371	2	aut_1	_none_	0	0.0		1	test
publicfreakout	turn_706	conv_372	2	aut_1	_none_	0	0.0		1	test
publicfreakout	turn_707	conv_373	2	aut_1	_none_	0	0.0		1	train
publicfreakout	turn_708	conv_374	2	aut_1	_none_	0	0.0		1	train
publicfreakout	turn_709	conv_375	2	aut_1	_none_	0	0.0		1	train
publicfreakout	turn_710	conv_376	2	aut_1	_none_	0	0.0		1	train
publicfreakout	turn_711	conv_377	2	aut_1	_none_	0	0.0		1	train
publicfreakout	turn_712	conv_378	2	aut_1	_none_	0	0.0		1	train
publicfreakout	turn_713	conv_379	2	aut_1	_none_	0	0.0		1	train
publicfreakout	turn_714	conv_380	2	aut_1	_none_	0	0.0		1	train
publicfreakout	turn_715	conv_381	2	aut_1	_none_	0	0.0		1	test
publicfreakout	turn_716	conv_382	2	aut_1	_none_	0	0.0		1	test
publicfreakout	turn_717	conv_383	2	aut_1	_none_	0	0.0		1	train
science	turn_718	conv_385	2	aut_1	_none_	0	0.0		1	train
science	turn_719	conv_386	2	aut_1	_none_	0	0.0		1	train
science	turn_720	conv_387	2	aut_1	_none_	0	0.0		1	test
science	turn_721	conv_388	2	aut_1	_none_	0	0.0		1	train
science	turn_722	conv_390	2	aut_1	_none_	0	0.0		1	test
science	turn_723	conv_391	2	aut_1	_none_	0	0.0		1	train
science	turn_724	conv_392	2	aut_1	_none_	0	0.0		1	train
science	turn_725	conv_393	2	aut_1	_none_	0	0.0		1	train
science	turn_726	conv_394	2	aut_1	_none_	0	0.0		1	test
science	turn_727	conv_396	2	aut_1	_none_	0	0.0		1	train
showerthoughts	turn_728	conv_398	2	aut_1	_none_	0	0.0		1	test
showerthoughts	turn_729	conv_399	2	aut_1	_none_	0	0.0		1	test
showerthoughts	turn_730	conv_400	2	aut_1	_none_	0	0.0		1	train
showerthoughts	turn_731	conv_401	2	aut_1	_none_	0	0.0		1	test
showerthoughts	turn_732	conv_403	2	aut_1	_none_	0	0.0		1	train
showerthoughts	turn_733	conv_404	2	aut_1	_none_	0	0.0		1	train
showerthoughts	turn_734	conv_405	2	aut_1	_none_	0	0.0		1	test
IAmA	turn_735	conv_490	2	aut_1		0	0.0		2	test
IAmA	turn_736	conv_490	2	aut_1		0	0.0		2	train
IAmA	turn_737	conv_490	2	aut_1		0	0.0		2	test
IAmA	turn_738	conv_490	2	aut_1		0	0.0		2	train
IAmA	turn_739	conv_490	2	aut_1		0	0.0		2	test
psychology	turn_740	conv_491	2	aut_1		0			2	train
psychology	turn_741	conv_491	2	aut_0		0			2	train
psychology	turn_742	conv_492	2	aut_1		0			2	train
psychology	turn_743	conv_492	2	aut_1		0			2	test
psychology	turn_744	conv_492	2	aut_1		0			2	train
psychology	turn_745	conv_492	2	aut_1		0			2	test
psychology	turn_746	conv_493	2	aut_1		0			2	test
psychology	turn_747	conv_493	2	aut_1		0			2	train
psychology	turn_748	conv_493	2	aut_1		0			2	test
psychology	turn_749	conv_493	2	aut_0		0			2	test
psychology	turn_750	conv_494	2	aut_1		0			2	train
psychology	turn_751	conv_494	2	aut_1		0			2	test
brexit	turn_752	conv_495	2	aut_1		0			2	train
brexit	turn_753	conv_495	2	aut_1		0			2	test
brexit	turn_754	conv_495	2	aut_1		0			2	train
brexit	turn_755	conv_495	2	aut_1		0			2	train
brexit	turn_756	conv_495	2	aut_0		0			2	train
brexit	turn_757	conv_495	2	aut_1		0			2	train
brexit	turn_758	conv_496	2	aut_1		0			2	train
brexit	turn_759	conv_496	2	aut_1		0			2	test
brexit	turn_760	conv_497	2	aut_1		0			2	train
brexit	turn_761	conv_497	2	aut_1		0			2	test
brexit	turn_762	conv_497	2	aut_1		0			2	train
brexit	turn_763	conv_497	2	aut_1		0			2	test
brexit	turn_764	conv_497	2	aut_1		0			2	train
brexit	turn_765	conv_498	2	aut_1		0			2	test
brexit	turn_766	conv_499	2	aut_1		0			2	train
brexit	turn_767	conv_499	2	aut_1		0			2	train
brexit	turn_768	conv_499	2	aut_1		0			2	train
brexit	turn_769	conv_499	2	aut_1		0			2	train
brexit	turn_770	conv_499	2	aut_1		0			2	train
brexit	turn_771	conv_499	2	aut_1		0			2	train
brexit	turn_772	conv_499	2	aut_1		0			2	test
brexit	turn_773	conv_499	2	aut_1		0			2	train
brexit	turn_774	conv_499	2	aut_1		0			2	train
brexit	turn_775	conv_499	2	aut_1		0			2	train
brexit	turn_776	conv_499	2	aut_1		0			2	train
science	turn_777	conv_500	2	aut_1		0			2	test
science	turn_778	conv_500	2	aut_1		0			2	train
science	turn_779	conv_500	2	aut_1		0			2	train
explainlikeimfive	turn_780	conv_501	2	aut_1		0			2	train
wallstreetbets	turn_781	conv_502	2	aut_1		0			2	train
wallstreetbets	turn_782	conv_502	2	aut_1		0			2	train
wallstreetbets	turn_783	conv_502	2	aut_1		0			2	train
wallstreetbets	turn_784	conv_502	2	aut_1		0			2	train
wallstreetbets	turn_785	conv_502	2	aut_1		0			2	train
wallstreetbets	turn_786	conv_502	2	aut_1		0			2	train
wallstreetbets	turn_787	conv_502	2	aut_1		0			2	train
wallstreetbets	turn_788	conv_502	2	aut_1		0			2	train
wallstreetbets	turn_789	conv_502	2	aut_1		0			2	test
wallstreetbets	turn_790	conv_502	2	aut_1		0			2	train
wallstreetbets	turn_791	conv_502	2	aut_1		0			2	test
wallstreetbets	turn_792	conv_502	2	aut_1		0			2	test
wallstreetbets	turn_793	conv_502	2	aut_1		0			2	test
wallstreetbets	turn_794	conv_502	2	aut_1		0			2	train
wallstreetbets	turn_795	conv_502	2	aut_1		0			2	train
wallstreetbets	turn_796	conv_502	2	aut_1		0			2	test
wallstreetbets	turn_797	conv_502	2	aut_1		0			2	train
wallstreetbets	turn_798	conv_502	2	aut_1		0			2	train
wallstreetbets	turn_799	conv_502	2	aut_1		0			2	train
wallstreetbets	turn_800	conv_502	2	aut_1		0			2	train
wallstreetbets	turn_801	conv_502	2	aut_1		0			2	train
wallstreetbets	turn_802	conv_502	2	aut_1		0			2	train
wallstreetbets	turn_803	conv_502	2	aut_1		0			2	train
wallstreetbets	turn_804	conv_502	2	aut_1		0			2	train
wallstreetbets	turn_805	conv_502	2	aut_1		0			2	train
wallstreetbets	turn_806	conv_502	2	aut_1		0			2	train
wallstreetbets	turn_807	conv_502	2	aut_1		0			2	test
wallstreetbets	turn_808	conv_502	2	aut_1		0			2	test
wallstreetbets	turn_809	conv_502	2	aut_1		0			2	train
wallstreetbets	turn_810	conv_502	2	aut_1		0			2	train
wallstreetbets	turn_811	conv_502	2	aut_1		0			2	test
wallstreetbets	turn_812	conv_502	2	aut_1		0			2	test
wallstreetbets	turn_813	conv_502	2	aut_1		0			2	train
wallstreetbets	turn_814	conv_502	2	aut_1		0			2	train
wallstreetbets	turn_815	conv_502	2	aut_1		0			2	train
wallstreetbets	turn_816	conv_502	2	aut_1		0			2	train
wallstreetbets	turn_817	conv_502	2	aut_1		0			2	test
wallstreetbets	turn_818	conv_502	2	aut_1		0			2	test
brexit	turn_819	conv_503	2	aut_1		0			2	test
brexit	turn_820	conv_503	2	aut_1		0			2	train
brexit	turn_821	conv_503	2	aut_1		0			2	train
wallstreetbets	turn_822	conv_504	2	aut_1		0			2	test
wallstreetbets	turn_823	conv_504	2	aut_1		0			2	test
wallstreetbets	turn_824	conv_504	2	aut_1		0			2	train
wallstreetbets	turn_825	conv_504	2	aut_1		0			2	train
wallstreetbets	turn_826	conv_504	2	aut_1		0			2	test
wallstreetbets	turn_827	conv_504	2	aut_1		0			2	train
wallstreetbets	turn_828	conv_504	2	aut_1		0			2	train
wallstreetbets	turn_829	conv_504	2	aut_1		0			2	train
wallstreetbets	turn_830	conv_504	2	aut_1		0			2	train
wallstreetbets	turn_831	conv_504	2	aut_1		0			2	train
wallstreetbets	turn_832	conv_504	2	aut_1		0			2	test
wallstreetbets	turn_833	conv_504	2	aut_1		0			2	test
wallstreetbets	turn_834	conv_504	2	aut_1		0			2	train
wallstreetbets	turn_835	conv_504	2	aut_1		0			2	train
wallstreetbets	turn_836	conv_504	2	aut_1		0			2	train
wallstreetbets	turn_837	conv_504	2	aut_1		0			2	train
wallstreetbets	turn_838	conv_504	2	aut_1		0			2	test
wallstreetbets	turn_839	conv_504	2	aut_1		0			2	train
wallstreetbets	turn_840	conv_504	2	aut_0		0			2	train
wallstreetbets	turn_841	conv_504	2	aut_1		0			2	train
wallstreetbets	turn_842	conv_504	2	aut_1		0			2	train
wallstreetbets	turn_843	conv_504	2	aut_1		0			2	train
wallstreetbets	turn_844	conv_504	2	aut_1		0			2	train
wallstreetbets	turn_845	conv_504	2	aut_1		0			2	train
wallstreetbets	turn_846	conv_504	2	aut_1		0			2	test
wallstreetbets	turn_847	conv_504	2	aut_1		0			2	train
wallstreetbets	turn_848	conv_504	2	aut_1		0			2	train
wallstreetbets	turn_849	conv_504	2	aut_1		0			2	test
wallstreetbets	turn_850	conv_504	2	aut_1		0			2	train
wallstreetbets	turn_851	conv_504	2	aut_1		0			2	train
wallstreetbets	turn_852	conv_504	2	aut_1		0			2	train
wallstreetbets	turn_853	conv_504	2	aut_1		0			2	train
wallstreetbets	turn_854	conv_504	2	aut_1		0			2	train
wallstreetbets	turn_855	conv_505	2	aut_1		0			2	train
wallstreetbets	turn_856	conv_505	2	aut_1		0			2	test
wallstreetbets	turn_857	conv_505	2	aut_1		0			2	test
wallstreetbets	turn_858	conv_505	2	aut_1		0			2	test
wallstreetbets	turn_859	conv_505	2	aut_1		0			2	train
wallstreetbets	turn_860	conv_505	2	aut_1		0			2	train
wallstreetbets	turn_861	conv_505	2	aut_1		0			2	train
wallstreetbets	turn_862	conv_505	2	aut_1		0			2	train
wallstreetbets	turn_863	conv_505	2	aut_1		0			2	train
wallstreetbets	turn_864	conv_506	2	aut_1		0			2	train
wallstreetbets	turn_865	conv_506	2	aut_1		0			2	train
wallstreetbets	turn_866	conv_506	2	aut_1		0			2	train
wallstreetbets	turn_867	conv_506	2	aut_1		0			2	test
science	turn_868	conv_507	2	aut_1		0			2	test
science	turn_869	conv_507	2	aut_1		0			2	train
science	turn_870	conv_507	2	aut_1		0			2	train
science	turn_871	conv_507	2	aut_1		0			2	test
science	turn_872	conv_507	2	aut_1		0			2	train
science	turn_873	conv_508	2	aut_1		0			2	test
todayilearned	turn_874	conv_509	2	aut_1		0			2	train
todayilearned	turn_875	conv_509	2	aut_1		0			2	train
todayilearned	turn_876	conv_509	2	aut_1		0			2	train
todayilearned	turn_877	conv_509	2	aut_1		0			2	test
todayilearned	turn_878	conv_509	2	aut_0		0			2	train
todayilearned	turn_879	conv_509	2	aut_1		0			2	test
todayilearned	turn_880	conv_509	2	aut_1		0			2	train
todayilearned	turn_881	conv_509	2	aut_1		0			2	test
todayilearned	turn_882	conv_509	2	aut_1		0			2	train
todayilearned	turn_883	conv_509	2	aut_1		0			2	test
todayilearned	turn_884	conv_509	2	aut_1		0			2	train
askreddit	turn_885	conv_510	2	aut_1		0			2	train
askreddit	turn_886	conv_510	2	aut_1		0			2	test
askreddit	turn_887	conv_510	2	aut_1		0			2	test
askreddit	turn_888	conv_510	2	aut_1		0			2	test
askreddit	turn_889	conv_510	2	aut_1		0			2	test
askreddit	turn_890	conv_510	2	aut_1		0			2	train
askreddit	turn_891	conv_510	2	aut_1		0			2	test
askreddit	turn_892	conv_510	2	aut_1		0			2	train
askreddit	turn_893	conv_510	2	aut_1		0			2	train
askreddit	turn_894	conv_511	2	aut_1		0			2	train
askreddit	turn_895	conv_511	2	aut_1		0			2	train
askreddit	turn_896	conv_511	2	aut_1		0			2	test
askreddit	turn_897	conv_511	2	aut_1		0			2	test
askreddit	turn_898	conv_511	2	aut_1		0			2	test
askreddit	turn_899	conv_511	2	aut_1		0			2	train
askreddit	turn_900	conv_511	2	aut_1		0			2	train
askreddit	turn_901	conv_511	2	aut_1		0			2	train
askreddit	turn_902	conv_511	2	aut_1		0			2	train
askreddit	turn_903	conv_511	2	aut_1		0			2	test
askreddit	turn_904	conv_511	2	aut_1		0			2	train
askreddit	turn_905	conv_511	2	aut_1		0			2	test
askreddit	turn_906	conv_511	2	aut_1		0			2	train
askreddit	turn_907	conv_511	2	aut_1		0			2	test
askreddit	turn_908	conv_511	2	aut_1		0			2	test
askreddit	turn_909	conv_511	2	aut_1		0			2	train
askreddit	turn_910	conv_511	2	aut_1		0			2	train
askreddit	turn_911	conv_511	2	aut_1		0			2	train
askreddit	turn_912	conv_511	2	aut_1		0			2	test
askreddit	turn_913	conv_511	2	aut_1		0			2	train
askreddit	turn_914	conv_511	2	aut_1		0			2	train
askreddit	turn_915	conv_511	2	aut_1		0			2	test
askreddit	turn_916	conv_511	2	aut_1		0			2	train
askreddit	turn_917	conv_511	2	aut_1		0			2	train
askreddit	turn_918	conv_511	2	aut_1		0			2	train
askreddit	turn_919	conv_511	2	aut_1		0			2	train
askreddit	turn_920	conv_511	2	aut_1		0			2	train
askreddit	turn_921	conv_511	2	aut_1		0			2	train
askreddit	turn_922	conv_511	2	aut_1		0			2	test
askreddit	turn_923	conv_511	2	aut_1		0			2	test
askreddit	turn_924	conv_511	2	aut_1		0			2	train
askreddit	turn_925	conv_511	2	aut_1		0			2	train
askreddit	turn_926	conv_511	2	aut_1		0			2	test
askreddit	turn_927	conv_511	2	aut_1		0			2	train
askreddit	turn_928	conv_511	2	aut_1		0			2	test
askreddit	turn_929	conv_511	2	aut_1		0			2	train
askreddit	turn_930	conv_511	2	aut_1		0			2	train
askreddit	turn_931	conv_511	2	aut_1		0			2	train
askreddit	turn_932	conv_511	2	aut_1		0			2	train
askreddit	turn_933	conv_511	2	aut_1		0			2	train
askreddit	turn_934	conv_511	2	aut_1		0			2	train
askreddit	turn_935	conv_511	2	aut_1		0			2	train
askreddit	turn_936	conv_511	2	aut_1		0			2	test
askreddit	turn_937	conv_511	2	aut_1		0			2	test
askreddit	turn_938	conv_511	2	aut_1		0			2	train
askreddit	turn_939	conv_511	2	aut_1		0			2	test
askreddit	turn_940	conv_511	2	aut_1		0			2	test
askreddit	turn_941	conv_511	2	aut_1		0			2	train
askreddit	turn_942	conv_511	2	aut_1		0			2	test
askreddit	turn_943	conv_511	2	aut_1		0			2	test
askreddit	turn_944	conv_511	2	aut_1		0			2	train
askreddit	turn_945	conv_511	2	aut_1		0			2	train
askreddit	turn_946	conv_511	2	aut_1		0			2	test
askreddit	turn_947	conv_511	2	aut_1		0			2	train
askreddit	turn_948	conv_511	2	aut_1		0			2	train
askreddit	turn_949	conv_511	2	aut_1		0			2	train
askreddit	turn_950	conv_511	2	aut_1		0			2	train
askreddit	turn_951	conv_511	2	aut_1		0			2	train
askreddit	turn_952	conv_511	2	aut_1		0			2	train
askreddit	turn_953	conv_511	2	aut_1		0			2	test
askreddit	turn_954	conv_511	2	aut_1		0			2	test
askreddit	turn_955	conv_511	2	aut_1		0			2	train
askreddit	turn_956	conv_511	2	aut_1		0			2	test
askreddit	turn_957	conv_511	2	aut_1		0			2	train
askreddit	turn_958	conv_511	2	aut_1		0			2	train
askreddit	turn_959	conv_511	2	aut_1		0			2	train
askreddit	turn_960	conv_511	2	aut_1		0			2	test
askreddit	turn_961	conv_511	2	aut_1		0			2	train
askreddit	turn_962	conv_511	2	aut_1		0			2	train
askreddit	turn_963	conv_511	2	aut_1		0			2	train
askreddit	turn_964	conv_511	2	aut_1		0			2	train
askreddit	turn_965	conv_511	2	aut_1		0			2	train
askreddit	turn_966	conv_511	2	aut_1		0			2	train
askreddit	turn_967	conv_511	2	aut_1		0			2	train
askreddit	turn_968	conv_511	2	aut_1		0			2	test
askreddit	turn_969	conv_511	2	aut_1		0			2	train
askreddit	turn_970	conv_511	2	aut_1		0			2	train
askreddit	turn_971	conv_511	2	aut_1		0			2	test
askreddit	turn_972	conv_512	2	aut_1		0			2	train
askreddit	turn_973	conv_512	2	aut_1		0			2	train
askreddit	turn_974	conv_512	2	aut_1		0			2	train
askreddit	turn_975	conv_512	2	aut_1		0			2	train
askreddit	turn_976	conv_512	2	aut_1		0			2	test
askreddit	turn_977	conv_512	2	aut_1		0			2	train
askreddit	turn_978	conv_512	2	aut_1		0			2	train
askreddit	turn_979	conv_512	2	aut_1		0			2	test
funny	turn_980	conv_513	2	aut_1		0			2	train
funny	turn_981	conv_513	2	aut_1		0			2	test
funny	turn_982	conv_513	2	aut_1		0			2	train
funny	turn_983	conv_513	2	aut_1		0			2	train
funny	turn_984	conv_513	2	aut_1		0			2	train
funny	turn_985	conv_513	2	aut_1		0			2	test
funny	turn_986	conv_513	2	aut_1		0			2	train
funny	turn_987	conv_513	2	aut_1		0			2	train
funny	turn_988	conv_514	2	aut_0		0			2	train
funny	turn_989	conv_515	2	aut_1		0			2	train
funny	turn_990	conv_515	2	aut_1		0			2	train
funny	turn_991	conv_515	2	aut_1		0			2	train
funny	turn_992	conv_516	2	aut_1		0			2	train
aww	turn_993	conv_517	2	aut_1		0			2	train
aww	turn_994	conv_517	2	aut_1		0			2	train
aww	turn_995	conv_517	2	aut_1		0			2	train
aww	turn_996	conv_517	2	aut_1		0			2	train
aww	turn_997	conv_517	2	aut_1		0			2	train
aww	turn_998	conv_517	2	aut_1		0			2	test
aww	turn_999	conv_517	2	aut_1		0			2	train
aww	turn_1000	conv_517	2	aut_1		0			2	train
aww	turn_1001	conv_517	2	aut_1		0			2	train
aww	turn_1002	conv_517	2	aut_1		0			2	test
aww	turn_1003	conv_517	2	aut_1		0			2	test
aww	turn_1004	conv_517	2	aut_1		0			2	test
aww	turn_1005	conv_517	2	aut_1		0			2	train
aww	turn_1006	conv_517	2	aut_1		0			2	train
aww	turn_1007	conv_517	2	aut_1		0			2	train
aww	turn_1008	conv_517	2	aut_1		0			2	train
aww	turn_1009	conv_517	2	aut_1		0			2	train
aww	turn_1010	conv_517	2	aut_1		0			2	train
aww	turn_1011	conv_517	2	aut_1		0			2	test
aww	turn_1012	conv_517	2	aut_1		0			2	train
aww	turn_1013	conv_517	2	aut_1		0			2	train
aww	turn_1014	conv_517	2	aut_1		0			2	train
aww	turn_1015	conv_517	2	aut_1		0			2	train
aww	turn_1016	conv_517	2	aut_1		0			2	train
aww	turn_1017	conv_517	2	aut_1		0			2	train
aww	turn_1018	conv_517	2	aut_1		0			2	train
aww	turn_1019	conv_517	2	aut_1		0			2	train
aww	turn_1020	conv_517	2	aut_1		0			2	train
aww	turn_1021	conv_517	2	aut_1		0			2	test
aww	turn_1022	conv_517	2	aut_1		0			2	test
aww	turn_1023	conv_517	2	aut_1		0			2	train
aww	turn_1024	conv_517	2	aut_1		0			2	train
aww	turn_1025	conv_517	2	aut_1		0			2	train
aww	turn_1026	conv_517	2	aut_1		0			2	train
aww	turn_1027	conv_517	2	aut_1		0			2	train
aww	turn_1028	conv_517	2	aut_1		0			2	train
aww	turn_1029	conv_517	2	aut_1		0			2	train
aww	turn_1030	conv_517	2	aut_1		0			2	test
aww	turn_1031	conv_517	2	aut_1		0			2	train
aww	turn_1032	conv_517	2	aut_1		0			2	test
aww	turn_1033	conv_517	2	aut_1		0			2	train
aww	turn_1034	conv_517	2	aut_1		0			2	train
aww	turn_1035	conv_517	2	aut_1		0			2	test
aww	turn_1036	conv_517	2	aut_1		0			2	train
aww	turn_1037	conv_517	2	aut_1		0			2	test
aww	turn_1038	conv_517	2	aut_1		0			2	train
aww	turn_1039	conv_517	2	aut_1		0			2	train
aww	turn_1040	conv_517	2	aut_1		0			2	test
aww	turn_1041	conv_517	2	aut_1		0			2	train
aww	turn_1042	conv_517	2	aut_1		0			2	test
aww	turn_1043	conv_517	2	aut_1		0			2	train
aww	turn_1044	conv_517	2	aut_1		0			2	test
aww	turn_1045	conv_517	2	aut_1		0			2	train
aww	turn_1046	conv_517	2	aut_1		0			2	train
aww	turn_1047	conv_517	2	aut_1		0			2	train
aww	turn_1048	conv_517	2	aut_1		0			2	train
aww	turn_1049	conv_517	2	aut_1		0			2	train
aww	turn_1050	conv_517	2	aut_1		0			2	train
aww	turn_1051	conv_517	2	aut_1		0			2	train
aww	turn_1052	conv_517	2	aut_1		0			2	train
aww	turn_1053	conv_517	2	aut_1		0			2	test
aww	turn_1054	conv_517	2	aut_1		0			2	train
aww	turn_1055	conv_517	2	aut_1		0			2	train
aww	turn_1056	conv_517	2	aut_1		0			2	train
aww	turn_1057	conv_517	2	aut_1		0			2	test
aww	turn_1058	conv_517	2	aut_1		0			2	test
aww	turn_1059	conv_517	2	aut_1		0			2	test
aww	turn_1060	conv_517	2	aut_1		0			2	test
aww	turn_1061	conv_517	2	aut_1		0			2	test
aww	turn_1062	conv_517	2	aut_1		0			2	train
aww	turn_1063	conv_517	2	aut_1		0			2	train
aww	turn_1064	conv_517	2	aut_1		0			2	train
aww	turn_1065	conv_517	2	aut_1		0			2	train
aww	turn_1066	conv_517	2	aut_1		0			2	train
aww	turn_1067	conv_517	2	aut_1		0			2	test
aww	turn_1068	conv_517	2	aut_1		0			2	train
aww	turn_1069	conv_517	2	aut_1		0			2	train
aww	turn_1070	conv_517	2	aut_1		0			2	test
aww	turn_1071	conv_517	2	aut_1		0			2	train
aww	turn_1072	conv_517	2	aut_1		0			2	train
aww	turn_1073	conv_517	2	aut_1		0			2	train
aww	turn_1074	conv_517	2	aut_1		0			2	train
aww	turn_1075	conv_517	2	aut_1		0			2	train
aww	turn_1076	conv_517	2	aut_1		0			2	test
aww	turn_1077	conv_517	2	aut_1		0			2	train
aww	turn_1078	conv_517	2	aut_1		0			2	test
aww	turn_1079	conv_517	2	aut_1		0			2	test
aww	turn_1080	conv_517	2	aut_1		0			2	test
aww	turn_1081	conv_517	2	aut_1		0			2	test
aww	turn_1082	conv_517	2	aut_1		0			2	train
aww	turn_1083	conv_517	2	aut_1		0			2	train
aww	turn_1084	conv_517	2	aut_1		0			2	train
aww	turn_1085	conv_517	2	aut_1		0			2	train
aww	turn_1086	conv_517	2	aut_1		0			2	train
aww	turn_1087	conv_517	2	aut_1		0			2	test
aww	turn_1088	conv_517	2	aut_1		0			2	train
aww	turn_1089	conv_517	2	aut_1		0			2	test
aww	turn_1090	conv_517	2	aut_1		0			2	test
aww	turn_1091	conv_517	2	aut_1		0			2	train
aww	turn_1092	conv_517	2	aut_1		0			2	train
aww	turn_1093	conv_517	2	aut_1		0			2	train
aww	turn_1094	conv_517	2	aut_1		0			2	train
aww	turn_1095	conv_517	2	aut_1		0			2	train
aww	turn_1096	conv_517	2	aut_1		0			2	test
aww	turn_1097	conv_517	2	aut_1		0			2	train
science	turn_1098	conv_518	2	aut_0		0			2	test
science	turn_1099	conv_518	2	aut_1		0			2	train
aww	turn_1100	conv_519	2	aut_1		0			2	train
aww	turn_1101	conv_519	2	aut_1		0			2	train
aww	turn_1102	conv_519	2	aut_1		0			2	train
aww	turn_1103	conv_519	2	aut_1		0			2	test
aww	turn_1104	conv_519	2	aut_1		0			2	train
aww	turn_1105	conv_519	2	aut_1		0			2	test
aww	turn_1106	conv_519	2	aut_1		0			2	train
aww	turn_1107	conv_519	2	aut_1		0			2	test
aww	turn_1108	conv_519	2	aut_1		0			2	test
aww	turn_1109	conv_519	2	aut_1		0			2	train
aww	turn_1110	conv_519	2	aut_1		0			2	test
aww	turn_1111	conv_519	2	aut_0		0			2	train
aww	turn_1112	conv_519	2	aut_1		0			2	test
aww	turn_1113	conv_519	2	aut_1		0			2	train
aww	turn_1114	conv_519	2	aut_1		0			2	test
aww	turn_1115	conv_519	2	aut_1		0			2	train
aww	turn_1116	conv_519	2	aut_1		0			2	train
aww	turn_1117	conv_519	2	aut_1		0			2	test
aww	turn_1118	conv_519	2	aut_1		0			2	train
aww	turn_1119	conv_519	2	aut_1		0			2	train
aww	turn_1120	conv_519	2	aut_1		0			2	train
aww	turn_1121	conv_520	2	aut_1		0			2	train
aww	turn_1122	conv_520	2	aut_1		0			2	train
aww	turn_1123	conv_520	2	aut_1		0			2	train
aww	turn_1124	conv_520	2	aut_1		0			2	train
aww	turn_1125	conv_520	2	aut_1		0			2	train
aww	turn_1126	conv_520	2	aut_1		0			2	test
aww	turn_1127	conv_520	2	aut_1		0			2	train
science	turn_1128	conv_521	2	aut_1		0			2	test
aww	turn_1129	conv_522	2	aut_1		0			2	train
aww	turn_1130	conv_523	2	aut_1		0			2	train
aww	turn_1131	conv_524	2	aut_1		0			2	test
aww	turn_1132	conv_524	2	aut_1		0			2	test
aww	turn_1133	conv_524	2	aut_1		0			2	train
aww	turn_1134	conv_524	2	aut_1		0			2	train
aww	turn_1135	conv_524	2	aut_1		0			2	test
aww	turn_1136	conv_524	2	aut_1		0			2	train
aww	turn_1137	conv_525	2	aut_1		0			2	train
aww	turn_1138	conv_526	2	aut_1		0			2	train
aww	turn_1139	conv_526	2	aut_1		0			2	train
aww	turn_1140	conv_526	2	aut_1		0			2	train
aww	turn_1141	conv_526	2	aut_1		0			2	train
aww	turn_1142	conv_526	2	aut_1		0			2	train
aww	turn_1143	conv_526	2	aut_1		0			2	test
aww	turn_1144	conv_526	2	aut_1		0			2	train
publicfreakout	turn_1145	conv_527	2	aut_1		0			2	train
publicfreakout	turn_1146	conv_527	2	aut_1		0			2	train
publicfreakout	turn_1147	conv_527	2	aut_1		0			2	train
publicfreakout	turn_1148	conv_527	2	aut_1		0			2	train
publicfreakout	turn_1149	conv_527	2	aut_1		0			2	test
publicfreakout	turn_1150	conv_528	2	aut_1		0			2	train
publicfreakout	turn_1151	conv_528	2	aut_1		0			2	train
publicfreakout	turn_1152	conv_528	2	aut_1		0			2	test
worldnews	turn_1153	conv_529	2	aut_1		0			2	train
worldnews	turn_1154	conv_529	2	aut_1		0			2	train
worldnews	turn_1155	conv_529	2	aut_1		0			2	train
worldnews	turn_1156	conv_530	2	aut_1		0			2	test
worldnews	turn_1157	conv_530	2	aut_1		0			2	test
worldnews	turn_1158	conv_530	2	aut_1		0			2	test
worldnews	turn_1159	conv_530	2	aut_1		0			2	train
worldnews	turn_1160	conv_530	2	aut_1		0			2	train
worldnews	turn_1161	conv_530	2	aut_1		0			2	test
worldnews	turn_1162	conv_530	2	aut_1		0			2	test
worldnews	turn_1163	conv_530	2	aut_1		0			2	train
worldnews	turn_1164	conv_530	2	aut_1		0			2	train
videos	turn_1165	conv_531	2	aut_1		0			2	train
videos	turn_1166	conv_531	2	aut_1		0			2	test
videos	turn_1167	conv_531	2	aut_1		0			2	train
videos	turn_1168	conv_531	2	aut_1		0			2	train
videos	turn_1169	conv_531	2	aut_1		0			2	test
videos	turn_1170	conv_531	2	aut_1		0			2	train
movies	turn_1171	conv_532	2	aut_1		0			2	train
movies	turn_1172	conv_532	2	aut_1		0			2	train
movies	turn_1173	conv_532	2	aut_1		0			2	train
publicfreakout	turn_1174	conv_533	2	aut_1		0			2	test
publicfreakout	turn_1175	conv_533	2	aut_1		0			2	test
publicfreakout	turn_1176	conv_533	2	aut_1		0			2	test
publicfreakout	turn_1177	conv_533	2	aut_1		0			2	train
publicfreakout	turn_1178	conv_533	2	aut_1		0			2	test
publicfreakout	turn_1179	conv_533	2	aut_1		0			2	train
publicfreakout	turn_1180	conv_533	2	aut_1		0			2	test
publicfreakout	turn_1181	conv_533	2	aut_1		0			2	train
publicfreakout	turn_1182	conv_533	2	aut_1		0			2	train
publicfreakout	turn_1183	conv_533	2	aut_1		0			2	test
publicfreakout	turn_1184	conv_533	2	aut_1		0			2	train
publicfreakout	turn_1185	conv_533	2	aut_1		0			2	train
publicfreakout	turn_1186	conv_533	2	aut_1		0			2	train
publicfreakout	turn_1187	conv_533	2	aut_1		0			2	train
publicfreakout	turn_1188	conv_533	2	aut_1		0			2	train
showerthoughts	turn_1189	conv_534	2	aut_1		0			2	train
showerthoughts	turn_1190	conv_534	2	aut_1		0			2	train
showerthoughts	turn_1191	conv_534	2	aut_1		0			2	test
showerthoughts	turn_1192	conv_534	2	aut_1		0			2	train
showerthoughts	turn_1193	conv_534	2	aut_1		0			2	train
music	turn_1194	conv_535	2	aut_0		0			2	train
videos	turn_1195	conv_536	2	aut_1		0			2	train
videos	turn_1196	conv_536	2	aut_1		0			2	test
videos	turn_1197	conv_536	2	aut_1		0			2	test
videos	turn_1198	conv_536	2	aut_1		0			2	test
videos	turn_1199	conv_536	2	aut_1		0			2	train
videos	turn_1200	conv_536	2	aut_1		0			2	train
music	turn_1201	conv_537	2	aut_0		0			2	train
videos	turn_1202	conv_538	2	aut_1		0			2	test
videos	turn_1203	conv_538	2	aut_1		0			2	test
videos	turn_1204	conv_538	2	aut_1		0			2	train
movies	turn_1205	conv_539	2	aut_1		0			2	test
movies	turn_1206	conv_539	2	aut_1		0			2	train
movies	turn_1207	conv_539	2	aut_1		0			2	test
movies	turn_1208	conv_539	2	aut_1		0			2	train
movies	turn_1209	conv_539	2	aut_1		0			2	test
movies	turn_1210	conv_539	2	aut_1		0			2	train
movies	turn_1211	conv_539	2	aut_1		0			2	train
movies	turn_1212	conv_539	2	aut_1		0			2	test
movies	turn_1213	conv_539	2	aut_1		0			2	train
movies	turn_1214	conv_539	2	aut_1		0			2	train
movies	turn_1215	conv_539	2	aut_1		0			2	train
movies	turn_1216	conv_539	2	aut_1		0			2	train
movies	turn_1217	conv_539	2	aut_1		0			2	test
movies	turn_1218	conv_539	2	aut_1		0			2	train
movies	turn_1219	conv_539	2	aut_1		0			2	train
movies	turn_1220	conv_539	2	aut_1		0			2	train
movies	turn_1221	conv_539	2	aut_1		0			2	train
movies	turn_1222	conv_539	2	aut_1		0			2	train
movies	turn_1223	conv_539	2	aut_1		0			2	train
movies	turn_1224	conv_539	2	aut_1		0			2	test
movies	turn_1225	conv_539	2	aut_1		0			2	train
movies	turn_1226	conv_539	2	aut_1		0			2	test
movies	turn_1227	conv_539	2	aut_1		0			2	train
movies	turn_1228	conv_539	2	aut_1		0			2	test
movies	turn_1229	conv_539	2	aut_1		0			2	train
movies	turn_1230	conv_539	2	aut_1		0			2	train
movies	turn_1231	conv_539	2	aut_1		0			2	train
movies	turn_1232	conv_540	2	aut_1		0			2	test
movies	turn_1233	conv_540	2	aut_1		0			2	train
movies	turn_1234	conv_540	2	aut_1		0			2	train
movies	turn_1235	conv_540	2	aut_1		0			2	train
movies	turn_1236	conv_540	2	aut_1		0			2	test
movies	turn_1237	conv_540	2	aut_1		0			2	test
movies	turn_1238	conv_540	2	aut_1		0			2	train
movies	turn_1239	conv_540	2	aut_1		0			2	train
movies	turn_1240	conv_540	2	aut_1		0			2	train
movies	turn_1241	conv_540	2	aut_1		0			2	test
movies	turn_1242	conv_541	2	aut_1		0			2	train
showerthoughts	turn_1243	conv_542	2	aut_1		0			2	train
showerthoughts	turn_1244	conv_542	2	aut_1		0			2	test
showerthoughts	turn_1245	conv_543	2	aut_1		0			2	test
showerthoughts	turn_1246	conv_543	2	aut_1		0			2	train
showerthoughts	turn_1247	conv_544	2	aut_1		0			2	train
showerthoughts	turn_1248	conv_544	2	aut_1		0			2	test
showerthoughts	turn_1249	conv_544	2	aut_1		0			2	train
showerthoughts	turn_1250	conv_544	2	aut_1		0			2	train
showerthoughts	turn_1251	conv_544	2	aut_1		0			2	test
showerthoughts	turn_1252	conv_544	2	aut_1		0			2	train
showerthoughts	turn_1253	conv_544	2	aut_1		0			2	train
showerthoughts	turn_1254	conv_544	2	aut_1		0			2	train
showerthoughts	turn_1255	conv_544	2	aut_1		0			2	train
showerthoughts	turn_1256	conv_545	2	aut_1		0			2	train
showerthoughts	turn_1257	conv_545	2	aut_1		0			2	train
showerthoughts	turn_1258	conv_545	2	aut_1		0			2	train
showerthoughts	turn_1259	conv_545	2	aut_1		0			2	train
showerthoughts	turn_1260	conv_546	2	aut_1		0			2	test
showerthoughts	turn_1261	conv_546	2	aut_1		0			2	test
movies	turn_1262	conv_547	2	aut_1		0			2	test
movies	turn_1263	conv_547	2	aut_1		0			2	test
movies	turn_1264	conv_547	2	aut_1		0			2	test
movies	turn_1265	conv_547	2	aut_1		0			2	train
movies	turn_1266	conv_547	2	aut_1		0			2	train
movies	turn_1267	conv_547	2	aut_1		0			2	train
movies	turn_1268	conv_547	2	aut_1		0			2	train
movies	turn_1269	conv_547	2	aut_1		0			2	train
movies	turn_1270	conv_547	2	aut_1		0			2	train
movies	turn_1271	conv_547	2	aut_1		0			2	test
movies	turn_1272	conv_547	2	aut_1		0			2	test
movies	turn_1273	conv_547	2	aut_1		0			2	train
movies	turn_1274	conv_547	2	aut_1		0			2	train
movies	turn_1275	conv_547	2	aut_1		0			2	train
movies	turn_1276	conv_547	2	aut_1		0			2	test
movies	turn_1277	conv_547	2	aut_1		0			2	train
movies	turn_1278	conv_547	2	aut_1		0			2	train
movies	turn_1279	conv_547	2	aut_1		0			2	train
movies	turn_1280	conv_547	2	aut_1		0			2	train
movies	turn_1281	conv_547	2	aut_1		0			2	train
movies	turn_1282	conv_547	2	aut_1		0			2	train
movies	turn_1283	conv_547	2	aut_1		0			2	test
movies	turn_1284	conv_547	2	aut_1		0			2	test
movies	turn_1285	conv_547	2	aut_1		0			2	test
movies	turn_1286	conv_547	2	aut_1		0			2	train
movies	turn_1287	conv_547	2	aut_1		0			2	train
movies	turn_1288	conv_547	2	aut_1		0			2	train
showerthoughts	turn_1289	conv_548	2	aut_1		0			2	train
showerthoughts	turn_1290	conv_548	2	aut_1		0			2	train
showerthoughts	turn_1291	conv_548	2	aut_1		0			2	train
movies	turn_1292	conv_549	2	aut_1		0			2	train
movies	turn_1293	conv_549	2	aut_1		0			2	test
movies	turn_1294	conv_549	2	aut_1		0			2	train
movies	turn_1295	conv_550	2	aut_1		0			2	test
movies	turn_1296	conv_550	2	aut_1		0			2	test
showerthoughts	turn_1297	conv_551	2	aut_1		0			2	test
showerthoughts	turn_1298	conv_551	2	aut_1		0			2	train
showerthoughts	turn_1299	conv_551	2	aut_1		0			2	train
showerthoughts	turn_1300	conv_552	2	aut_1		0			2	train
showerthoughts	turn_1301	conv_552	2	aut_1		0			2	train
showerthoughts	turn_1302	conv_553	2	aut_1		0			2	test
showerthoughts	turn_1303	conv_553	2	aut_1		0			2	train
showerthoughts	turn_1304	conv_553	2	aut_1		0			2	test
showerthoughts	turn_1305	conv_553	2	aut_1		0			2	train
showerthoughts	turn_1306	conv_553	2	aut_1		0			2	train
showerthoughts	turn_1307	conv_554	2	aut_1		0			2	test
showerthoughts	turn_1308	conv_554	2	aut_1		0			2	train
showerthoughts	turn_1309	conv_554	2	aut_1		0			2	train
showerthoughts	turn_1310	conv_554	2	aut_1		0			2	test
showerthoughts	turn_1311	conv_554	2	aut_1		0			2	train
publicfreakout	turn_1312	conv_555	2	aut_1		0			2	train
publicfreakout	turn_1313	conv_555	2	aut_1		0			2	test
publicfreakout	turn_1314	conv_555	2	aut_1		0			2	train
publicfreakout	turn_1315	conv_555	2	aut_1		0			2	train
publicfreakout	turn_1316	conv_555	2	aut_1		0			2	train
publicfreakout	turn_1317	conv_555	2	aut_1		0			2	test
publicfreakout	turn_1318	conv_555	2	aut_1		0			2	train
publicfreakout	turn_1319	conv_555	2	aut_1		0			2	train
publicfreakout	turn_1320	conv_555	2	aut_1		0			2	test
publicfreakout	turn_1321	conv_555	2	aut_1		0			2	train
publicfreakout	turn_1322	conv_555	2	aut_1		0			2	train
publicfreakout	turn_1323	conv_555	2	aut_1		0			2	train
publicfreakout	turn_1324	conv_555	2	aut_1		0			2	test
publicfreakout	turn_1325	conv_555	2	aut_1		0			2	train
publicfreakout	turn_1326	conv_555	2	aut_1		0			2	test
publicfreakout	turn_1327	conv_555	2	aut_1		0			2	test
publicfreakout	turn_1328	conv_555	2	aut_1		0			2	train
publicfreakout	turn_1329	conv_555	2	aut_1		0			2	train
publicfreakout	turn_1330	conv_555	2	aut_1		0			2	train
publicfreakout	turn_1331	conv_555	2	aut_1		0			2	train
publicfreakout	turn_1332	conv_555	2	aut_1		0			2	train
publicfreakout	turn_1333	conv_556	2	aut_1		0			2	test
publicfreakout	turn_1334	conv_556	2	aut_1		0			2	train
publicfreakout	turn_1335	conv_556	2	aut_1		0			2	train
jokes	turn_1336	conv_557	2	aut_1		0			2	train
jokes	turn_1337	conv_557	2	aut_1		0			2	train
jokes	turn_1338	conv_557	2	aut_1		0			2	train
jokes	turn_1339	conv_557	2	aut_1		0			2	train
jokes	turn_1340	conv_557	2	aut_1		0			2	test
jokes	turn_1341	conv_557	2	aut_1		0			2	train
jokes	turn_1342	conv_557	2	aut_1		0			2	train
jokes	turn_1343	conv_558	2	aut_1		0			2	train
unpopularopinion	turn_1344	conv_559	2	aut_1		0			2	train
unpopularopinion	turn_1345	conv_559	2	aut_1		0			2	test
unpopularopinion	turn_1346	conv_559	2	aut_1		0			2	train
unpopularopinion	turn_1347	conv_559	2	aut_1		0			2	train
unpopularopinion	turn_1348	conv_559	2	aut_1		0			2	train
jokes	turn_1349	conv_560	2	aut_1		0			2	train
jokes	turn_1350	conv_561	2	aut_1		0			2	train
jokes	turn_1351	conv_562	2	aut_1		0			2	test
jokes	turn_1352	conv_562	2	aut_1		0			2	test
jokes	turn_1353	conv_562	2	aut_1		0			2	train
food	turn_1354	conv_563	2	aut_1		0			2	train
food	turn_1355	conv_563	2	aut_1		0			2	test
food	turn_1356	conv_563	2	aut_1		0			2	train
food	turn_1357	conv_563	2	aut_1		0			2	train
food	turn_1358	conv_563	2	aut_1		0			2	train
food	turn_1359	conv_563	2	aut_1		0			2	test
food	turn_1360	conv_563	2	aut_1		0			2	train
food	turn_1361	conv_563	2	aut_1		0			2	train
food	turn_1362	conv_563	2	aut_1		0			2	train
food	turn_1363	conv_563	2	aut_1		0			2	test
food	turn_1364	conv_563	2	aut_1		0			2	train
food	turn_1365	conv_563	2	aut_1		0			2	train
food	turn_1366	conv_563	2	aut_1		0			2	test
food	turn_1367	conv_563	2	aut_1		0			2	train
food	turn_1368	conv_563	2	aut_1		0			2	train
food	turn_1369	conv_563	2	aut_1		0			2	train
food	turn_1370	conv_563	2	aut_1		0			2	train
coronavirus	turn_1371	conv_564	2	aut_1		0			2	train
coronavirus	turn_1372	conv_564	2	aut_1		0			2	test
coronavirus	turn_1373	conv_564	2	aut_1		0			2	test
coronavirus	turn_1374	conv_564	2	aut_1		0			2	test
food	turn_1375	conv_565	2	aut_1		0			2	train
pics	turn_1376	conv_566	2	aut_0		0			2	test
pics	turn_1377	conv_566	2	aut_1		0			2	train
pics	turn_1378	conv_567	2	aut_1		0			2	train
pics	turn_1379	conv_567	2	aut_1		0			2	test
food	turn_1380	conv_568	2	aut_1		0			2	train
food	turn_1381	conv_568	2	aut_1		0			2	test
pics	turn_1382	conv_569	2	aut_1		0			2	train
pics	turn_1383	conv_569	2	aut_1		0			2	train
pics	turn_1384	conv_570	2	aut_1		0			2	train
pics	turn_1385	conv_570	2	aut_1		0			2	train
pics	turn_1386	conv_570	2	aut_1		0			2	train
pics	turn_1387	conv_570	2	aut_1		0			2	train
books	turn_1388	conv_571	2	aut_1		0			2	train
books	turn_1389	conv_571	2	aut_1		0			2	train
books	turn_1390	conv_571	2	aut_1		0			2	test
books	turn_1391	conv_571	2	aut_1		0			2	train
books	turn_1392	conv_571	2	aut_1		0			2	train
books	turn_1393	conv_571	2	aut_1		0			2	train
books	turn_1394	conv_571	2	aut_1		0			2	train
books	turn_1395	conv_571	2	aut_1		0			2	train
books	turn_1396	conv_571	2	aut_1		0			2	train
books	turn_1397	conv_571	2	aut_1		0			2	test
books	turn_1398	conv_571	2	aut_1		0			2	train
books	turn_1399	conv_571	2	aut_1		0			2	test
books	turn_1400	conv_571	2	aut_1		0			2	test
books	turn_1401	conv_571	2	aut_1		0			2	train
books	turn_1402	conv_571	2	aut_1		0			2	test
books	turn_1403	conv_571	2	aut_1		0			2	train
books	turn_1404	conv_571	2	aut_1		0			2	test
books	turn_1405	conv_571	2	aut_1		0			2	train
books	turn_1406	conv_572	2	aut_1		0			2	train
books	turn_1407	conv_572	2	aut_1		0			2	train
books	turn_1408	conv_572	2	aut_1		0			2	test
books	turn_1409	conv_572	2	aut_1		0			2	train
books	turn_1410	conv_572	2	aut_1		0			2	test
books	turn_1411	conv_572	2	aut_1		0			2	test
books	turn_1412	conv_572	2	aut_1		0			2	train
books	turn_1413	conv_572	2	aut_1		0			2	train
books	turn_1414	conv_573	2	aut_1		0			2	train
books	turn_1415	conv_573	2	aut_1		0			2	test
books	turn_1416	conv_573	2	aut_1		0			2	train
books	turn_1417	conv_574	2	aut_1		0			2	train
books	turn_1418	conv_574	2	aut_1		0			2	train
books	turn_1419	conv_574	2	aut_1		0			2	train
books	turn_1420	conv_574	2	aut_1		0			2	train
books	turn_1421	conv_574	2	aut_1		0			2	test
books	turn_1422	conv_574	2	aut_1		0			2	test
books	turn_1423	conv_574	2	aut_1		0			2	train
books	turn_1424	conv_574	2	aut_1		0			2	train
LifeProTips	turn_1425	conv_575	2	aut_1		0			2	test
books	turn_1426	conv_576	2	aut_1		0			2	train
LifeProTips	turn_1427	conv_577	2	aut_1		0			2	test
LifeProTips	turn_1428	conv_577	2	aut_1		0			2	test
LifeProTips	turn_1429	conv_577	2	aut_1		0			2	test
LifeProTips	turn_1430	conv_577	2	aut_1		0			2	train
books	turn_1431	conv_578	2	aut_1		0			2	train
books	turn_1432	conv_578	2	aut_1		0			2	test
books	turn_1433	conv_579	2	aut_1		0			2	train
books	turn_1434	conv_579	2	aut_1		0			2	test
books	turn_1435	conv_579	2	aut_1		0			2	train
books	turn_1436	conv_580	2	aut_1		0			2	test
books	turn_1437	conv_580	2	aut_1		0			2	test
books	turn_1438	conv_580	2	aut_1		0			2	train
books	turn_1439	conv_580	2	aut_1		0			2	train
books	turn_1440	conv_580	2	aut_1		0			2	train
books	turn_1441	conv_580	2	aut_1		0			2	test
books	turn_1442	conv_580	2	aut_1		0			2	test
books	turn_1443	conv_581	2	aut_1		0			2	train
todayilearned	turn_1444	conv_407	2	aut_1	_none_	0	0.0		1	train
todayilearned	turn_1445	conv_408	2	aut_1	_none_	0	0.0		1	train
todayilearned	turn_1446	conv_409	2	aut_1	_none_	0	0.0		1	test
todayilearned	turn_1447	conv_411	2	aut_1	_none_	0	0.0		1	train
todayilearned	turn_1448	conv_412	2	aut_1	_none_	0	0.0		1	test
todayilearned	turn_1449	conv_413	2	aut_1	_none_	0	0.0		1	train
todayilearned	turn_1450	conv_414	2	aut_1	_none_	0	0.0		1	test
todayilearned	turn_1451	conv_415	2	aut_1	_none_	0	0.0		1	train
todayilearned	turn_1452	conv_417	2	aut_1	_none_	0	0.0		1	train
todayilearned	turn_1453	conv_418	2	aut_1	_none_	0	0.0		1	train
todayilearned	turn_1454	conv_419	2	aut_1	_none_	0	0.0		1	train
todayilearned	turn_1455	conv_422	2	aut_1	_none_	0	0.0		1	test
todayilearned	turn_1456	conv_423	2	aut_1	_none_	0	0.0		1	train
unpopularopinion	turn_1457	conv_424	2	aut_1	_none_	0	0.0		1	train
unpopularopinion	turn_1458	conv_425	2	aut_1	_none_	0	0.0		1	train
unpopularopinion	turn_1459	conv_427	2	aut_1	_none_	0	0.0		1	train
unpopularopinion	turn_1460	conv_428	2	aut_1	_none_	0	0.0		1	train
unpopularopinion	turn_1461	conv_429	2	aut_1	_none_	0	0.0		1	train
unpopularopinion	turn_1462	conv_430	2	aut_1	_none_	0	0.0		1	train
unpopularopinion	turn_1463	conv_431	2	aut_1	_none_	0	0.0		1	train
unpopularopinion	turn_1464	conv_432	2	aut_1	_none_	0	0.0		1	train
unpopularopinion	turn_1465	conv_433	2	aut_1	_none_	0	0.0		1	train
unpopularopinion	turn_1466	conv_434	2	aut_1	_none_	0	0.0		1	test
unpopularopinion	turn_1467	conv_435	2	aut_1	_none_	0	0.0		1	train
unpopularopinion	turn_1468	conv_436	2	aut_1	_none_	0	0.0		1	train
unpopularopinion	turn_1469	conv_437	2	aut_1	_none_	0	0.0		1	train
unpopularopinion	turn_1470	conv_438	2	aut_1	_none_	0	0.0		1	train
unpopularopinion	turn_1471	conv_439	2	aut_1	_none_	0	0.0		1	train
unpopularopinion	turn_1472	conv_440	2	aut_1	_none_	0	0.0		1	train
unpopularopinion	turn_1473	conv_441	2	aut_1	_none_	0	0.0		1	train
unpopularopinion	turn_1474	conv_442	2	aut_1	_none_	0	0.0		1	test
videos	turn_1475	conv_443	2	aut_1	_none_	0	0.0		1	train
videos	turn_1476	conv_444	2	aut_1	_none_	0	0.0		1	train
videos	turn_1477	conv_445	2	aut_1	_none_	0	0.0		1	train
videos	turn_1478	conv_446	2	aut_1	_none_	0	0.0		1	test
videos	turn_1479	conv_447	2	aut_1	_none_	0	0.0		1	test
videos	turn_1480	conv_448	2	aut_1	_none_	0	0.0		1	train
videos	turn_1481	conv_450	2	aut_1	_none_	0	0.0		1	test
videos	turn_1482	conv_451	2	aut_1	_none_	0	0.0		1	train
videos	turn_1483	conv_452	2	aut_1	_none_	0	0.0		1	train
videos	turn_1484	conv_453	2	aut_1	_none_	0	0.0		1	train
videos	turn_1485	conv_454	2	aut_1	_none_	0	0.0		1	train
videos	turn_1486	conv_455	2	aut_1	_none_	0	0.0		1	train
videos	turn_1487	conv_456	2	aut_1	_none_	0	0.0		1	train
videos	turn_1488	conv_458	2	aut_1	_none_	0	0.0		1	train
wallstreetbets	turn_1489	conv_582	2	aut_1	_none_	0	0.0		1	train
wallstreetbets	turn_1490	conv_459	2	aut_1	_none_	0	0.0		1	test
wallstreetbets	turn_1491	conv_460	2	aut_1	_none_	0	0.0		1	train
wallstreetbets	turn_1492	conv_461	2	aut_1	_none_	0	0.0		1	train
wallstreetbets	turn_1493	conv_464	2	aut_1	_none_	0	0.0		1	train
wallstreetbets	turn_1494	conv_467	2	aut_1	_none_	0	0.0		1	train
wallstreetbets	turn_1495	conv_469	2	aut_1	_none_	0	0.0		1	train
wallstreetbets	turn_1496	conv_470	2	aut_1	_none_	0	0.0		1	test
wallstreetbets	turn_1497	conv_471	2	aut_1	_none_	0	0.0		1	train
wallstreetbets	turn_1498	conv_472	2	aut_1	_none_	0	0.0		1	train
wallstreetbets	turn_1499	conv_473	2	aut_1	_none_	0	0.0		1	test
worldnews	turn_1500	conv_474	2	aut_1	_none_	0	0.0		1	train
worldnews	turn_1501	conv_475	2	aut_1	_none_	0	0.0		1	train
worldnews	turn_1502	conv_477	2	aut_1	_none_	0	0.0		1	train
worldnews	turn_1503	conv_478	2	aut_1	_none_	0	0.0		1	test
worldnews	turn_1504	conv_479	2	aut_1	_none_	0	0.0		1	train
worldnews	turn_1505	conv_480	2	aut_1	_none_	0	0.0		1	train
worldnews	turn_1506	conv_481	2	aut_1	_none_	0	0.0		1	train
worldnews	turn_1507	conv_482	2	aut_1	_none_	0	0.0		1	train
worldnews	turn_1508	conv_483	2	aut_1	_none_	0	0.0		1	train
worldnews	turn_1509	conv_484	2	aut_1	_none_	0	0.0		1	test
worldnews	turn_1510	conv_485	2	aut_1	_none_	0	0.0		1	test
worldnews	turn_1511	conv_486	2	aut_1	_none_	0	0.0		1	train
worldnews	turn_1512	conv_487	2	aut_1	_none_	0	0.0		1	train
worldnews	turn_1513	conv_488	2	aut_1	_none_	0	0.0		1	train
askreddit	turn_1514	conv_7	2	aut_1	restricted offer	1	0.0	Self	1	train
aww	turn_1515	conv_19	2	aut_1	restricted request	1	0.0	Self	1	test
aww	turn_1516	conv_21	2	aut_1	restricted request	1	0.0	Self	1	train
aww	turn_1517	conv_22	2	aut_1	restricted offer	1	0.0	Self	1	test
books	turn_1518	conv_29	2	aut_1	restricted offer	1	0.0	No_completion	1	train
changemyview	turn_1519	conv_46	2	aut_1	restricted offer	1	0.0	Self	1	test
changemyview	turn_1520	conv_61	2	aut_1	restricted offer	1	0.0	Self	1	test
changemyview	turn_1521	conv_62	2	aut_1	restricted offer	1	0.0	Self	1	train
changemyview	turn_1522	conv_70	2	aut_1	restricted offer	1	0.0	Other	1	train
coronavirus	turn_1523	conv_85	2	aut_1	restricted request	1	0.0	Other	1	test
explainlikeimfive	turn_1524	conv_95	2	aut_1	restricted offer	1	0.0	Self	1	train
explainlikeimfive	turn_1525	conv_109	2	aut_1	restricted offer	1	0.0	Self	1	train
explainlikeimfive	turn_1526	conv_110	2	aut_1	restricted offer	1	0.0	Self	1	train
food	turn_1527	conv_116	2	aut_1	restricted request	1	0.0	Self	1	test
food	turn_1528	conv_117	2	aut_1	restricted request	1	0.0	Self	1	train
food	turn_1529	conv_121	2	aut_1	restricted request	1	0.0	Self	1	train
food	turn_1530	conv_122	2	aut_1	restricted request	1	0.0	Self	1	train
funny	turn_1531	conv_127	2	aut_1	restricted request	1	0.0	Self	1	train
funny	turn_1532	conv_136	2	aut_1	restricted request	1	0.0	Other	1	train
funny	turn_1533	conv_138	2	aut_1	open request	1	0.0	Other	1	test
funny	turn_1534	conv_140	2	aut_1	restricted request	1	0.0	Other	1	train
IAmA	turn_1535	conv_141	2	aut_1	restricted offer	1	0.0	Self	1	test
IAmA	turn_1536	conv_142	2	aut_1	restricted offer	1	0.0	Self	1	train
IAmA	turn_1537	conv_143	2	aut_1	restricted request	1	0.0	Self	1	train
IAmA	turn_1538	conv_144	2	aut_1	restricted request	1	0.0	Self	1	train
IAmA	turn_1539	conv_145	2	aut_1	restricted offer	1	0.0	Self	1	train
IAmA	turn_1540	conv_147	2	aut_1	restricted offer	1	0.0	Self	1	train
IAmA	turn_1541	conv_148	2	aut_1	restricted offer	1	0.0	Self	1	train
IAmA	turn_1542	conv_149	2	aut_1	restricted offer	1	0.0	Self	1	test
IAmA	turn_1543	conv_150	2	aut_1	restricted offer	1	0.0	Self	1	test
IAmA	turn_1544	conv_153	2	aut_1	restricted offer	1	0.0	Self	1	train
IAmA	turn_1545	conv_154	2	aut_1	restricted offer	1	0.0	Self	1	train
IAmA	turn_1546	conv_155	2	aut_1	restricted request	1	0.0	Self	1	train
IAmA	turn_1547	conv_156	2	aut_1	restricted offer	1	0.0	Self	1	train
IAmA	turn_1548	conv_157	2	aut_1	restricted offer	1	0.0	Self	1	train
IAmA	turn_1549	conv_158	2	aut_1	restricted request	1	0.0	Self	1	test
jokes	turn_1550	conv_165	2	aut_1	open request	1	0.0	Other	1	test
jokes	turn_1551	conv_166	2	aut_1	restricted request	1	0.0	Self	1	train
jokes	turn_1552	conv_168	2	aut_1	restricted offer	1	0.0	Self	1	train
jokes	turn_1553	conv_169	2	aut_1	restricted offer	1	0.0	Other	1	test
LifeProTips	turn_1554	conv_261	2	aut_1	restricted offer	1	0.0	Other	1	train
LifeProTips	turn_1555	conv_263	2	aut_1	restricted request	1	0.0	Other	1	train
LifeProTips	turn_1556	conv_268	2	aut_1	restricted request	1	0.0	No_completion	1	train
LifeProTips	turn_1557	conv_272	2	aut_1	restricted request	1	0.0	Self	1	test
movies	turn_1558	conv_296	2	aut_1	restricted offer	1	0.0	Other	1	train
music	turn_1559	conv_306	2	aut_1	restricted offer	1	0.0	Other	1	test
pics	turn_1560	conv_310	2	aut_1	restricted request	1	0.0	Self	1	train
pics	turn_1561	conv_316	2	aut_1	restricted request	1	0.0	Self	1	train
politics	turn_1562	conv_318	2	aut_1	restricted request	1	0.0	Other	1	train
politics	turn_1563	conv_336	2	aut_1	restricted request	1	0.0	Other	1	train
politics	turn_1564	conv_340	2	aut_1	restricted request	1	0.0	Other	1	train
politics	turn_1565	conv_345	2	aut_1	restricted request	1	0.0	Other	1	test
politics	turn_1566	conv_347	2	aut_1	restricted offer	1	0.0	Other	1	train
psychology	turn_1567	conv_366	2	aut_1	restricted request	1	0.0	Other	1	train
science	turn_1568	conv_384	2	aut_1	restricted offer	1	0.0	Other	1	train
science	turn_1569	conv_389	2	aut_1	restricted offer	1	0.0	Self	1	test
science	turn_1570	conv_395	2	aut_1	restricted offer	1	0.0	Other	1	train
science	turn_1571	conv_397	2	aut_1	restricted offer	1	0.0	Other	1	train
showerthoughts	turn_1572	conv_402	2	aut_1	open request	1	0.0	Self	1	train
showerthoughts	turn_1573	conv_406	2	aut_1	restricted offer	1	0.0	Self	1	train
IAmA	turn_1574	conv_490	2	aut_1	restricted offer	1	0.0	Self	2	test
IAmA	turn_1575	conv_490	2	aut_1	restricted request	1	0.0	Other	2	train
IAmA	turn_1576	conv_490	2	aut_1	restricted request	1	0.0	Self	2	train
IAmA	turn_1577	conv_490	2	aut_1	restricted offer	1	0.0	Self	2	test
IAmA	turn_1578	conv_490	2	aut_1	restricted request	1	0.0	Self	2	train
IAmA	turn_1579	conv_490	2	aut_1	restricted request	1	0.0	Self	2	train
IAmA	turn_1580	conv_490	2	aut_1	restricted request	1	0.0	Self	2	train
IAmA	turn_1581	conv_490	2	aut_1	restricted offer	1	0.0	Self	2	train
IAmA	turn_1582	conv_490	2	aut_1	restricted request	1	0.0	Self	2	train
IAmA	turn_1583	conv_490	2	aut_1	restricted offer	1	0.0	Self	2	train
IAmA	turn_1584	conv_490	2	aut_1	restricted request	1	0.0	Self	2	train
IAmA	turn_1585	conv_490	2	aut_1	restricted request	1	0.0	Self	2	test
IAmA	turn_1586	conv_490	2	aut_1	restricted offer	1	0.0	Self	2	train
IAmA	turn_1587	conv_490	2	aut_1	restricted request	1	0.0	Self	2	train
IAmA	turn_1588	conv_490	2	aut_1	restricted request	1	0.0	Self	2	train
IAmA	turn_1589	conv_490	2	aut_1	restricted request	1	0.0	Self	2	train
IAmA	turn_1590	conv_490	2	aut_1	restricted request	1	0.0	Self	2	test
IAmA	turn_1591	conv_490	2	aut_1	restricted offer	1	0.0	Self	2	test
IAmA	turn_1592	conv_490	2	aut_1	restricted request	1	0.0	Self	2	test
IAmA	turn_1593	conv_490	2	aut_1	restricted request	1	0.0	Self	2	test
IAmA	turn_1594	conv_490	2	aut_1	restricted request	1	0.0	Self	2	train
IAmA	turn_1595	conv_490	2	aut_1	restricted request	1	0.0	Other	2	train
IAmA	turn_1596	conv_490	2	aut_1	restricted request	1	0.0	Self	2	train
IAmA	turn_1597	conv_490	2	aut_1	restricted request	1	0.0	Self	2	train
IAmA	turn_1598	conv_490	2	aut_1	restricted request	1	0.0	Self	2	train
IAmA	turn_1599	conv_490	2	aut_1	restricted request	1	0.0	Self	2	train
IAmA	turn_1600	conv_490	2	aut_1	restricted request	1	0.0	Other	2	test
IAmA	turn_1601	conv_490	2	aut_1	restricted offer	1	0.0	Other	2	test
IAmA	turn_1602	conv_490	2	aut_1	restricted request	1	0.0	Self	2	train
IAmA	turn_1603	conv_490	2	aut_1	restricted request	1	0.0	Self	2	train
IAmA	turn_1604	conv_490	2	aut_1	restricted offer	1	0.0	Self	2	train
IAmA	turn_1605	conv_490	2	aut_1	restricted offer	1	0.0	Self	2	test
IAmA	turn_1606	conv_490	2	aut_1	restricted request	1	0.0	Self	2	train
IAmA	turn_1607	conv_490	2	aut_1	restricted offer	1	0.0	Self	2	train
IAmA	turn_1608	conv_490	2	aut_1	restricted request	1	0.0	Other	2	train
IAmA	turn_1609	conv_490	2	aut_1	restricted request	1	0.0	Self	2	train
IAmA	turn_1610	conv_490	2	aut_1	restricted request	1	0.0	Self	2	train
IAmA	turn_1611	conv_490	2	aut_1	restricted request	1	0.0	Self	2	test
IAmA	turn_1612	conv_490	2	aut_1	restricted request	1	0.0	Self	2	test
IAmA	turn_1613	conv_490	2	aut_1	restricted request	1	0.0	Other	2	train
IAmA	turn_1614	conv_490	2	aut_1	restricted offer	1	0.0	Self	2	train
IAmA	turn_1615	conv_490	2	aut_1	restricted request	1	0.0	Self	2	test
IAmA	turn_1616	conv_490	2	aut_1	restricted request	1	0.0	Self	2	train
IAmA	turn_1617	conv_490	2	aut_1	restricted offer	1	0.0	Self	2	train
IAmA	turn_1618	conv_490	2	aut_1	restricted request	1	0.0	Self	2	train
IAmA	turn_1619	conv_490	2	aut_1	restricted offer	1	0.0	Self	2	train
IAmA	turn_1620	conv_490	2	aut_1	restricted offer	1	0.0	No_completion	2	train
IAmA	turn_1621	conv_490	2	aut_1	restricted request	1	0.0	No_completion	2	test
IAmA	turn_1622	conv_490	2	aut_1	restricted offer	1	0.0	No_completion	2	test
IAmA	turn_1623	conv_490	2	aut_1	restricted request	1	0.0	No_completion	2	train
IAmA	turn_1624	conv_490	2	aut_1	restricted request	1	0.0	No_completion	2	train
psychology	turn_1625	conv_491	2	aut_1	restricted request	1		Other	2	train
psychology	turn_1626	conv_492	2	aut_1	restricted request	1		Other	2	test
psychology	turn_1627	conv_492	2	aut_1	restricted request	1		Other	2	train
brexit	turn_1628	conv_499	2	aut_1	restricted request	1		Other	2	test
brexit	turn_1629	conv_499	2	aut_1	restricted offer	1		Self	2	train
explainlikeimfive	turn_1630	conv_501	2	aut_1	restricted offer	1		Self	2	train
wallstreetbets	turn_1631	conv_502	2	aut_1	restricted request	1		Self	2	train
wallstreetbets	turn_1632	conv_502	2	aut_1	restricted request	1		Other	2	test
wallstreetbets	turn_1633	conv_502	2	aut_1	restricted offer	1		Other	2	test
wallstreetbets	turn_1634	conv_502	2	aut_1	restricted request	1		Other	2	train
wallstreetbets	turn_1635	conv_502	2	aut_1	restricted request	1		Other	2	train
wallstreetbets	turn_1636	conv_502	2	aut_1	restricted request	1		Other	2	train
wallstreetbets	turn_1637	conv_502	2	aut_1	restricted request	1		Other	2	train
wallstreetbets	turn_1638	conv_502	2	aut_1	restricted request	1		No_completion	2	train
wallstreetbets	turn_1639	conv_506	2	aut_1	restricted request	1		Other	2	train
todayilearned	turn_1640	conv_509	2	aut_1	restricted request	1		Other	2	train
askreddit	turn_1641	conv_510	2	aut_1	restricted offer	1		Other	2	test
askreddit	turn_1642	conv_510	2	aut_1	restricted request	1		Other	2	train
askreddit	turn_1643	conv_510	2	aut_1	restricted request	1		Other	2	test
askreddit	turn_1644	conv_511	2	aut_1	restricted request	1		Self	2	train
aww	turn_1645	conv_517	2	aut_1	restricted offer	1		Self	2	train
aww	turn_1646	conv_517	2	aut_1	restricted offer	1		Other	2	train
science	turn_1647	conv_583	2	aut_1	restricted request	1		Self	2	train
science	turn_1648	conv_583	2	aut_1	restricted offer	1		Self	2	train
aww	turn_1649	conv_519	2	aut_1	restricted request	1		Other	2	train
aww	turn_1650	conv_519	2	aut_1	restricted offer	1		Self	2	train
aww	turn_1651	conv_520	2	aut_1	restricted offer	1		Other	2	test
aww	turn_1652	conv_523	2	aut_1	restricted offer	1		Self	2	test
worldnews	turn_1653	conv_530	2	aut_1	restricted offer	1		Other	2	test
publicfreakout	turn_1654	conv_533	2	aut_1	restricted offer	1		Other	2	train
publicfreakout	turn_1655	conv_533	2	aut_1	restricted request	1		Other	2	train
publicfreakout	turn_1656	conv_533	2	aut_1	restricted offer	1		Other	2	train
showerthoughts	turn_1657	conv_546	2	aut_1	restricted offer	1		Other	2	train
showerthoughts	turn_1658	conv_548	2	aut_1	restricted offer	1		Self	2	train
showerthoughts	turn_1659	conv_552	2	aut_1	restricted offer	1		Self	2	test
publicfreakout	turn_1660	conv_555	2	aut_1	restricted offer	1		Other	2	train
publicfreakout	turn_1661	conv_555	2	aut_1	restricted offer	1		Self	2	train
publicfreakout	turn_1662	conv_556	2	aut_1	restricted request	1		Other	2	test
publicfreakout	turn_1663	conv_556	2	aut_1	restricted request	1		Self	2	test
unpopularopinion	turn_1664	conv_559	2	aut_1	restricted offer	1		Self	2	train
unpopularopinion	turn_1665	conv_559	2	aut_1	restricted offer	1		No_completion	2	test
food	turn_1666	conv_563	2	aut_1	restricted offer	1		Self	2	test
food	turn_1667	conv_563	2	aut_1	restricted offer	1		Self	2	train
pics	turn_1668	conv_567	2	aut_1	restricted offer	1		Self	2	test
pics	turn_1669	conv_567	2	aut_1	restricted request	1		Self	2	test
pics	turn_1670	conv_569	2	aut_1	restricted offer	1		Other	2	train
books	turn_1671	conv_571	2	aut_1	restricted request	1		Self	2	train
LifeProTips	turn_1672	conv_575	2	aut_1	restricted request	1		Self	2	test
books	turn_1673	conv_580	2	aut_1	restricted request	1		No_completion	2	train
books	turn_1674	conv_580	2	aut_1	restricted request	1		No_completion	2	train
todayilearned	turn_1675	conv_410	2	aut_1	restricted offer	1	0.0	Self	1	train
todayilearned	turn_1676	conv_416	2	aut_1	restricted request	1	0.0	Self	1	train
todayilearned	turn_1677	conv_420	2	aut_1	restricted request	1	0.0	Other	1	train
todayilearned	turn_1678	conv_421	2	aut_1	restricted offer	1	0.0	Other	1	test
unpopularopinion	turn_1679	conv_426	2	aut_1	restricted offer	1	0.0	Self	1	train
videos	turn_1680	conv_449	2	aut_1	restricted request	1	0.0	Self	1	train
videos	turn_1681	conv_457	2	aut_1	restricted offer	1	0.0	Other	1	train
wallstreetbets	turn_1682	conv_462	2	aut_1	restricted request	1	0.0	No_completion	1	test
wallstreetbets	turn_1683	conv_463	2	aut_1	restricted offer	1	0.0	Self	1	train
wallstreetbets	turn_1684	conv_465	2	aut_1	restricted offer	1	0.0	Other	1	train
wallstreetbets	turn_1685	conv_466	2	aut_1	restricted offer	1	0.0	Other	1	train
wallstreetbets	turn_1686	conv_468	2	aut_1	restricted offer	1	0.0	No_completion	1	test
worldnews	turn_1687	conv_476	2	aut_1	restricted offer	1	0.0	Other	1	train
askreddit	turn_1688	conv_2	3	aut_2	_none_	0	0.0		1	train
askreddit	turn_1689	conv_3	3	aut_0	_none_	0	0.0		1	train
askreddit	turn_1690	conv_4	3	aut_2	_none_	0	0.0		1	train
askreddit	turn_1691	conv_5	3	aut_2	_none_	0	0.0		1	train
askreddit	turn_1692	conv_6	3	aut_0	_none_	0	0.0		1	train
askreddit	turn_1693	conv_7	3	aut_0	_none_	0	1.0		1	train
askreddit	turn_1694	conv_8	3	aut_2	_none_	0	0.0		1	test
askreddit	turn_1695	conv_9	3	aut_2	_none_	0	0.0		1	test
askreddit	turn_1696	conv_10	3	aut_2	_none_	0	0.0		1	train
askreddit	turn_1697	conv_11	3	aut_2	_none_	0	0.0		1	train
askreddit	turn_1698	conv_13	3	aut_0	_none_	0	0.0		1	test
askreddit	turn_1699	conv_14	3	aut_2	_none_	0	0.0		1	train
askreddit	turn_1700	conv_15	3	aut_2	_none_	0	0.0		1	train
askreddit	turn_1701	conv_16	3	aut_0	_none_	0	0.0		1	train
askreddit	turn_1702	conv_17	3	aut_2	_none_	0	0.0		1	test
aww	turn_1703	conv_18	3	aut_0	_none_	0	0.0		1	test
aww	turn_1704	conv_19	3	aut_0	_none_	0	1.0		1	train
aww	turn_1705	conv_20	3	aut_0	_none_	0	0.0		1	train
aww	turn_1706	conv_21	3	aut_0	_none_	0	1.0		1	train
books	turn_1707	conv_23	3	aut_0	_none_	0	0.0		1	train
books	turn_1708	conv_24	3	aut_0	_none_	0	0.0		1	train
books	turn_1709	conv_25	3	aut_2	_none_	0	0.0		1	train
books	turn_1710	conv_26	3	aut_0	_none_	0	0.0		1	train
books	turn_1711	conv_27	3	aut_0	_none_	0	0.0		1	train
books	turn_1712	conv_28	3	aut_0	_none_	0	0.0		1	train
books	turn_1713	conv_29	3	aut_2	_none_	0	0.0		1	train
books	turn_1714	conv_30	3	aut_0	_none_	0	0.0		1	train
books	turn_1715	conv_31	3	aut_0	_none_	0	0.0		1	train
brexit	turn_1716	conv_32	3	aut_0	_none_	0	0.0		1	train
brexit	turn_1717	conv_33	3	aut_2	_none_	0	0.0		1	train
brexit	turn_1718	conv_34	3	aut_2	_none_	0	0.0		1	test
brexit	turn_1719	conv_35	3	aut_2	_none_	0	0.0		1	test
brexit	turn_1720	conv_36	3	aut_1	_none_	0	0.0		1	train
brexit	turn_1721	conv_37	3	aut_2	_none_	0	0.0		1	train
brexit	turn_1722	conv_40	3	aut_2	_none_	0	0.0		1	train
brexit	turn_1723	conv_41	3	aut_2	_none_	0	0.0		1	train
brexit	turn_1724	conv_42	3	aut_0	_none_	0	0.0		1	train
brexit	turn_1725	conv_43	3	aut_2	_none_	0	0.0		1	train
changemyview	turn_1726	conv_44	3	aut_0	_none_	0	0.0		1	train
changemyview	turn_1727	conv_45	3	aut_0	_none_	0	0.0		1	train
changemyview	turn_1728	conv_46	3	aut_0	_none_	0	1.0		1	train
changemyview	turn_1729	conv_48	3	aut_0	_none_	0	0.0		1	train
changemyview	turn_1730	conv_49	3	aut_2	_none_	0	0.0		1	train
changemyview	turn_1731	conv_50	3	aut_0	_none_	0	0.0		1	train
changemyview	turn_1732	conv_53	3	aut_0	_none_	0	0.0		1	train
changemyview	turn_1733	conv_55	3	aut_2	_none_	0	0.0		1	train
changemyview	turn_1734	conv_57	3	aut_0	_none_	0	0.0		1	train
changemyview	turn_1735	conv_58	3	aut_2	_none_	0	0.0		1	test
changemyview	turn_1736	conv_60	3	aut_0	_none_	0	0.0		1	train
changemyview	turn_1737	conv_61	3	aut_0	_none_	0	1.0		1	train
changemyview	turn_1738	conv_63	3	aut_2	_none_	0	0.0		1	train
changemyview	turn_1739	conv_64	3	aut_2	_none_	0	0.0		1	train
changemyview	turn_1740	conv_66	3	aut_0	_none_	0	0.0		1	train
changemyview	turn_1741	conv_67	3	aut_0	_none_	0	0.0		1	train
changemyview	turn_1742	conv_68	3	aut_0	_none_	0	0.0		1	test
changemyview	turn_1743	conv_69	3	aut_2	_none_	0	0.0		1	train
changemyview	turn_1744	conv_70	3	aut_2	_none_	0	1.0		1	test
changemyview	turn_1745	conv_71	3	aut_0	_none_	0	0.0		1	train
changemyview	turn_1746	conv_72	3	aut_0	_none_	0	0.0		1	train
changemyview	turn_1747	conv_73	3	aut_0	_none_	0	0.0		1	train
changemyview	turn_1748	conv_74	3	aut_0	_none_	0	0.0		1	train
coronavirus	turn_1749	conv_78	3	aut_2	_none_	0	0.0		1	train
coronavirus	turn_1750	conv_79	3	aut_2	_none_	0	0.0		1	train
coronavirus	turn_1751	conv_80	3	aut_1	_none_	0	0.0		1	test
coronavirus	turn_1752	conv_81	3	aut_2	_none_	0	0.0		1	train
coronavirus	turn_1753	conv_82	3	aut_2	_none_	0	0.0		1	test
coronavirus	turn_1754	conv_83	3	aut_2	_none_	0	0.0		1	test
coronavirus	turn_1755	conv_84	3	aut_2	_none_	0	0.0		1	test
coronavirus	turn_1756	conv_85	3	aut_2	_none_	0	1.0		1	train
explainlikeimfive	turn_1757	conv_86	3	aut_0	_none_	0	0.0		1	train
explainlikeimfive	turn_1758	conv_87	3	aut_2	_none_	0	0.0		1	train
explainlikeimfive	turn_1759	conv_88	3	aut_2	_none_	0	0.0		1	train
explainlikeimfive	turn_1760	conv_91	3	aut_1	_none_	0	0.0		1	train
explainlikeimfive	turn_1761	conv_92	3	aut_2	_none_	0	0.0		1	test
explainlikeimfive	turn_1762	conv_93	3	aut_2	_none_	0	0.0		1	test
explainlikeimfive	turn_1763	conv_95	3	aut_0	_none_	0	1.0		1	test
explainlikeimfive	turn_1764	conv_98	3	aut_2	_none_	0	0.0		1	train
explainlikeimfive	turn_1765	conv_100	3	aut_0	_none_	0	0.0		1	test
explainlikeimfive	turn_1766	conv_101	3	aut_0	_none_	0	0.0		1	train
explainlikeimfive	turn_1767	conv_102	3	aut_0	_none_	0	0.0		1	train
explainlikeimfive	turn_1768	conv_103	3	aut_2	_none_	0	0.0		1	train
explainlikeimfive	turn_1769	conv_106	3	aut_0	_none_	0	0.0		1	train
explainlikeimfive	turn_1770	conv_107	3	aut_0	_none_	0	0.0		1	test
explainlikeimfive	turn_1771	conv_109	3	aut_0	_none_	0	1.0		1	test
explainlikeimfive	turn_1772	conv_110	3	aut_0	_none_	0	1.0		1	train
food	turn_1773	conv_111	3	aut_0	_none_	0	0.0		1	test
food	turn_1774	conv_112	3	aut_2	_none_	0	0.0		1	test
food	turn_1775	conv_113	3	aut_2	_none_	0	0.0		1	train
food	turn_1776	conv_114	3	aut_0	_none_	0	0.0		1	test
food	turn_1777	conv_115	3	aut_2	_none_	0	0.0		1	test
food	turn_1778	conv_116	3	aut_0	_none_	0	1.0		1	train
food	turn_1779	conv_117	3	aut_0	_none_	0	1.0		1	test
food	turn_1780	conv_118	3	aut_0	_none_	0	0.0		1	train
food	turn_1781	conv_119	3	aut_1	_none_	0	0.0		1	test
food	turn_1782	conv_120	3	aut_0	_none_	0	0.0		1	test
food	turn_1783	conv_121	3	aut_0	_none_	0	1.0		1	train
food	turn_1784	conv_122	3	aut_0	_none_	0	1.0		1	train
food	turn_1785	conv_123	3	aut_0	_none_	0	0.0		1	train
food	turn_1786	conv_124	3	aut_0	_none_	0	0.0		1	test
food	turn_1787	conv_125	3	aut_0	_none_	0	0.0		1	train
funny	turn_1788	conv_126	3	aut_2	_none_	0	0.0		1	test
funny	turn_1789	conv_127	3	aut_0	_none_	0	1.0		1	test
funny	turn_1790	conv_129	3	aut_2	_none_	0	0.0		1	train
funny	turn_1791	conv_130	3	aut_0	_none_	0	0.0		1	train
funny	turn_1792	conv_131	3	aut_0	_none_	0	0.0		1	test
funny	turn_1793	conv_132	3	aut_2	_none_	0	0.0		1	train
funny	turn_1794	conv_133	3	aut_2	_none_	0	0.0		1	test
funny	turn_1795	conv_136	3	aut_2	_none_	0	1.0		1	train
funny	turn_1796	conv_137	3	aut_1	_none_	0	0.0		1	test
funny	turn_1797	conv_138	3	aut_2	_none_	0	1.0		1	train
funny	turn_1798	conv_139	3	aut_0	_none_	0	0.0		1	test
funny	turn_1799	conv_140	3	aut_2	_none_	0	1.0		1	train
IAmA	turn_1800	conv_141	3	aut_0	_none_	0	1.0		1	train
IAmA	turn_1801	conv_142	3	aut_0	_none_	0	1.0		1	train
IAmA	turn_1802	conv_143	3	aut_0	_none_	0	1.0		1	train
IAmA	turn_1803	conv_144	3	aut_0	_none_	0	1.0		1	test
IAmA	turn_1804	conv_145	3	aut_0	_none_	0	1.0		1	test
IAmA	turn_1805	conv_146	3	aut_2	_none_	0	0.0		1	train
IAmA	turn_1806	conv_147	3	aut_0	_none_	0	1.0		1	test
IAmA	turn_1807	conv_148	3	aut_0	_none_	0	1.0		1	test
IAmA	turn_1808	conv_149	3	aut_0	_none_	0	1.0		1	test
IAmA	turn_1809	conv_150	3	aut_0	_none_	0	1.0		1	test
IAmA	turn_1810	conv_152	3	aut_0	_none_	0	0.0		1	train
IAmA	turn_1811	conv_153	3	aut_0	_none_	0	1.0		1	test
IAmA	turn_1812	conv_154	3	aut_0	_none_	0	1.0		1	train
IAmA	turn_1813	conv_155	3	aut_0	_none_	0	1.0		1	train
IAmA	turn_1814	conv_156	3	aut_0	_none_	0	1.0		1	train
IAmA	turn_1815	conv_157	3	aut_0	_none_	0	1.0		1	train
IAmA	turn_1816	conv_158	3	aut_0	_none_	0	1.0		1	test
jokes	turn_1817	conv_160	3	aut_0	_none_	0	0.0		1	train
jokes	turn_1818	conv_161	3	aut_2	_none_	0	0.0		1	test
jokes	turn_1819	conv_162	3	aut_2	_none_	0	0.0		1	train
jokes	turn_1820	conv_163	3	aut_0	_none_	0	0.0		1	train
jokes	turn_1821	conv_164	3	aut_2	_none_	0	0.0		1	train
jokes	turn_1822	conv_165	3	aut_2	_none_	0	1.0		1	train
jokes	turn_1823	conv_166	3	aut_0	_none_	0	1.0		1	train
jokes	turn_1824	conv_167	3	aut_2	_none_	0	0.0		1	test
jokes	turn_1825	conv_168	3	aut_0	_none_	0	1.0		1	train
jokes	turn_1826	conv_169	3	aut_2	_none_	0	1.0		1	train
jokes	turn_1827	conv_170	3	aut_2	_none_	0	0.0		1	train
jokes	turn_1828	conv_171	3	aut_2	_none_	0	0.0		1	train
jokes	turn_1829	conv_172	3	aut_0	_none_	0	0.0		1	test
jokes	turn_1830	conv_173	3	aut_2	_none_	0	0.0		1	test
LifeProTips	turn_1831	conv_259	3	aut_2	_none_	0	0.0		1	train
LifeProTips	turn_1832	conv_260	3	aut_2	_none_	0	0.0		1	test
LifeProTips	turn_1833	conv_261	3	aut_2	_none_	0	1.0		1	train
LifeProTips	turn_1834	conv_262	3	aut_2	_none_	0	0.0		1	test
LifeProTips	turn_1835	conv_263	3	aut_2	_none_	0	1.0		1	train
LifeProTips	turn_1836	conv_264	3	aut_2	_none_	0	0.0		1	train
LifeProTips	turn_1837	conv_265	3	aut_0	_none_	0	0.0		1	train
LifeProTips	turn_1838	conv_266	3	aut_0	_none_	0	0.0		1	train
LifeProTips	turn_1839	conv_267	3	aut_2	_none_	0	0.0		1	train
LifeProTips	turn_1840	conv_268	3	aut_2	_none_	0	1.0		1	train
LifeProTips	turn_1841	conv_269	3	aut_2	_none_	0	0.0		1	train
LifeProTips	turn_1842	conv_270	3	aut_0	_none_	0	0.0		1	test
LifeProTips	turn_1843	conv_271	3	aut_2	_none_	0	0.0		1	test
LifeProTips	turn_1844	conv_272	3	aut_0	_none_	0	1.0		1	train
LifeProTips	turn_1845	conv_273	3	aut_2	_none_	0	0.0		1	test
LifeProTips	turn_1846	conv_274	3	aut_0	_none_	0	0.0		1	train
LifeProTips	turn_1847	conv_275	3	aut_2	_none_	0	0.0		1	train
LifeProTips	turn_1848	conv_276	3	aut_2	_none_	0	0.0		1	train
movies	turn_1849	conv_294	3	aut_0	_none_	0	0.0		1	train
movies	turn_1850	conv_295	3	aut_2	_none_	0	0.0		1	train
movies	turn_1851	conv_296	3	aut_2	_none_	0	1.0		1	test
movies	turn_1852	conv_297	3	aut_2	_none_	0	0.0		1	train
movies	turn_1853	conv_299	3	aut_2	_none_	0	0.0		1	train
movies	turn_1854	conv_300	3	aut_2	_none_	0	0.0		1	train
movies	turn_1855	conv_301	3	aut_2	_none_	0	0.0		1	test
movies	turn_1856	conv_302	3	aut_0	_none_	0	0.0		1	train
music	turn_1857	conv_303	3	aut_0	_none_	0	0.0		1	train
music	turn_1858	conv_304	3	aut_0	_none_	0	0.0		1	test
music	turn_1859	conv_305	3	aut_2	_none_	0	0.0		1	test
music	turn_1860	conv_307	3	aut_2	_none_	0	0.0		1	train
music	turn_1861	conv_308	3	aut_0	_none_	0	0.0		1	train
pics	turn_1862	conv_311	3	aut_0	_none_	0	0.0		1	train
pics	turn_1863	conv_312	3	aut_0	_none_	0	0.0		1	test
pics	turn_1864	conv_313	3	aut_0	_none_	0	0.0		1	train
pics	turn_1865	conv_314	3	aut_0	_none_	0	0.0		1	train
pics	turn_1866	conv_315	3	aut_2	_none_	0	0.0		1	train
pics	turn_1867	conv_316	3	aut_0	_none_	0	1.0		1	train
pics	turn_1868	conv_317	3	aut_0	_none_	0	0.0		1	train
politics	turn_1869	conv_318	3	aut_2	_none_	0	1.0		1	train
politics	turn_1870	conv_319	3	aut_2	_none_	0	0.0		1	test
politics	turn_1871	conv_320	3	aut_2	_none_	0	0.0		1	test
politics	turn_1872	conv_322	3	aut_2	_none_	0	0.0		1	train
politics	turn_1873	conv_323	3	aut_0	_none_	0	0.0		1	test
politics	turn_1874	conv_325	3	aut_2	_none_	0	0.0		1	train
politics	turn_1875	conv_326	3	aut_2	_none_	0	0.0		1	train
politics	turn_1876	conv_328	3	aut_2	_none_	0	0.0		1	test
politics	turn_1877	conv_329	3	aut_2	_none_	0	0.0		1	train
politics	turn_1878	conv_330	3	aut_2	_none_	0	0.0		1	train
politics	turn_1879	conv_331	3	aut_2	_none_	0	0.0		1	train
politics	turn_1880	conv_332	3	aut_2	_none_	0	0.0		1	train
politics	turn_1881	conv_333	3	aut_2	_none_	0	0.0		1	train
politics	turn_1882	conv_334	3	aut_2	_none_	0	0.0		1	train
politics	turn_1883	conv_335	3	aut_2	_none_	0	0.0		1	test
politics	turn_1884	conv_336	3	aut_2	_none_	0	1.0		1	test
politics	turn_1885	conv_337	3	aut_2	_none_	0	0.0		1	train
politics	turn_1886	conv_338	3	aut_2	_none_	0	0.0		1	train
politics	turn_1887	conv_339	3	aut_2	_none_	0	0.0		1	test
politics	turn_1888	conv_340	3	aut_2	_none_	0	1.0		1	train
politics	turn_1889	conv_343	3	aut_2	_none_	0	0.0		1	train
politics	turn_1890	conv_344	3	aut_2	_none_	0	0.0		1	train
politics	turn_1891	conv_345	3	aut_2	_none_	0	1.0		1	test
politics	turn_1892	conv_346	3	aut_2	_none_	0	0.0		1	train
politics	turn_1893	conv_347	3	aut_2	_none_	0	1.0		1	train
politics	turn_1894	conv_348	3	aut_2	_none_	0	0.0		1	test
politics	turn_1895	conv_349	3	aut_2	_none_	0	0.0		1	train
politics	turn_1896	conv_350	3	aut_2	_none_	0	0.0		1	train
politics	turn_1897	conv_351	3	aut_2	_none_	0	0.0		1	train
politics	turn_1898	conv_352	3	aut_0	_none_	0	0.0		1	train
politics	turn_1899	conv_353	3	aut_2	_none_	0	0.0		1	train
politics	turn_1900	conv_354	3	aut_2	_none_	0	0.0		1	train
psychology	turn_1901	conv_355	3	aut_0	_none_	0	0.0		1	test
psychology	turn_1902	conv_356	3	aut_2	_none_	0	0.0		1	train
psychology	turn_1903	conv_358	3	aut_2	_none_	0	0.0		1	test
psychology	turn_1904	conv_359	3	aut_2	_none_	0	0.0		1	train
psychology	turn_1905	conv_360	3	aut_2	_none_	0	0.0		1	train
psychology	turn_1906	conv_361	3	aut_2	_none_	0	0.0		1	test
psychology	turn_1907	conv_362	3	aut_2	_none_	0	0.0		1	train
psychology	turn_1908	conv_363	3	aut_2	_none_	0	0.0		1	train
psychology	turn_1909	conv_364	3	aut_2	_none_	0	0.0		1	train
psychology	turn_1910	conv_365	3	aut_2	_none_	0	0.0		1	test
psychology	turn_1911	conv_366	3	aut_2	_none_	0	1.0		1	test
psychology	turn_1912	conv_367	3	aut_2	_none_	0	0.0		1	train
psychology	turn_1913	conv_368	3	aut_2	_none_	0	0.0		1	test
psychology	turn_1914	conv_369	3	aut_2	_none_	0	0.0		1	train
publicfreakout	turn_1915	conv_370	3	aut_2	_none_	0	0.0		1	test
publicfreakout	turn_1916	conv_371	3	aut_2	_none_	0	0.0		1	train
publicfreakout	turn_1917	conv_372	3	aut_2	_none_	0	0.0		1	train
publicfreakout	turn_1918	conv_373	3	aut_2	_none_	0	0.0		1	train
publicfreakout	turn_1919	conv_374	3	aut_2	_none_	0	0.0		1	train
publicfreakout	turn_1920	conv_375	3	aut_2	_none_	0	0.0		1	train
publicfreakout	turn_1921	conv_376	3	aut_2	_none_	0	0.0		1	train
publicfreakout	turn_1922	conv_377	3	aut_2	_none_	0	0.0		1	train
publicfreakout	turn_1923	conv_379	3	aut_2	_none_	0	0.0		1	train
publicfreakout	turn_1924	conv_380	3	aut_2	_none_	0	0.0		1	train
publicfreakout	turn_1925	conv_381	3	aut_2	_none_	0	0.0		1	train
publicfreakout	turn_1926	conv_382	3	aut_2	_none_	0	0.0		1	test
publicfreakout	turn_1927	conv_383	3	aut_1	_none_	0	0.0		1	test
science	turn_1928	conv_384	3	aut_2	_none_	0	1.0		1	test
science	turn_1929	conv_385	3	aut_2	_none_	0	0.0		1	train
science	turn_1930	conv_386	3	aut_2	_none_	0	0.0		1	train
science	turn_1931	conv_387	3	aut_2	_none_	0	0.0		1	train
science	turn_1932	conv_388	3	aut_2	_none_	0	0.0		1	train
science	turn_1933	conv_389	3	aut_0	_none_	0	1.0		1	train
science	turn_1934	conv_390	3	aut_0	_none_	0	0.0		1	test
science	turn_1935	conv_391	3	aut_2	_none_	0	0.0		1	train
science	turn_1936	conv_392	3	aut_2	_none_	0	0.0		1	train
science	turn_1937	conv_394	3	aut_2	_none_	0	0.0		1	test
science	turn_1938	conv_395	3	aut_2	_none_	0	1.0		1	train
science	turn_1939	conv_397	3	aut_2	_none_	0	1.0		1	train
showerthoughts	turn_1940	conv_398	3	aut_2	_none_	0	0.0		1	train
showerthoughts	turn_1941	conv_399	3	aut_2	_none_	0	0.0		1	train
showerthoughts	turn_1942	conv_400	3	aut_2	_none_	0	0.0		1	train
showerthoughts	turn_1943	conv_402	3	aut_0	_none_	0	1.0		1	train
showerthoughts	turn_1944	conv_403	3	aut_2	_none_	0	0.0		1	train
showerthoughts	turn_1945	conv_404	3	aut_0	_none_	0	0.0		1	train
showerthoughts	turn_1946	conv_406	3	aut_0	_none_	0	1.0		1	train
IAmA	turn_1947	conv_490	3	aut_2		0	0.0		2	test
IAmA	turn_1948	conv_490	3	aut_0		0	0.0		2	train
IAmA	turn_1949	conv_490	3	aut_0		0	1.0		2	train
IAmA	turn_1950	conv_490	3	aut_2		0	1.0		2	train
IAmA	turn_1951	conv_490	3	aut_0		0	1.0		2	train
IAmA	turn_1952	conv_490	3	aut_0		0	1.0		2	train
IAmA	turn_1953	conv_490	3	aut_0		0	1.0		2	train
IAmA	turn_1954	conv_490	3	aut_0		0	1.0		2	test
IAmA	turn_1955	conv_490	3	aut_0		0	1.0		2	train
IAmA	turn_1956	conv_490	3	aut_0		0	1.0		2	train
IAmA	turn_1957	conv_490	3	aut_0		0	1.0		2	test
IAmA	turn_1958	conv_490	3	aut_0		0	1.0		2	train
IAmA	turn_1959	conv_490	3	aut_0		0	1.0		2	test
IAmA	turn_1960	conv_490	3	aut_0		0	1.0		2	test
IAmA	turn_1961	conv_490	3	aut_0		0	1.0		2	test
IAmA	turn_1962	conv_490	3	aut_0		0	1.0		2	train
IAmA	turn_1963	conv_490	3	aut_0		0	1.0		2	test
IAmA	turn_1964	conv_490	3	aut_0		0	1.0		2	test
IAmA	turn_1965	conv_490	3	aut_0		0	1.0		2	train
IAmA	turn_1966	conv_490	3	aut_0		0	1.0		2	test
IAmA	turn_1967	conv_490	3	aut_0		0	1.0		2	test
IAmA	turn_1968	conv_490	3	aut_0		0	1.0		2	test
IAmA	turn_1969	conv_490	3	aut_0		0	1.0		2	train
IAmA	turn_1970	conv_490	3	aut_2		0	1.0		2	train
IAmA	turn_1971	conv_490	3	aut_0		0	1.0		2	train
IAmA	turn_1972	conv_490	3	aut_0		0	1.0		2	train
IAmA	turn_1973	conv_490	3	aut_0		0	1.0		2	train
IAmA	turn_1974	conv_490	3	aut_0		0	1.0		2	test
IAmA	turn_1975	conv_490	3	aut_2		0	1.0		2	train
IAmA	turn_1976	conv_490	3	aut_2		0	1.0		2	test
IAmA	turn_1977	conv_490	3	aut_0		0	1.0		2	test
IAmA	turn_1978	conv_490	3	aut_0		0	1.0		2	test
IAmA	turn_1979	conv_490	3	aut_0		0	1.0		2	train
IAmA	turn_1980	conv_490	3	aut_0		0	1.0		2	train
IAmA	turn_1981	conv_490	3	aut_0		0	1.0		2	test
IAmA	turn_1982	conv_490	3	aut_0		0	1.0		2	train
IAmA	turn_1983	conv_490	3	aut_2		0	1.0		2	train
IAmA	turn_1984	conv_490	3	aut_0		0	1.0		2	train
IAmA	turn_1985	conv_490	3	aut_0		0	1.0		2	train
IAmA	turn_1986	conv_490	3	aut_0		0	1.0		2	train
IAmA	turn_1987	conv_490	3	aut_0		0	1.0		2	test
IAmA	turn_1988	conv_490	3	aut_2		0	1.0		2	train
IAmA	turn_1989	conv_490	3	aut_0		0	1.0		2	train
IAmA	turn_1990	conv_490	3	aut_0		0	1.0		2	train
IAmA	turn_1991	conv_490	3	aut_0		0	1.0		2	train
IAmA	turn_1992	conv_490	3	aut_0		0	1.0		2	test
IAmA	turn_1993	conv_490	3	aut_0		0	1.0		2	train
IAmA	turn_1994	conv_490	3	aut_0		0	1.0		2	train
psychology	turn_1995	conv_491	3	aut_2		0			2	train
psychology	turn_1996	conv_491	3	aut_2		0			2	test
psychology	turn_1997	conv_491	3	aut_2		0			2	train
psychology	turn_1998	conv_491	3	aut_2		0	1.0		2	train
[truncated: 1,315 more rows]
